# Supplementary material for: Genome-Wide Comparative Functional Analyses Reveal Adaptations of Salmonella sv. Newport to a Plant Colonization Lifestyle
Source: Front Microbiol. 2018 May 18;9:877. doi: 10.3389/fmicb.2018.00877 (PMC5968271; doi:10.3389/fmicb.2018.00877)
Supplement: TABLE S1 — Pangenome matrix containing genomes ID, metadata, and presence/absence profile of genes. [file Data_Sheet_1.zip]

Archive with 1 entries (1 files):
- SupplementaryTable1.csv
