# Supplementary material for: Genome-Wide Comparative Functional Analyses Reveal Adaptations of Salmonella sv. Newport to a Plant Colonization Lifestyle
Source: Front Microbiol. 2018 May 18;9:877. doi: 10.3389/fmicb.2018.00877 (PMC5968271; doi:10.3389/fmicb.2018.00877)
Supplement: TABLE S2 — Genome Annotation of Newport C4.2 plus Tn5 fitness screening data compared to Typhimurium. [file Table_2.xlsx]

## Sheet: Supplementary Table S2
Supplementary Table S2: Genome Annotation of Newport C4.2 plus Tn5 fitness screen data compared to Typhimurium																														Tn5 Selection CPM (Counts per Million)
#	Feature	Function	GenBank_locus_Tag	Lt2_locus_tag	Gene	Feature_type	Rast_annotation_Ver70	Pathways	Typhimurium 14028 genome	Typhimurium genome start	Typhimurium genome stop	Typhimurium genome strand	# of Inserts in the Sense Strand	# of Inserts in the antisense Strand	C4.2 contig	C4.2 start	C4.2 stop	C4.2 strand	C4.2 Length	Frameshift in C4.2 relative to Typhimurium	Feature in C4.2 but not Typhimurium	C4.2 # of Inserts in the Sense Strand	C4.2 # of Inserts in the Antisense Strand	Typhimurium strain 14028 Tomato_logFC	Typhimurium strain 14028 Tomato_FDR	C4.2 Tomato_logFC	C4.2 Tomato_FDR	Both serovars_FC	Both swerovars_FDR	TomMT_Input_140317	TomMT_Tom1_140324	TomMT_Tom3_140324	TomMT_Input_140318	TomMT_Tom1_140326	TomMT_Tom2_140326	TomMT_Tom3_140326	Antisense.TomMT_Input_140317	Antisense.TomMT_Tom1_140324	Antisense.TomMT_Tom3_140324	Antisense.TomMT_Input_140318	Antisense.TomMT_Tom1_140326	Antisense.TomMT_Tom2_140326	Antisense.TomMT_Tom3_140326	1838.input.3_17	1838.input.3_18	1838.1_output_3_24_1	1838.1_output_3_24_2	1838.1_output_3_24_3	1838.2_output_3_26_1
2	Intergen_0000	Intergen				Intergen			CP001363	1	107	+	0	3	merged.1	2	108	+	107			0	1	0.00288276	1	0.0280863	1	0.397247	1	0.416554	0.416554	0.416554	0.416554	0.416554	0.416554	0.416554	4.37464	4.66787	4.8576	4.33031	4.51188	4.94623	4.65211	-0.283447	-0.283447	-0.283447	-0.283447	-0.283447	-0.283447
3	STM14_0001.J	hypothetical protein	0			CDS?			CP001363	108	287	-	6	13	merged.1	109	288	-	180			5	0	0.054892	1	-0.0386589	1	-0.320227	1	5.41026	5.57345	5.35537	5.25533	5.34175	5.31792	5.29875	6.95724	6.53694	6.36948	6.733	6.2844	6.71748	6.71056	8.21672	8.23926	8.09746	8.21626	7.99212	8.14895
4	STM14_0001	thr operon leader peptide; similar to Escherichia coli thr operon leader peptide (AAC73112.1)	STM14_0001	STM0001	thrL	CDS	hypothetical protein	HEG-Genes	CP001363	190	255	+	8	4	merged.1	191	256	+	66			0	4	-0.38997	0.361805	-0.0452803	1	-0.405408	1	6.71455	6.2832	6.01569	6.49849	6.0825	6.03544	6.55646	3.96055	4.72738	4.41954	3.93047	4.41836	3.8818	3.90108	-0.283447	-0.283447	-0.283447	-0.283447	-0.283447	-0.283447
5	Intergen_0001	Intergen				Intergen			CP001363	256	336	+	3	2	merged.1	257	337	+	81			0	1	-0.898607	0.0853613	-3.15311e-17	1	-0.544401	0.661721	4.14315	3.07986	3.54751	3.92196	2.7944	2.8841	3.58286	4.07574	3.93078	3.32361	3.71812	3.67702	3.94595	3.68918	-0.283447	-0.283447	-0.283447	-0.283447	-0.283447	-0.283447
6	STM14_0002	bifunctional aspartokinase I/homeserine dehydrogenase I; multifunctional homotetrameric enzyme that catalyzes the phosphorylation of aspartate to form aspartyl-4-phosphate as well as conversion of aspartate semialdehyde to homoserine; functions in a number of amino acid biosynthetic pathways	STM14_0002	STM0002	thrA	CDS	Aspartokinase (EC 2.7.2.4) / Homoserine dehydrogenase (EC 1.1.1.3)	Amino Acids and Derivatives,Amino Acids and Derivatives_Lysine threonine methionine and cysteine,Amino Acids and Derivatives_Lysine threonine methionine and cysteine_Methionine Biosynthesis,Amino Acids and Derivatives_Lysine threonine methionine and cysteine_Lysine Biosynthesis DAP Pathway GJO scratch,Amino Acids and Derivatives_Lysine threonine methionine and cysteine_Threonine and Homoserine Bi…	CP001363	337	2799	+	45	41	merged.1	338	2800	+	2463			11	18	-0.360416	0.00995973	-0.677443	0.000143691	-0.352267	0.751864	8.55034	8.04874	8.32462	8.49169	8.17728	8.14624	8.06355	8.35498	8.05093	8.06689	8.30584	7.93951	7.94255	8.00241	7.88441	7.80168	6.69709	7.20124	6.79265	6.83327
7	STM14_0003	homoserine kinase; catalyzes the formation of O-phospho-L-homoserine from L-homoserine in threonine biosynthesis from asparate	STM14_0003	STM0003	thrB	CDS	Homoserine kinase (EC 2.7.1.39)	Amino Acids and Derivatives,Amino Acids and Derivatives_Lysine threonine methionine and cysteine,Amino Acids and Derivatives_Lysine threonine methionine and cysteine_Methionine Biosynthesis,Amino Acids and Derivatives_Lysine threonine methionine and cysteine_Threonine and Homoserine Biosynthesis	CP001363	2801	3730	+	20	16	merged.1	2802	3731	+	930			5	2	-0.867003	5.27973e-08	-0.85864	0.00721697	-0.774017	1	7.62459	6.80353	6.89392	7.74182	7.03339	6.7539	6.60236	7.4596	6.59401	6.51345	7.24402	6.69658	6.64203	6.65321	6.32823	6.66953	6.09789	5.91487	5.62239	5.99704
8	STM14_0004	threonine synthase; catalyzes the formation of L-threonine from O-phospho-L-homoserine	STM14_0004	STM0004	thrC	CDS	Threonine synthase (EC 4.2.3.1)	Amino Acids and Derivatives,Amino Acids and Derivatives_Lysine threonine methionine and cysteine,Amino Acids and Derivatives_Lysine threonine methionine and cysteine_Threonine and Homoserine Biosynthesis	CP001363	3734	5020	+	14	16	merged.1	3735	5021	+	1287			3	9	-1.09864	5.88476e-09	-1.52584	1.44212e-11	-1.14251	0.0500808	7.17784	6.27216	6.18231	7.34519	6.40215	5.89589	6.07688	7.76439	6.65658	6.66763	7.84671	6.90055	6.42284	6.35057	5.68655	5.30624	4.0486	4.16144	4.00816	4.04162
9	Intergen_0002	Intergen				Intergen			CP001363	5021	5113	+	1	1	merged.1	5022	5114	+	93			0	1	0.00823912	1	0.238674	0.940944	-0.000466797	1	2.06194	2.7388	2.48535	2.57103	1.55361	2.35461	2.12993	4.696	4.02865	4.55884	4.11554	4.59971	4.88209	4.0858	-0.283447	-0.283447	-0.283447	-0.283447	-0.283447	-0.283447
10	STM14_0005	hypothetical protein	STM14_0005	STM0005	yaaA	CDS	UPF0246 protein YaaA		CP001363	5114	5887	-	9	14	merged.1	5115	5888	-	774			0	12	0.107834	1	0.158507	0.996477	0.0939405	1	6.59245	6.73286	6.49649	6.12269	6.28857	6.14738	6.59102	6.37251	6.5286	6.49622	6.33335	6.41119	6.81519	6.55226	-0.283447	-0.283447	-0.283447	-0.283447	-0.283447	-0.283447
11	Intergen_0003	Intergen				Intergen			CP001363	5888	5965	+	0	0	merged.1	5889	5966	+	78			0	1	3.78541e-17	1	-0.166041	1	-0.0105451	1	0.416554	0.416554	0.416554	0.416554	0.416554	0.416554	0.416554	0.416554	0.416554	0.416554	0.416554	0.416554	0.416554	0.416554	-0.283447	-0.283447	-0.283447	-0.283447	-0.283447	-0.283447
12	STM14_0006.R	Putative alanine/glycine transport protein	STM14_0006	STM0006	yaaJ	CDS	Putative alanine/glycine transport protein	Pseudogenes_in_typhi_clade,Pseudogenes_gained_at_sendai_paratyphi_A_node	CP001363	5966	7423	-	27	27	merged.1	5967	7397	-	1431			8	16	-0.0184061	1	-0.169739	0.964343	-0.0604984	1	7.75363	7.55195	7.66105	7.74698	7.89146	7.8047	7.75362	7.74277	7.55966	7.43668	7.45891	7.52288	7.52619	7.2831	6.34216	6.30553	6.09789	6.31028	5.97616	5.88915
13	Intergen_0004	Intergen				Intergen			CP001363	7397	7664	+	9	11	merged.1	7398	7665	+	268			2	6	0.0645831	1	0.0611745	1	0.0607131	1	6.80895	6.72478	6.81024	6.83568	7.08533	6.84209	6.99533	6.4705	6.44244	6.36948	6.28268	6.54995	6.47813	6.19851	5.32898	5.2919	5.03348	5.31633	5.57537	5.40052
14	STM14_0007.J	transaldolase	STM14_0007	STM0007	talB	CDS	Transaldolase (EC 2.2.1.2)	Carbohydrates,Carbohydrates_Central carbohydrate metabolism,Carbohydrates_Monosaccharides,Carbohydrates_Central carbohydrate metabolism_Pentose phosphate pathway,Carbohydrates_Monosaccharides_Fructose utilization,HEG-Genes	CP001363	7596	8618	+	13	25	merged.1	7666	8619	+	954			4	9	0.069816	1	-0.228836	0.662626	0.0158826	1	6.99716	7.21425	7.16899	7.17929	6.70852	7.4278	7.16549	7.77721	7.69623	7.71881	7.68543	7.53963	7.74032	7.70134	5.42375	5.70297	5.15423	5.40205	5.62239	6.01768
15	Intergen_0005	Intergen				Intergen			CP001363	8619	8728	+	0	4	merged.1	8620	8729	+	110			4	0	0.00583396	1	0.175585	1	0.0578885	1	0.416554	0.416554	0.416554	0.416554	0.416554	0.416554	0.416554	6.58187	6.64119	6.44326	6.33335	6.34919	6.5726	6.58329	5.96387	6.08207	6.25017	6.18045	6.02364	6.32977
16	STM14_0008	molybdenum cofactor biosynthesis protein; forms a trimer; related to eukaryotic protein gephyrin; functions during molybdenum cofactor biosynthesis	STM14_0008	STM0008	mogA	CDS	Molybdopterin biosynthesis molybdochelatase MogA	Cofactors Vitamins Prosthetic Groups Pigments,Cofactors Vitamins Prosthetic Groups Pigments_Folate and pterines,Cofactors Vitamins Prosthetic Groups Pigments_Folate and pterines_Molybdenum cofactor biosynthesis	CP001363	8729	9319	+	14	10	merged.1	8730	9320	+	591			6	4	0.021481	1	0.134926	0.974618	-0.026584	1	7.46557	7.46256	7.7206	7.57172	7.41122	7.50187	7.5637	6.45994	6.52022	6.35999	6.55232	6.32362	6.00777	6.61368	6.0765	6.20196	6.24111	5.74156	5.72648	6.16374
17	Intergen_0006	Intergen				Intergen			CP001363	9320	9375	+	1	0	merged.1	9321	9376	+	56			1	1	0.0727263	1	0.345975	0.87358	0.0939264	1	4.3074	4.01518	4.4223	4.46394	4.46889	4.67387	4.80499	0.416554	0.416554	0.416554	0.416554	0.416554	0.416554	0.416554	4.68772	5.04064	5.43415	4.08056	5.47648	5.0257
18	STM14_0009	hypothetical protein	STM14_0009	STM0009	yaaH	CDS	YaaH protein		CP001363	9376	9942	-	15	11	merged.1	9377	9943	-	567			7	6	-0.00323346	1	0.0760874	1	0.104212	1	6.79056	6.96983	6.89392	6.94762	6.71952	6.76397	6.96052	6.68526	6.95303	6.97803	6.79757	7.1681	7.04493	6.92764	6.79634	6.91386	6.97362	7.33801	6.67864	6.52263
19	Intergen_0007	Intergen				Intergen			CP001363	9943	10091	+	4	5	merged.1	9944	10092	+	149			3	3	0.506056	0.31233	0.25865	0.839103	0.244384	1	4.3074	4.68164	4.68403	4.24771	5.02457	4.79668	4.63876	6.20549	6.36961	6.41603	6.30824	6.34919	6.72664	6.33849	6.96339	6.89026	7.21486	7.21077	7.14903	6.92901
20	STM14_0010	hypothetical protein; similar to Escherichia coli putative oxidoreductase (AAC73122.1); regulator for sigma H promoters/sigma 32 promoters permitting growth at high temperature	STM14_0010	STM0010	htgA	CDS	FIG00553873: hypothetical protein	Genes with CRP binding sites	CP001363	10092	10805	-	15	11	merged.1	10093	10806	-	714			14	9	0.239553	0.505135	0.61352	0.432435	0.152974	1	6.73393	6.89269	6.9376	6.68232	6.78381	6.90715	7.1807	6.62979	6.7384	6.41603	6.48669	6.58265	6.62253	6.64343	7.68567	7.72903	7.89572	8.27197	7.82128	7.96987
21	Intergen_0008	Intergen				Intergen			CP001363	10806	10840	+	0	0	merged.1	10807	10841	+	35			0	0	3.78541e-17	1	-3.15311e-17	1	8.43857e-17	1	0.416554	0.416554	0.416554	0.416554	0.416554	0.416554	0.416554	0.416554	0.416554	0.416554	0.416554	0.416554	0.416554	0.416554	-0.283447	-0.283447	-0.283447	-0.283447	-0.283447	-0.283447
22	STM14_0011	hypothetical protein	STM14_0011	STM0011	yaaI	CDS	FIG00638537: hypothetical protein		CP001363	10841	11245	-	6	11	merged.1	10842	11246	-	405			6	5	0.0427439	1	0.16466	1	0.433351	1	5.36125	5.49968	5.1479	5.33982	5.39761	5.17429	5.57678	6.53231	6.78816	7.48552	6.01427	6.80217	6.46724	6.8532	7.39288	7.62418	7.19623	8.5913	7.12746	7.95924
24	STM14_0012	hypothetical protein	STM14_0012			CDS?	FIG01045785: hypothetical protein		CP001363	11257	11424	+	5	4	merged.1	11258	11426	+	169			3	4	0.394417	0.334684	0.0695237	1	0.227421	1	6.24611	6.34769	6.45701	6.1067	6.45576	6.36147	7.17312	5.91194	5.94988	6.02961	6.20319	6.17429	6.06667	5.99814	5.81198	5.68113	5.93887	5.64642	5.45931	5.59162
25	Intergen_0010	Intergen				Intergen			CP001363	11425	11592	+	6	3	merged.1	11427	11594	+	168			1	1	0.120588	1	0.169252	0.908297	0.19172	1	6.21886	6.26104	6.02922	6.12269	6.24356	6.40072	6.59102	4.50368	4.75624	5.10498	4.8659	5.37262	4.70802	4.99756	4.87186	5.21798	4.70484	5.51408	4.70568	5.43162
26	STM14_0013	molecular chaperone DnaK; heat shock protein 70; assists in folding of nascent polypeptide chains; refolding of misfolded proteins; utilizes ATPase activity to help fold; co-chaperones are DnaJ and GrpE; multiple copies in some bacteria	STM14_0013	STM0012	dnaK	CDS	Chaperone protein DnaK	Protein Metabolism,Stress Response,Protein Metabolism_Protein folding,Stress Response_Heat shock,Protein Metabolism_Protein folding_GroEL GroES,Protein Metabolism_Protein folding_Protein chaperones,Stress Response_Heat shock_Heat shock dnaK gene cluster extended,Genes with CRP binding sites,HEG-Genes	CP001363	11593	13509	+	0	0	merged.1	11595	13511	+	1917			0	1	3.78541e-17	1	-3.15311e-17	1	8.43857e-17	1	0.416554	0.416554	0.416554	0.416554	0.416554	0.416554	0.416554	0.416554	0.416554	0.416554	0.416554	0.416554	0.416554	0.416554	-0.283447	-0.283447	-0.283447	-0.283447	-0.283447	-0.283447
27	Intergen_0011	Intergen				Intergen			CP001363	13510	13594	+	1	3	merged.1	13512	13596	+	85			2	0	-1.31336	0.0131614	-0.535775	0.490186	0.422299	1	3.49536	2.7388	2.89289	3.92196	2.95192	2.12386	1.85455	6.04512	6.64119	6.17746	5.77867	6.05507	6.43407	6.47714	4.07085	4.04234	3.82429	3.95004	3.28873	3.39036
28	STM14_0014	chaperone protein DnaJ; chaperone Hsp40; co-chaperone with DnaK; Participates actively in the response to hyperosmotic and heat shock by preventing the aggregation of stress-denatured proteins and by disaggregating proteins, also in an autonomous, dnaK-independent fashion	STM14_0014	STM0013	dnaJ	CDS	Chaperone protein DnaJ	Protein Metabolism,Stress Response,Protein Metabolism_Protein folding,Stress Response_Heat shock,Protein Metabolism_Protein folding_GroEL GroES,Protein Metabolism_Protein folding_Protein chaperones,Stress Response_Heat shock_Heat shock dnaK gene cluster extended	CP001363	13595	14734	+	2	11	merged.1	13597	14736	+	1140			8	4	-1.25615	0.017789	-1.55355	0.000395592	-0.567429	1	3.89028	2.10489	2.13131	3.92196	3.97651	2.72825	2.56024	6.77322	6.49476	6.01758	6.54159	6.44715	6.19101	6.58329	4.89095	4.73618	3.07837	2.84055	1.26375	2.55675
29	Intergen_0012	Intergen				Intergen			CP001363	14735	14844	+	1	18	merged.1	14737	14851	+	115			3	8	1.20716	0.817269	-0.0823729	1	0.13871	1	1.03205	1.33428	0.416554	0.416554	1.09432	2.12386	0.416554	7.10015	7.07258	7.12539	7.2572	7.40594	7.21079	7.36872	4.28793	4.26424	3.37195	3.64716	3.43637	3.8245
30	STM14_0015	hypothetical protein	STM14_0015			CDS?	hypothetical protein		CP001363	14845	14958	+	1	0	merged.1	14852	14965	+	114			1	1	-1.63791	0.516333	-1.01793	0.228104	-2.10488	1	1.46211	0.416554	1.35236	1.52135	1.09432	0.416554	0.416554	0.416554	0.416554	0.416554	0.416554	0.416554	0.416554	0.416554	1.25157	-0.283447	-0.283447	-0.283447	-0.283447	-0.283447
31	Intergen_0013	Intergen				Intergen			CP001363	14959	15013	+	2	0	merged.1	14966	15020	+	55			0	0	-0.783515	0.233742	-3.15311e-17	1	-0.743187	0.811196	4.85957	4.25823	3.38873	4.65195	4.56958	3.66382	4.04839	0.416554	0.416554	0.416554	0.416554	0.416554	0.416554	0.416554	-0.283447	-0.283447	-0.283447	-0.283447	-0.283447	-0.283447
32	STM14_0016	putative transcriptional regulator; similar to Escherichia coli putative transcriptional regulator LysR-type (AAC73704.1); LysR family	STM14_0016	STM0014		CDS	Putative arylsulfatase regulatory protein		CP001363	15014	15961	+	50	91	merged.1	15021	15968	+	948			38	69	-1.02294	2.68712e-07	-0.654252	0.00386365	-0.983112	0.000213053	8.10201	7.36727	6.51583	7.9398	7.20755	6.87033	6.93384	9.35203	8.68033	8.12129	9.40107	8.62357	8.38002	8.40112	7.71541	7.56279	6.42037	7.28033	6.39252	6.78593
33	Intergen_0014	Intergen				Intergen			CP001363	15962	16087	+	2	4	merged.1	15969	16094	+	126			1	7	-3.26276	0.183271	-1.83078	0.0388961	-3.85679	0.000527467	1.03205	0.416554	0.416554	1.07222	0.416554	0.416554	0.416554	3.4646	1.55601	0.416554	2.46165	1.03614	0.416554	0.416554	-0.283447	-0.283447	-0.283447	-0.283447	-0.283447	-0.283447
34	STM14_0017	putative bacteriophage protein	STM14_0017	STM0015		CDS	Putative phage protein		CP001363	16088	16432	+	10	13	merged.1	16095	16439	+	345			8	7	-1.4447	0.000696948	-0.980558	0.161311	-1.67628	0.0490345	4.74961	4.30229	2.89289	4.857	3.2232	3.37939	2.89126	5.35053	3.93078	3.72961	5.62447	3.50572	4.12289	3.68918	5.25727	5.02338	3.96301	3.99487	5.83692	3.32561
35	Intergen_0015	Intergen				Intergen			CP001363	16433	16492	+	12	2	merged.1	16440	16499	+	60			6	1	-0.134832	1	-0.959473	0.014859	-1.39944	0.185576	6.13387	5.7268	5.6978	6.09053	5.28365	6.97807	5.86731	3.37747	1.79727	0.908462	3.37543	1.46818	2.22848	1.01077	6.65838	6.62446	6.25917	6.52418	6.42824	6.50812
36	STM14_0018	hypothetical protein	STM14_0018	STM0016		CDS	FIG01045823: hypothetical protein	Genes with CRP binding sites,GLYCOSYL HYDROLASES	CP001363	16493	17026	-	32	20	merged.1	16500	17033	-	534			24	16	-0.26859	0.450104	-0.223442	0.528429	-0.356687	1	7.96521	7.9927	8.01375	8.08559	7.57762	7.623	7.47397	6.08692	5.44682	5.42936	6.13343	5.76337	5.55204	5.85288	8.38767	8.34896	7.96889	8.31459	8.06767	8.19499
38	STM14_0019	hypothetical protein; similar to Escherichia coli putative sensory transducer (AAC75886.1)	STM14_0019	STM0017	marT [J]_1	CDS	Putative membrane protein	GENES WITH GC LESS THAN 40	CP001363	17043	17486	-	25	11	merged.1	17050	17493	-	444			20	8	-0.773707	5.3194e-05	-1.47492	0.0183592	-1.10793	0.745449	7.78648	7.07516	6.87158	7.76747	7.09381	7.07832	6.92484	4.41895	3.93078	3.15818	4.68266	4.15402	3.00684	2.43729	6.87511	6.91386	7.02203	6.73705	6.19931	6.84487
39	Intergen_0017	Intergen				Intergen			CP001363	17487	17612	+	4	0	merged.1	17494	17619	+	126			1	1	-2.75286	0.0184064	-1.41417	0.541433	-2.34763	0.312036	3.19327	2.10489	0.959041	2.13962	0.416554	0.416554	0.416554	0.416554	0.416554	0.416554	0.416554	0.416554	0.416554	0.416554	0.276761	-0.283447	-0.283447	-0.283447	-0.283447	-0.283447
40	STM14_0020	hypothetical protein	STM14_0020			CDS	hypothetical protein		CP001363	17613	17741	-	6	39	merged.1	17620	17748	-	129			1	10	0.00579974	1	-0.509209	0.328297	-0.78028	1	0.416554	0.416554	0.416554	0.416554	0.416554	0.416554	0.416554	7.76868	7.1066	6.98422	7.75212	6.96811	7.14398	6.56268	-0.283447	-0.283447	-0.283447	-0.283447	-0.283447	-0.283447
41	STM14_0021	hypothetical protein	STM14_0021			CDS	hypothetical protein		CP001363	17665	17787	+	39	6	merged.1	17672	17794	+	123			9	1	-0.76719	0.000189266	-0.500923	0.375603	-0.753439	1	7.90236	7.25406	7.15055	7.89396	7.12723	7.31589	6.72152	0.416554	0.416554	0.416554	0.416554	0.416554	0.416554	0.416554	6.77081	6.68608	6.4832	6.40467	5.92707	6.29637
42	Intergen_0018	Intergen				Intergen			CP001363	17788	17866	+	6	2	merged.1	17795	17873	+	79			0	4	-0.450017	0.395148	-1.80574	0.0115588	-0.46141	1	5.38596	5.42194	5.31177	5.76347	5.02457	4.90984	4.95403	0.416554	0.416554	0.416554	0.416554	0.416554	0.416554	0.416554	-0.283447	-0.283447	-0.283447	-0.283447	-0.283447	-0.283447
43	STM14_0022	putative exochitinase	STM14_0022	STM0018		CDS	Chitinase (EC 3.2.1.14)	Carbohydrates,Carbohydrates_Aminosugars,Carbohydrates_Aminosugars_Chitin and N-acetylglucosamine utilization,Genes with CRP binding sites,GLYCOSIDE HYDROLASE FAMILY 13 ( MOSTLY PLANT SUGAR HYDROLASES),GLYCOSYL HYDROLASES,HEG-Genes,Pseudogenes_in_typhi_clade,Pseudogenes_gained_at_Paratyphi_A_node	CP001363	17867	19966	+	49	23	merged.1	17874	19973	+	2100			24	14	0.141292	0.765478	0.0885624	1	0.0110827	1	8.76102	8.78279	8.99975	8.7833	8.95411	8.92678	8.91745	7.50141	7.12331	7.06824	7.2173	7.57798	7.00784	7.27678	9.2777	9.3454	9.37753	9.42959	9.54985	9.49484
44	Intergen_0019	Intergen				Intergen			CP001363	19967	20057	+	2	3	merged.1	19974	20064	+	91			3	3	-0.0118156	1	0.189793	0.682379	-0.207696	1	5.54803	4.98172	5.55554	5.22603	5.82174	5.345	5.12098	4.86568	4.72738	4.55884	5.08869	4.64169	4.70802	4.39656	7.35902	7.44783	7.42948	7.65324	7.7312	7.58002
45	STM14_0023	putative hydroxymethyltransferase	STM14_0023	STM0019		CDS	Putative hydroxymethyltransferase	Pseudogenes_in_typhi_clade,Pseudogenes_Typhi_specific	CP001363	20058	23054	+	50	54	merged.1	20065	23061	+	2997			16	30	0.0996987	0.817733	0.290403	0.580668	0.0746689	1	8.63782	8.76322	8.78142	8.8107	8.85535	8.92004	8.81641	8.84767	8.89342	8.82361	8.74063	8.76562	8.80879	8.84065	8.08207	8.08145	8.15648	8.18275	8.82537	8.30614
46	Intergen_0020	Intergen				Intergen			CP001363	23055	23090	+	1	0	merged.1	23062	23097	+	36			0	2	-2.35672	0.503202	0.0494325	1	-2.24807	0.857085	1.03205	0.416554	0.416554	0.416554	0.416554	0.416554	0.416554	0.416554	0.416554	0.416554	0.416554	0.416554	0.416554	0.416554	-0.283447	-0.283447	-0.283447	-0.283447	-0.283447	-0.283447
47	STM14_0024	hypothetical protein	STM14_0024			CDS?	hypothetical protein		CP001363	23091	23240	+	1	9	merged.1	23098	23247	+	150			2	6	-0.00372535	1	-2.15171	0.0023503	-0.0187378	1	0.416554	0.416554	0.416554	0.416554	0.416554	0.416554	0.416554	6.43857	6.60198	6.64436	6.76103	6.57183	6.68965	6.47714	3.04067	2.74248	-0.283447	-0.283447	-0.283447	-0.283447
48	Intergen_0021	Intergen				Intergen			CP001363	23241	23334	+	16	8	merged.1	23248	23341	+	94			6	5	-1.17474	2.663e-05	-0.765132	0.0175638	-1.19615	0.185576	5.84397	4.86906	4.84561	5.95423	4.8353	4.71598	4.45086	3.62451	1.55601	2.75655	2.92511	2.95953	1.74232	1.75509	5.58475	5.26278	5.07486	4.97969	4.09961	4.42831
49	STM14_0025	putative cytoplasmic protein	STM14_0025	STM0020		CDS	FIG074102: hypothetical protein		CP001363	23335	24039	+	42	26	merged.1	23342	24046	+	705			26	28	-0.0759165	1	-0.294545	0.430526	-0.307872	1	8.53661	8.48842	8.58253	8.60699	8.53882	8.45364	8.41491	7.14041	6.97775	6.39759	7.42427	6.89188	6.66126	6.45493	8.77554	8.87073	8.77108	8.55995	8.32619	8.6825
50	Intergen_0022	Intergen				Intergen			CP001363	24040	24093	+	1	0	merged.1	24047	24100	+	54			1	0	-4.92325	0.00276865	-2.53875	0.005775	-4.22701	0.00780528	2.28856	0.416554	0.416554	1.52135	0.416554	0.416554	0.416554	0.416554	0.416554	0.416554	0.416554	0.416554	0.416554	0.416554	2.55818	0.996925	-0.283447	0.388928	0.430978	-0.283447
51	STM14_0026	hypothetical protein	STM14_0026			CDS?	hypothetical protein		CP001363	24094	24198	-	2	1	merged.1	24101	24205	-	105			0	2	-1.25253	0.412507	-3.15311e-17	1	-1.07682	1	2.28856	0.947193	1.91528	3.29013	3.09393	1.06399	1.85455	0.416554	0.416554	0.416554	0.416554	0.416554	0.416554	0.416554	-0.283447	-0.283447	-0.283447	-0.283447	-0.283447	-0.283447
52	Intergen_0023	Intergen				Intergen			CP001363	24199	24315	+	0	2	merged.1	24206	24322	+	117			0	2	0.0133163	1	-0.691187	0.402249	-0.0226749	1	0.416554	0.416554	0.416554	0.416554	0.416554	0.416554	0.416554	2.38312	3.22698	1.80899	2.63322	3.08656	1.41975	2.01996	-0.283447	-0.283447	-0.283447	-0.283447	-0.283447	-0.283447
53	STM14_0027	hypothetical protein	STM14_0027			CDS	hypothetical protein		CP001363	24316	24426	+	0	5	merged.1	24323	24433	+	111			0	0	-0.00756482	1	-3.15311e-17	1	-0.273477	1	0.416554	0.416554	0.416554	0.416554	0.416554	0.416554	0.416554	5.69487	5.7776	5.5174	6.13343	5.53737	5.72656	5.67222	-0.283447	-0.283447	-0.283447	-0.283447	-0.283447	-0.283447
54	Intergen_0024	Intergen				Intergen			CP001363	24427	24468	+	1	0	merged.1	24434	24475	+	42			0	0	-1.81107	0.634313	-3.15311e-17	1	-1.61083	1	1.46211	0.416554	0.416554	0.416554	0.416554	1.06399	0.416554	0.416554	0.416554	0.416554	0.416554	0.416554	0.416554	0.416554	-0.283447	-0.283447	-0.283447	-0.283447	-0.283447	-0.283447
55	STM14_0028	fimbrial subunit; fimbrial subunit (gi|4959511)	STM14_0028	STM0021	bcfA	CDS	type 1 fimbriae major subunit FimA	Membrane Transport,Membrane Transport_Protein secretion system Type VII (Chaperone/Usher pathway CU),Membrane Transport_Protein secretion system Type VII (Chaperone/Usher pathway CU)_Type 1 pili (mannose-sensitive fimbriae gamma-fimbriae),Adherence Factors-Fimbrial	CP001363	24469	25011	+	41	33	merged.1	24476	25018	+	543			17	14	-0.0628952	1	-0.120707	0.892741	-0.192355	1	8.52274	8.35097	8.47053	8.44158	8.48182	8.43486	8.339	7.81915	7.31976	7.30928	7.57924	7.41201	7.14398	7.4097	7.99215	7.87807	7.7079	7.84908	7.78041	7.71885
56	STM14_0029	fimbrial chaparone; fimbrial chaperone (gi|4959512)	STM14_0029	STM0022	bcfB	CDS	chaperone FimC	Membrane Transport,Membrane Transport_Protein secretion system Type VII (Chaperone/Usher pathway CU),Membrane Transport_Protein secretion system Type VII (Chaperone/Usher pathway CU)_Type 1 pili (mannose-sensitive fimbriae gamma-fimbriae),Adherence Factors-Fimbrial	CP001363	24971	25798	+	23	21	merged.1	24978	25805	+	828			20	17	-0.142834	0.784462	-0.0552868	1	-0.139438	1	7.4422	7.23145	7.31965	7.48161	7.29838	7.56659	7.15012	7.65287	7.65469	7.65036	7.74278	7.5116	7.53142	7.46073	7.98329	7.9529	7.78474	7.93785	7.83465	7.74075
57	Intergen_0025	Intergen				Intergen			CP001363	25012	25111	+	5	3	merged.1	25019	25118	+	100			6	6	-0.208766	1	-0.0785311	1	-0.31309	1	4.96174	4.80925	4.96299	4.46394	4.41578	4.28377	3.75527	5.10144	5.23763	4.83036	5.54072	4.87078	5.20407	4.80035	6.81644	6.77641	6.4755	6.76967	6.53858	6.47118
58	STM14_0030	fimbrial usher; bovine colonization factor BcfC (gi|4530570)	STM14_0030	STM0023	bcfC	CDS	type 1 fimbriae anchoring protein FimD	Membrane Transport,Membrane Transport_Protein secretion system Type VII (Chaperone/Usher pathway CU),Membrane Transport_Protein secretion system Type VII (Chaperone/Usher pathway CU)_Type 1 pili (mannose-sensitive fimbriae gamma-fimbriae),Adherence Factors-Fimbrial	CP001363	25803	28424	+	42	38	merged.1	25810	28431	+	2622			19	17	0.28247	0.124604	0.0494313	1	0.202639	1	8.24057	8.57627	8.57102	8.31858	8.44585	8.68853	8.53513	8.51662	8.59305	8.55277	8.51233	8.50632	8.80879	8.82775	8.73255	8.95506	8.77736	8.66076	8.9225	9.03487
59	STM14_0031	fimbrial subunit; fimbrial subunit (gi|4959514)	STM14_0031	STM0024	bcfD	CDS	Fimbriae-like adhesin SfmH	Membrane Transport,Membrane Transport_Protein secretion system Type VII (Chaperone/Usher pathway CU),Membrane Transport_Protein secretion system Type VII (Chaperone/Usher pathway CU)_The fimbrial Sfm cluster,Adherence Factors-Fimbrial	CP001363	28425	29432	+	13	20	merged.1	28432	29439	+	1008			3	8	0.298863	0.388921	0.0593081	1	0.247602	1	6.33763	6.40942	6.75434	6.30188	6.77329	6.72326	6.38326	7.30881	7.3003	7.59882	7.2572	7.49452	7.56756	7.47734	6.57235	6.60139	6.71683	6.83276	6.34659	6.23599
60	STM14_0032	fimbrial subunit; fimbrial subunit (gi|4959515)	STM14_0032	STM0025	bcfE	CDS	type 1 fimbrae adaptor subunit FimF	Membrane Transport,Membrane Transport_Protein secretion system Type VII (Chaperone/Usher pathway CU),Membrane Transport_Protein secretion system Type VII (Chaperone/Usher pathway CU)_Type 1 pili (mannose-sensitive fimbriae gamma-fimbriae),Adherence Factors-Fimbrial	CP001363	29433	29978	+	3	3	merged.1	29440	29985	+	546			3	4	-0.00507819	1	0.197974	1	0.502283	1	3.81948	3.72272	3.69054	3.68411	3.73774	3.48056	3.83432	4.1824	6.61779	4.83036	4.27954	4.68249	4.70802	4.76469	3.733	3.93569	4.12939	5.48295	3.69283	4.00073
62	STM14_0033	fimbrial subunit; fimbrial subunit (gi|4959516)	STM14_0033	STM0026	bcfF	CDS	type 1 fimbrae adaptor subunit FimF	Membrane Transport,Membrane Transport_Protein secretion system Type VII (Chaperone/Usher pathway CU),Membrane Transport_Protein secretion system Type VII (Chaperone/Usher pathway CU)_Type 1 pili (mannose-sensitive fimbriae gamma-fimbriae),Pseudogenes_in_typhi_clade,Pseudogenes_gained_at_Paratyphi_A_node,Adherence Factors-Fimbrial	CP001363	29994	30512	+	10	4	merged.1	30001	30519	+	519			6	1	0.321248	0.402672	0.333189	0.323729	0.106795	1	7.40641	7.47224	7.58068	7.23918	7.58365	7.48979	8.00068	5.28021	5.59795	5.48283	5.54072	5.00551	5.23007	5.02795	7.43899	7.18616	7.81559	7.47089	8.1767	7.34706
63	STM14_0034	fimbrial chaparone; fimbrial chaperone (gi|4959517)	STM14_0034	STM0027	bcfG	CDS	Hypothetical fimbrial chaperone ycbF precursor	Adherence Factors-Fimbrial	CP001363	30478	31209	+	19	13	merged.1	30485	31216	+	732			5	6	0.0571307	1	0.121543	0.93188	0.103296	1	7.47712	7.57458	7.63032	7.63997	7.50955	7.76514	7.6427	7.02331	7.31006	7.40009	7.47027	7.58875	7.55218	7.17858	6.86067	6.77125	7.09425	6.53939	6.87262	7.11292
64	Intergen_0027	Intergen				Intergen			CP001363	31210	31273	+	1	0	merged.1	31217	31280	+	64			0	0	0.35722	0.957679	-3.15311e-17	1	0.339205	1	2.9498	3.58684	3.47031	3.17218	3.8218	2.8841	2.73522	0.416554	0.416554	0.416554	0.416554	0.416554	0.416554	0.416554	-0.283447	-0.283447	-0.283447	-0.283447	-0.283447	-0.283447
65	STM14_0035	putative thiol-disulfide isomerase	STM14_0035	STM0028	bcfH	CDS	FIG01200701: possible membrane protein		CP001363	31274	32119	+	9	13	merged.1	31281	32126	+	846			3	8	-0.31134	0.618694	0.158562	0.854862	-0.0324137	1	6.04356	5.7268	5.98826	5.98953	4.75205	6.05198	5.62204	6.512	6.63343	7.05653	6.14765	6.87438	6.92272	6.6917	5.59642	5.45525	5.74738	5.84312	5.83692	5.6189
66	MZ1838_Intergen_0024	Intergen							NA	NA	NA	NA	NA	NA	merged.1	32127	32164	+	38			1	0	#N/A	#N/A	-2.08309	0.109803	#N/A	#N/A	#N/A	#N/A	#N/A	#N/A	#N/A	#N/A	#N/A	#N/A	#N/A	#N/A	#N/A	#N/A	#N/A	#N/A	0.67926	1.4743	0.376497	0.388928	-0.283447	-0.283447
67	STM14_0036	hypothetical protein	STM14_0036	STM0028.1n		CDS	Putative membrane protein		CP001363	32116	32445	+	7	29	merged.1	32165	32452	+	288			8	14	-3.32326	1.22893e-05	-1.18662	0.00108934	-0.838248	0.947151	2.8107	1.63918	0.416554	3.04372	0.416554	0.416554	1.06715	7.79833	7.63151	7.47676	7.92312	7.7653	7.68029	7.50462	5.5003	5.27742	2.81084	3.58987	2.33165	3.91531
68	Intergen_0028	Intergen				Intergen			CP001363	32446	32544	+	6	35	merged.1	32453	32551	+	99			9	17	-3.24069	0.00289592	-0.666578	0.57037	-0.660974	1	1.79298	0.416554	0.959041	2.57103	1.09432	0.416554	0.416554	7.70748	7.60795	7.37203	7.87691	7.42409	7.54702	7.29564	5.81198	5.48076	3.23262	3.85598	2.72538	6.74318
69	STM14_0037	putative transcriptional regulator; putative transcriptional regulator MarT (gi|4324612)	STM14_0037	STM0029	marT [J]_2	CDS	Putative membrane protein	Genes with FNR binding sites,GENES WITH GC LESS THAN 40	CP001363	32545	32994	-	24	11	merged.1	32552	33001	-	450			10	7	-3.04785	7.69428e-13	-1.95794	6.63394e-06	-1.63508	0.104588	5.20336	2.97488	2.63436	4.9315	1.90145	2.55349	0.416554	5.10144	4.99287	4.30547	5.56211	4.97299	4.17736	4.83515	4.90978	4.98823	3.30397	2.51085	2.33165	2.17095
70	Intergen_0029	Intergen				Intergen			CP001363	32995	33363	+	11	15	merged.1	33002	33371	+	370			16	10	0.11452	1	-3.53841	7.61084e-07	-2.3854	0.0458926	2.8107	1.89074	3.6208	2.90269	3.2232	2.35461	3.03205	3.76844	1.26614	0.416554	3.71812	1.46818	0.416554	0.416554	4.19886	3.60542	0.827613	0.845763	-0.283447	0.800762
71	STM14_0037.J	hypothetical protein	0			CDS?			CP001363	33043	33183	+	1	15	merged.1	33050	33191	+	142			3	9	0.523576	0.905823	-3.45135	0.00772452	-1.10598	1	2.48436	1.89074	3.6208	2.57103	3.2232	2.35461	3.03205	3.76844	1.26614	0.416554	3.71812	1.46818	0.416554	0.416554	0.276761	0.278577	-0.283447	-0.283447	-0.283447	-0.283447
72	STM14_0038	putative transcriptional regulator; similar to LeuO (gi|6650098); LysR family	STM14_0038	STM0030		CDS	Putative LysR family transcriptional regulator	Genes with FNR binding sites,GENES WITH GC LESS THAN 40	CP001363	33364	34368	+	12	54	merged.1	33372	34376	+	1005			17	38	-0.783024	0.323234	-3.05409	1.73313e-07	-1.06118	1	3.40152	3.07986	1.35236	3.99326	3.64848	3.27058	3.16032	6.30329	4.72738	4.68586	6.08989	4.64169	4.06629	4.3492	3.60017	2.82448	-0.283447	-0.283447	0.430978	-0.283447
74	STM14_0039	putative transcriptional regulator; putative transcriptional regulator MarT (gi|4324612)	STM14_0039	STM0031		CDS	Putative transcription regulator	Fur Regulon,GENES WITH GC LESS THAN 40	CP001363	34376	34816	-	2	0	merged.1	34384	34824	-	441			4	8	3.78541e-17	1	-1.30563	0.0197292	-0.0109745	1	0.416554	0.416554	0.416554	0.416554	0.416554	0.416554	0.416554	0.416554	0.416554	0.416554	0.416554	0.416554	0.416554	0.416554	-0.283447	-0.283447	-0.283447	-0.283447	-0.283447	-0.283447
76	STM14_0040	hypothetical protein	STM14_0040			CDS	hypothetical protein		CP001363	34828	34974	+	0	1	merged.1	34836	34982	+	147			0	1	0.0095507	1	-3.15311e-17	1	0.195939	1	0.416554	0.416554	0.416554	0.416554	0.416554	0.416554	0.416554	4.65954	4.28778	4.62375	3.8631	4.31836	4.59251	4.69062	-0.283447	-0.283447	-0.283447	-0.283447	-0.283447	-0.283447
77	STM14_0040.J	hypothetical protein	0			CDS?			CP001363	34957	35076	-	0	0	merged.1	34965	35084	-	120			0	0	3.78541e-17	1	-3.15311e-17	1	8.43857e-17	1	0.416554	0.416554	0.416554	0.416554	0.416554	0.416554	0.416554	0.416554	0.416554	0.416554	0.416554	0.416554	0.416554	0.416554	-0.283447	-0.283447	-0.283447	-0.283447	-0.283447	-0.283447
78	Intergen_0032	Intergen				Intergen			CP001363	34975	35338	+	15	6	merged.1	34983	35346	+	364			14	2	-2.15893	3.46616e-09	-1.98153	6.20777e-07	-0.412633	1	6.19108	4.74686	3.00663	6.12269	4.56958	4.04037	3.27811	3.96055	4.28778	4.09268	4.33031	4.09479	4.32941	4.14247	6.12566	6.1631	4.6235	5.41859	4.18562	4.19449
79	STM14_0041	putative arylsulfatase	STM14_0041	STM0032		CDS	Possible sulfatase	Fur Regulon	CP001363	35339	37057	+	236	197	merged.1	35347	37065	+	1719			115	118	-0.588751	1.38544e-05	-0.360119	0.541433	-0.665713	0.000699224	10.5703	10.0714	9.91015	10.6433	10.2059	10.0203	9.88212	10.074	9.45189	9.08507	10.0251	9.40046	9.45084	9.10406	11.0336	11.0143	10.6619	10.7784	10.6067	10.7202
80	Intergen_0033	Intergen				Intergen			CP001363	37058	37102	+	4	3	merged.1	37066	37110	+	45			1	0	-0.337414	0.624221	0.0120623	1	0.283404	1	4.85957	4.54163	4.24822	4.60719	4.36064	4.44266	4.45086	3.54677	4.0752	3.472	3.27534	3.7556	3.50966	3.68918	5.21247	5.3345	5.33543	5.02362	5.15267	5.25163
81	STM14_0042	putative 5'-nucleotidase; similar to Escherichia coli UDP-sugar hydrolase (5'-nucleotidase) (AAC73582.1)	STM14_0042	STM0033		CDS	5'-nucleotidase (EC 3.1.3.5)	Nucleosides and Nucleotides,Nucleosides and Nucleotides_Pyrimidines,Nucleosides and Nucleotides_Purines,Nucleosides and Nucleotides_Pyrimidines_pyrimidine conversions,Nucleosides and Nucleotides_Purines_Purine conversions,Genes with CRP binding sites,Genes with FNR binding sites	CP001363	37103	38674	-	68	51	merged.1	37111	38682	-	1572			35	40	-0.561165	0.000282529	0.148746	0.996477	-0.430661	0.826409	8.85252	8.46196	8.23702	9.05522	8.54192	8.44741	8.26959	8.04445	7.95149	7.74092	7.85973	7.87497	7.66131	7.48284	8.78067	8.72756	9.78305	8.95116	9.18251	8.69055
82	Intergen_0034	Intergen				Intergen			CP001363	38675	38772	+	0	3	merged.1	38683	38780	+	98			1	0	0.0240338	1	-3.15311e-17	1	-0.650348	1	0.416554	0.416554	0.416554	0.416554	0.416554	0.416554	0.416554	3.76844	4.28778	3.472	4.42679	3.41179	3.22939	2.60797	-0.283447	-0.283447	-0.283447	-0.283447	-0.283447	-0.283447
83	STM14_0043	putative outer membrane/exported protein; similar to Escherichia coli putative sugar hydrolase (AAC75461.1)	STM14_0043	STM0034		CDS	FIG01200701: possible membrane protein	Genes with CRP binding sites,Pseudogenes_in_typhi_clade	CP001363	38773	39534	-	83	58	merged.1	38781	39542	-	762			45	34	-1.38779	1.10914e-06	-1.32762	1.37603e-12	-1.46013	5.18387e-05	8.60924	7.64042	6.74617	8.53415	7.38382	7.32951	6.49697	7.24256	6.25296	5.23532	7.23739	5.68522	5.86574	5.2245	8.06116	7.81679	6.4755	6.75671	6.08087	6.41782
84	Intergen_0035	Intergen				Intergen			CP001363	39535	40130	+	8	7	merged.1	39543	40135	+	593			5	5	0.00180037	1	-0.411972	0.741592	-1.01899	0.751659	5.89652	6.10811	5.66353	5.98953	5.80118	6.23686	5.86731	2.83948	2.74134	1.27462	3.46903	2.06995	1.41975	1.43041	4.25885	3.93569	4.24267	3.53021	3.91051	3.25782
85	STM14_0044	putative arylsulfatase; similar to Escherichia coli putative sulfatase (AAC76701.1)	STM14_0044	STM0035		CDS	Choline-sulfatase (EC 3.1.6.6)	Stress Response,Stress Response_Osmotic stress,Stress Response_Osmotic stress_Choline and Betaine Uptake and Betaine Biosynthesis,Genes with CRP binding sites,Pseudogenes_in_typhi_clade,Pseudogenes_gained_at_sendai_paratyphi_A_node	CP001363	40131	41624	+	52	30	merged.1	40136	41629	+	1494			21	13	-0.0245563	1	0.272481	0.590614	-0.0622498	1	9.08536	9.14525	9.18331	9.27322	9.12516	9.1658	9.15154	7.27305	7.40424	7.46795	7.4646	7.18239	7.17777	7.05856	8.67592	8.6843	8.69846	8.79357	8.71582	8.90101
86	Intergen_0036	Intergen				Intergen			CP001363	41625	41722	+	0	6	merged.1	41630	41727	+	98			2	0	-0.0112379	1	0.145641	1	0.281924	1	0.416554	0.416554	0.416554	0.416554	0.416554	0.416554	0.416554	5.07399	5.27799	5.48283	5.33234	5.42164	5.63223	5.57263	6.16538	6.44816	6.79939	6.17072	6.0468	6.55123
87	STM14_0045	putative arylsulfatase regulator; similar to Escherichia coli putative arylsulfatase regulator (AAC76803.1)	STM14_0045	STM0036	aslB [J]_1	CDS	putative arylsulfatase regulator		CP001363	41723	42913	+	22	27	merged.1	41728	42918	+	1191			7	4	0.0752797	1	0.125774	0.940521	0.13659	1	7.92362	8.09017	7.90427	7.93075	8.08249	8.00053	7.91235	8.20805	8.30154	8.20587	7.97191	8.29565	8.27467	8.28006	6.7237	6.72929	6.98452	6.60592	6.98482	6.95064
88	Intergen_0037	Intergen				Intergen			CP001363	42914	42931	+	0	0	merged.1	42919	42936	+	18			0	0	3.78541e-17	1	-3.15311e-17	1	8.43857e-17	1	0.416554	0.416554	0.416554	0.416554	0.416554	0.416554	0.416554	0.416554	0.416554	0.416554	0.416554	0.416554	0.416554	0.416554	-0.283447	-0.283447	-0.283447	-0.283447	-0.283447	-0.283447
89	MZ1838_Intergen_0033	Intergen							NA	NA	NA	NA	NA	NA	merged.1	42919	42942	+	24			0	0	#N/A	#N/A	-3.15311e-17	1	#N/A	#N/A	#N/A	#N/A	#N/A	#N/A	#N/A	#N/A	#N/A	#N/A	#N/A	#N/A	#N/A	#N/A	#N/A	#N/A	-0.283447	-0.283447	-0.283447	-0.283447	-0.283447	-0.283447
90	STM14_0046	putative cytoplasmic protein	STM14_0046	STM0037		CDS	FIG074102: hypothetical protein		CP001363	42932	44185	+	56	82	merged.1	42943	44199	+	1257			33	36	-0.284405	0.0610088	0.274385	1	-0.203207	1	8.79832	8.45465	8.49022	8.86398	8.48505	8.80771	8.51728	9.21582	9.07333	9.10083	9.21771	9.0933	9.21409	9.13231	8.94602	9.05505	8.68181	8.9639	8.68293	8.81222
91	Intergen_0038	Intergen				Intergen			CP001363	44186	44311	+	6	6	merged.1	44192	44316	+	125			1	1	-0.239368	0.80913	-0.543064	0.816422	-1.23926	0.557236	5.54803	5.13576	5.09744	5.22603	5.2537	5.29031	5.12098	2.96432	2.18461	1.80899	3.93047	2.29711	2.00578	1.75509	5.28638	5.0912	5.33543	5.5891	5.13116	5.16175
92	STM14_0046.J	hypothetical protein	0			CDS?			CP001363	44266	44367	+	16	8	merged.1	44272	44372	+	101			4	6	-0.206344	0.769727	-0.638648	0.442291	-0.423982	1	7.26035	7.13729	6.77053	7.13268	7.10224	7.1871	6.79252	2.70279	2.18461	1.5664	3.55693	1.80021	2.88122	2.24366	6.37642	6.35466	6.30337	6.50105	6.11415	5.9866
93	STM14_0047	putative arylsulfatase	STM14_0047	STM0038		CDS	Possible sulfatase		CP001363	44312	46027	+	109	90	merged.1	44317	46032	+	1716			47	31	-0.114152	0.649628	0.178247	1	-0.233269	1	10.0443	9.96235	9.88898	10.0164	9.91916	9.94707	9.848	9.11	8.81673	8.59587	8.99585	8.74891	8.74485	8.64125	9.68408	9.63679	9.66267	9.67316	11.3354	9.62498
94	Intergen_0039	Intergen				Intergen			CP001363	46028	46189	+	0	4	merged.1	46033	46194	+	162			2	2	-0.00314021	1	-0.0244298	1	0.20169	1	0.416554	0.416554	0.416554	0.416554	0.416554	0.416554	0.416554	5.71278	5.93733	5.96845	5.79684	6.03945	6.25572	5.6133	6.0765	6.26205	6.05717	5.8184	5.88912	6.28789
95	STM14_0047.P	XXX	0			sRNA_cand			CP001363	46050	46114	-	0	0	merged.1	46055	46119	-	65			0	0	3.78541e-17	1	-3.15311e-17	1	8.43857e-17	1	0.416554	0.416554	0.416554	0.416554	0.416554	0.416554	0.416554	0.416554	0.416554	0.416554	0.416554	0.416554	0.416554	0.416554	-0.283447	-0.283447	-0.283447	-0.283447	-0.283447	-0.283447
96	108619.9.peg.43	Na+/H+ antiporter NhaA type							NA	NA	NA	NA	NA	NA	merged.1	46195	47361	+	1167			2	1	#N/A	#N/A	-0.99541	0.00609146	#N/A	#N/A	#N/A	#N/A	#N/A	#N/A	#N/A	#N/A	#N/A	#N/A	#N/A	#N/A	#N/A	#N/A	#N/A	#N/A	4.68772	4.64885	2.60022	2.62933	2.60569	3.18669
97	STM14_0048	pH-dependent sodium/proton antiporter; exports sodium by using the electrochemical proton gradient to allow protons into the cell; functions in adaptation to high salinity and alkaline pH; activity increases at higher pH; downregulated at acidic pH	STM14_0048	STM0039	nhaA	CDS	Na+/H+ antiporter NhaA type	Membrane Transport,Membrane Transport_Uni- Sym- and Antiporters,Membrane Transport_Uni- Sym- and Antiporters_NhaA NhaD and Sodium-dependent phosphate transporters,Genes with CRP binding sites	CP001363	46190	47356	+	1	1	merged.1	46270	47361	+	1092			2	1	-2.47885	0.45121	-0.995451	0.00609357	-1.99812	0.901198	0.416554	0.416554	0.416554	1.07222	0.416554	0.416554	0.416554	0.416554	0.416554	0.416554	0.416554	0.416554	0.416554	0.416554	4.68772	4.64885	2.60022	2.62933	2.60569	3.18669
98	Intergen_0040	Intergen				Intergen			CP001363	47357	47417	+	6	5	merged.1	47362	47422	+	61			0	2	0.386917	0.578313	-0.120251	1	0.407579	1	4.54538	4.64789	4.81471	4.24771	4.8353	4.58578	4.95403	4.62212	5.49898	4.88434	4.75877	5.34747	5.00764	4.9665	-0.283447	-0.283447	-0.283447	-0.283447	-0.283447	-0.283447
99	STM14_0049	transcriptional activator NhaR; Na+/H+ antiporter regulatory protein; activates the genes nhaA and osmC	STM14_0049	STM0040	nhaR	CDS	Transcriptional activator NhaR	Membrane Transport,Membrane Transport_Uni- Sym- and Antiporters,Membrane Transport_Uni- Sym- and Antiporters_NhaA NhaD and Sodium-dependent phosphate transporters	CP001363	47418	48317	+	17	23	merged.1	47423	48322	+	900			1	2	0.0955788	1	0.105006	1	0.0667924	1	7.41244	7.85898	7.80949	7.60055	7.47751	7.38928	7.35837	8.1468	8.2054	8.24765	8.16609	8.24548	8.15762	8.16168	4.22917	4.00766	4.00644	4.56973	4.67627	4.36528
100	Intergen_0041	Intergen				Intergen			CP001363	48318	48371	+	1	1	merged.1	48323	48376	+	54			1	1	0.0618792	1	0.150253	0.981171	-0.891521	1	0.416554	0.416554	0.416554	0.416554	0.416554	0.416554	0.416554	2.38312	0.416554	2.35921	1.44678	1.03614	0.416554	1.75509	5.41058	5.41611	5.35236	6.06957	5.78276	5.57778
101	STM14_0050	putative glycosyl hydrolase	STM14_0050	STM0041	xylQ [J]_1	CDS	Alpha-xylosidase (EC 3.2.1.-)	Carbohydrates,Carbohydrates_Monosaccharides,Carbohydrates_Monosaccharides_Xylose utilization,Genes with CRP binding sites	CP001363	48372	50411	-	37	35	merged.1	48377	50416	-	2040			18	17	0.136379	0.637173	0.302122	0.414002	0.0790804	1	8.68588	8.92519	8.92577	8.82787	8.92352	8.92004	8.78691	8.69162	8.6286	8.63182	8.705	8.85979	8.6078	8.84493	8.55851	8.56115	8.92611	8.80305	8.6903	8.87154
102	Intergen_0042	Intergen				Intergen			CP001363	50412	50450	+	0	0	merged.1	50417	50455	+	39			0	0	3.78541e-17	1	-3.15311e-17	1	8.43857e-17	1	0.416554	0.416554	0.416554	0.416554	0.416554	0.416554	0.416554	0.416554	0.416554	0.416554	0.416554	0.416554	0.416554	0.416554	-0.283447	-0.283447	-0.283447	-0.283447	-0.283447	-0.283447
103	STM14_0051	putative sodium galactoside symporter; similar to Escherichia coli putative permease (AAC76681.1)	STM14_0051	STM0042	xynT [R]	CDS	Xyloside transporter XynT	Carbohydrates,Carbohydrates_Monosaccharides,Carbohydrates_Monosaccharides_Xylose utilization	CP001363	50451	51824	-	105	87	merged.1	50456	51829	-	1374			53	40	-0.342752	0.0130348	-0.43173	0.0545893	-0.423275	0.267239	9.4762	9.12853	9.15738	9.49363	9.13135	9.22167	9.05995	8.91689	8.61881	8.29575	8.90037	8.4454	8.50241	8.24814	9.28493	9.22319	9.0284	8.90786	9.23262	9.10648
104	Intergen_0043	Intergen				Intergen			CP001363	51825	52279	+	15	9	merged.1	51830	52284	+	455			13	7	0.0852901	1	0.0471609	1	-0.283871	1	7.25366	7.30907	7.38422	7.36549	7.49682	7.40224	7.37168	6.33832	5.76345	5.58415	5.99866	6.05507	5.23007	5.35011	7.87485	7.68854	7.93839	7.72152	7.84129	8.14426
105	STM14_0051.P	XXX	0			sRNA_cand			CP001363	51926	52260	+	14	5	merged.1	51931	52265	+	335			10	6	0.0957298	1	0.049218	1	-0.305747	1	7.24016	7.30907	7.38422	7.33836	7.49682	7.40224	7.36504	5.62093	4.8395	4.45565	5.40519	5.46905	4.37673	4.57185	7.87246	7.68031	7.93558	7.72152	7.83798	8.14426
106	STM14_0052	30S ribosomal protein S20; binds directly to the 16S rRNA and is involved in post-translational inhibition of arginine and ornithine decarboxylase	STM14_0052	STM0043	rpsT	CDS	SSU ribosomal protein S20p	Protein Metabolism,Protein Metabolism_Protein biosynthesis,Protein Metabolism_Protein biosynthesis_Ribosome SSU bacterial	CP001363	52280	52543	-	0	0	merged.1	52285	52470	-	186			0	0	3.78541e-17	1	-3.15311e-17	1	8.43857e-17	1	0.416554	0.416554	0.416554	0.416554	0.416554	0.416554	0.416554	0.416554	0.416554	0.416554	0.416554	0.416554	0.416554	0.416554	-0.283447	-0.283447	-0.283447	-0.283447	-0.283447	-0.283447
107	MZ1838_Intergen_0040	Intergen							NA	NA	NA	NA	NA	NA	merged.1	52471	52927	+	457			1	3	#N/A	#N/A	-0.304946	0.492969	#N/A	#N/A	#N/A	#N/A	#N/A	#N/A	#N/A	#N/A	#N/A	#N/A	#N/A	#N/A	#N/A	#N/A	#N/A	#N/A	4.79291	5.14006	5.01233	4.7374	4.7345	5.18018
108	Intergen_0044	Intergen				Intergen			CP001363	52544	52648	+	0	0	merged.1	52549	52653	+	105			0	0	3.78541e-17	1	-3.15311e-17	1	8.43857e-17	1	0.416554	0.416554	0.416554	0.416554	0.416554	0.416554	0.416554	0.416554	0.416554	0.416554	0.416554	0.416554	0.416554	0.416554	-0.283447	-0.283447	-0.283447	-0.283447	-0.283447	-0.283447
109	STM14_0053	putative cytoplasmic protein	STM14_0053	STM0044		CDS	FIG01045144: hypothetical protein		CP001363	52649	52864	+	5	5	merged.1	52723	52869	+	147			1	2	0.397945	0.517324	-0.172493	0.868502	0.113995	1	4.40735	4.92649	4.46273	4.56101	4.91401	5.04812	4.95403	6.11412	5.89902	6.29172	6.07508	5.8375	6.06667	6.17153	4.79291	5.14006	5.01233	4.7374	4.7345	5.18018
111	STM14_0054	bifunctional riboflavin kinase/FMN adenylyltransferase; catalyzes the formation of FMN from riboflavin and the formation of FAD from FMN; in Bacillus the ribC gene has both flavokinase and FAD synthetase activities	STM14_0054	STM0045	ribF	CDS	Riboflavin kinase (EC 2.7.1.26) / FMN adenylyltransferase (EC 2.7.7.2)	Cofactors Vitamins Prosthetic Groups Pigments,Cofactors Vitamins Prosthetic Groups Pigments_Riboflavin FMN FAD,Cofactors Vitamins Prosthetic Groups Pigments_Riboflavin FMN FAD_Riboflavin FMN and FAD metabolism in plants,Cofactors Vitamins Prosthetic Groups Pigments_Riboflavin FMN FAD_riboflavin to FAD,Cofactors Vitamins Prosthetic Groups Pigments_Riboflavin FMN FAD_Riboflavin FMN and FAD metaboli…	CP001363	52872	53810	+	0	0	merged.1	52877	53815	+	939			0	0	3.78541e-17	1	-3.15311e-17	1	8.43857e-17	1	0.416554	0.416554	0.416554	0.416554	0.416554	0.416554	0.416554	0.416554	0.416554	0.416554	0.416554	0.416554	0.416554	0.416554	-0.283447	-0.283447	-0.283447	-0.283447	-0.283447	-0.283447
112	Intergen_0046	Intergen				Intergen			CP001363	53811	53854	+	0	0	merged.1	53816	53859	+	44			0	0	3.78541e-17	1	-3.15311e-17	1	8.43857e-17	1	0.416554	0.416554	0.416554	0.416554	0.416554	0.416554	0.416554	0.416554	0.416554	0.416554	0.416554	0.416554	0.416554	0.416554	-0.283447	-0.283447	-0.283447	-0.283447	-0.283447	-0.283447
113	STM14_0055.RJ	Isoleucyl-tRNA synthetase (EC 6.1.1.5); tRNA aminoacylation, Ile, Cell Division Cluster	STM14_0055	STM0046	ileS	CDS	Isoleucyl-tRNA synthetase (EC 6.1.1.5)	Protein Metabolism,Protein Metabolism_Protein biosynthesis,Protein Metabolism_Protein biosynthesis_tRNA aminoacylation Ile	CP001363	53819	56689	+	0	0	merged.1	53860	56694	+	2835			0	0	3.78541e-17	1	-3.15311e-17	1	8.43857e-17	1	0.416554	0.416554	0.416554	0.416554	0.416554	0.416554	0.416554	0.416554	0.416554	0.416554	0.416554	0.416554	0.416554	0.416554	-0.283447	-0.283447	-0.283447	-0.283447	-0.283447	-0.283447
114	STM14_0056	lipoprotein signal peptidase; lipoprotein signal peptidase; integral membrane protein that removes signal peptides from prolipoproteins during lipoprotein biosynthesis	STM14_0056	STM0047	lspA	CDS	Lipoprotein signal peptidase (EC 3.4.23.36)	Protein Metabolism,Protein Metabolism_Protein processing and modification,Protein Metabolism_Protein processing and modification_Lipoprotein Biosynthesis,Protein Metabolism_Protein processing and modification_Signal peptidase	CP001363	56689	57189	+	1	0	merged.1	56694	57194	+	501			0	0	-4.32826	0.000159699	-3.15311e-17	1	-3.98522	0.000586027	2.65674	0.416554	0.959041	2.37139	0.416554	0.416554	0.416554	0.416554	0.416554	0.416554	0.416554	0.416554	0.416554	0.416554	-0.283447	-0.283447	-0.283447	-0.283447	-0.283447	-0.283447
116	MZ1838_Intergen_0041	Intergen							NA	NA	NA	NA	NA	NA	merged.1	57195	57348	+	154			1	2	#N/A	#N/A	-0.421925	0.882062	#N/A	#N/A	#N/A	#N/A	#N/A	#N/A	#N/A	#N/A	#N/A	#N/A	#N/A	#N/A	#N/A	#N/A	#N/A	#N/A	0.276761	1.4743	-0.283447	-0.283447	0.430978	-0.283447
117	STM14_0057	hypothetical protein	STM14_0057			CDS	hypothetical protein		CP001363	57203	57334	+	1	0	merged.1	57271	57339	+	69			0	1	-0.0772105	1	0.148907	1	-0.134789	1	2.06194	2.45639	2.13131	2.13962	1.90145	1.06399	2.12993	0.416554	0.416554	0.416554	0.416554	0.416554	0.416554	0.416554	-0.283447	-0.283447	-0.283447	-0.283447	-0.283447	-0.283447
119	STM14_0058	FKBP-type peptidyl-prolyl cis-trans isomerase; similar to Escherichia coli FKBX-type 16KD peptidyl-prolyl cis-trans isomerase; rotamase (AAC73139.1)	STM14_0058	STM0048	slpA	CDS	FKBP-type peptidyl-prolyl cis-trans isomerase SlpA (EC 5.2.1.8)	Protein Metabolism,Protein Metabolism_Protein folding,Protein Metabolism_Protein folding_Peptidyl-prolyl cis-trans isomerase	CP001363	57344	57793	+	5	10	merged.1	57349	57798	+	450			0	4	-1.0768	0.0117378	0.661414	0.669894	-0.888394	1	4.67136	3.17771	3.47031	4.35988	4.36064	3.02475	3.27811	6.70329	6.843	7.32888	6.79757	7.07157	6.54179	6.91143	-0.283447	-0.283447	-0.283447	-0.283447	-0.283447	-0.283447
120	STM14_0059	4-hydroxy-3-methylbut-2-enyl diphosphate reductase; catalyzes the conversion of 1-hydroxy-2-methyl-2-(E)-butenyl 4-diphosphate into isopentenyl diphosphate (IPP) and dimethylallyl diphosphate (DMAPP); functions in the nonmevalonate isoprenoid biosynthesis pathway	STM14_0059	STM0049	ispH	CDS	4-hydroxy-3-methylbut-2-enyl diphosphate reductase (EC 1.17.1.2)	Fatty Acids Lipids and Isoprenoids,Fatty Acids Lipids and Isoprenoids_Isoprenoids,Fatty Acids Lipids and Isoprenoids_Isoprenoids_Isoprenoid Biosynthesis,Fatty Acids Lipids and Isoprenoids_Isoprenoids_Nonmevalonate Branch of Isoprenoid Biosynthesis	CP001363	57796	58746	+	2	1	merged.1	57801	58751	+	951			0	0	0.696763	0.542342	-3.15311e-17	1	0.529124	1	3.81948	5.59132	3.94	4.0612	4.18132	4.58578	3.90926	2.70279	2.34519	3.24326	2.63322	2.49331	3.22939	3.02453	-0.283447	-0.283447	-0.283447	-0.283447	-0.283447	-0.283447
121	Intergen_0049	Intergen				Intergen			CP001363	58747	58945	+	2	0	merged.1	58752	58950	+	199			3	4	0.951988	0.543527	0.151755	0.879921	0.819622	1	2.65674	2.86167	3.47031	2.13962	3.34184	3.74741	1.85455	0.416554	0.416554	0.416554	0.416554	0.416554	0.416554	0.416554	6.88466	6.73989	6.84197	6.86331	7.13829	7.10811
122	STM14_0059.P	XXX	0			sRNA_cand			CP001363	58792	58923	+	1	0	merged.1	58797	58928	+	132			1	1	0.337217	1	0.0724531	1	0.342123	1	1.46211	1.63918	1.35236	1.52135	0.416554	2.72825	1.51392	0.416554	0.416554	0.416554	0.416554	0.416554	0.416554	0.416554	5.90877	5.84726	5.8582	5.96078	6.14667	5.65887
123	STM14_0060.R	hypothetical protein	0			CDS			CP001363	58858	59016	-	2	2	merged.1	58863	58991	-	129			1	1	-0.551894	0.835816	-0.246478	1	-0.444885	1	3.19327	3.51377	3.00663	3.04372	2.18151	1.84905	1.85455	2.55179	2.74134	3.32361	2.04167	3.20331	3.59216	1.75509	1.66025	0.682007	0.827613	-0.283447	-0.283447	0.358197
124	STM14_0060	putative nitrite reductase	STM14_0060	STM0050		CDS	Putative nitrite reductase		CP001363	58946	60148	+	27	22	merged.1	58951	60153	+	1203			10	14	0.0926852	0.978726	0.264827	0.551835	0.106144	1	8.0604	8.06481	8.11867	7.91706	7.91558	8.05486	8.20784	8.00139	8.28182	8.4424	8.23766	8.12485	8.25264	8.10933	8.13705	8.03914	8.10995	8.15339	8.26577	9.01448
126	STM14_0061	ribonucleoside hydrolase RihC; catalyzes the hydrolysis of both purine and pyrimidine ribonucleosides	STM14_0061	STM0051	rihC	CDS	Inosine-uridine preferring nucleoside hydrolase (EC 3.2.2.1)	RNA Metabolism,Nucleosides and Nucleotides,RNA Metabolism_RNA processing and modification,Nucleosides and Nucleotides_Purines,RNA Metabolism_RNA processing and modification_Queuosine-Archaeosine Biosynthesis,Nucleosides and Nucleotides_Purines_Purine conversions	CP001363	60164	61084	+	19	21	merged.1	60169	61089	+	921			4	7	0.103273	0.929728	0.213375	0.640626	0.158389	1	7.99764	8.18734	8.03066	7.89861	8.06535	7.96606	7.9616	7.23018	7.40879	7.63076	7.2572	7.50024	7.28087	7.6387	5.75063	5.45525	5.70847	5.72835	5.85015	6.30479
127	Intergen_0051	Intergen				Intergen			CP001363	61085	61105	+	0	0	merged.1	61090	61110	+	21			0	0	3.78541e-17	1	-3.15311e-17	1	8.43857e-17	1	0.416554	0.416554	0.416554	0.416554	0.416554	0.416554	0.416554	0.416554	0.416554	0.416554	0.416554	0.416554	0.416554	0.416554	-0.283447	-0.283447	-0.283447	-0.283447	-0.283447	-0.283447
128	STM14_0062	putative transcriptional regulator; similar to Escherichia coli sequence similarity to Shigella regulator (AAC73721.1); sensor for citrate	STM14_0062	STM0052	citB [J]	CDS	Transcriptional regulatory protein CitB, DpiA	Regulation and Cell signaling,Carbohydrates,Regulation and Cell signaling_Regulation and Cell signaling - no subcategory,Carbohydrates_Organic acids,Regulation and Cell signaling_Regulation and Cell signaling - no subcategory_Orphan regulatory proteins,Carbohydrates_Organic acids_CitAB,Carbohydrates_Organic acids_Citrate Metabolism Transport and Regulation	CP001363	61106	61792	-	32	39	merged.1	61111	61797	-	687			9	9	0.108382	0.826161	-0.0572869	1	-0.0282014	1	8.02543	8.24209	8.2341	7.97985	8.048	7.95291	7.99208	8.73608	8.7046	8.5486	8.64108	8.57835	8.61768	8.57846	8.06956	8.12659	8.07723	8.23039	7.89334	8.25272
129	STM14_0063.J	sensor kinase citA	STM14_0063	STM0053	citA [J]	CDS	Sensor kinase CitA, DpiB (EC 2.7.3.-)	Regulation and Cell signaling,Carbohydrates,Regulation and Cell signaling_Regulation and Cell signaling - no subcategory,Carbohydrates_Organic acids,Regulation and Cell signaling_Regulation and Cell signaling - no subcategory_Orphan regulatory proteins,Carbohydrates_Organic acids_CitAB,Carbohydrates_Organic acids_Citrate Metabolism Transport and Regulation	CP001363	61794	63452	-	94	95	merged.1	61799	63457	-	1659			35	42	0.0721024	0.898087	0.05381	1	0.0678733	1	9.9366	9.98702	10.0175	9.97411	10.0675	9.99275	10.0704	9.58377	9.61537	9.63136	9.49585	9.61587	9.57775	9.58107	9.5799	9.72216	9.72411	9.74545	9.85064	9.71778
130	Intergen_0052	Intergen				Intergen			CP001363	63414	63547	+	11	6	merged.1	63419	63552	+	134			0	2	0.0137761	1	0.0717971	1	0.0123245	1	6.25955	6.41945	6.34253	6.68232	6.59366	6.7539	6.39635	5.18078	4.78453	5.12754	5.30721	5.1866	4.88209	4.30023	-0.283447	-0.283447	-0.283447	-0.283447	-0.283447	-0.283447
131	STM14_0064	putative oxalacetate decarboxylase subunit beta; oxaloacetate decarboxylase beta chain (SW:DCOB_SALTY)	STM14_0064	STM0054	oadB_1	CDS	Oxaloacetate decarboxylase beta chain (EC 4.1.1.3)	Respiration,Carbohydrates,Respiration_Sodium Ion-Coupled Energetics,Carbohydrates_Central carbohydrate metabolism,Respiration_Sodium Ion-Coupled Energetics_Na+ translocating decarboxylases and related biotin-dependent enzymes,Carbohydrates_Central carbohydrate metabolism_Pyruvate metabolism I_ anaplerotic reactions PEP,GENES_WITH GC GREATER THAN 60	CP001363	63548	64849	-	32	22	merged.1	63553	64854	-	1302			6	5	0.178243	0.489965	0.012509	1	0.171034	1	8.23718	8.39233	8.35178	8.29055	8.48826	8.55281	8.47473	7.0796	7.31976	7.18575	7.25063	7.2653	7.17108	7.51002	6.20404	6.36839	6.25917	6.45367	6.14667	6.2708
133	STM14_0065	pyruvate carboxylase subunit B; catalyzes the formation of oxaloacetate from pyruvate	STM14_0065	STM0055	oadA_1	CDS	Oxaloacetate decarboxylase alpha chain (EC 4.1.1.3)	Respiration,Carbohydrates,Respiration_Sodium Ion-Coupled Energetics,Carbohydrates_Central carbohydrate metabolism,Respiration_Sodium Ion-Coupled Energetics_Na+ translocating decarboxylases and related biotin-dependent enzymes,Carbohydrates_Central carbohydrate metabolism_Pyruvate metabolism I_ anaplerotic reactions PEP,GENES_WITH GC GREATER THAN 60	CP001363	64862	66637	-	47	26	merged.1	64870	66678	-	1809			2	5	0.190199	0.442295	0.183773	0.769744	0.209269	1	8.53108	8.68842	8.85919	8.59558	8.59365	8.82705	8.7669	7.81501	8.07117	8.03742	7.77062	7.86615	7.93466	8.21219	6.04277	6.13926	6.10789	6.37953	6.37433	6.52984
134	108619.9.peg.1907	Sensor kinase CitA, DpiB (EC 2.7.3.-)							NA	NA	NA	NA	NA	NA	merged.1	66675	66923	-	249			4	1	#N/A	#N/A	0.152148	1	#N/A	#N/A	#N/A	#N/A	#N/A	#N/A	#N/A	#N/A	#N/A	#N/A	#N/A	#N/A	#N/A	#N/A	#N/A	#N/A	6.42958	6.66397	6.67707	6.87534	6.4194	6.30479
135	MZ1838_Intergen_0049	Intergen							NA	NA	NA	NA	NA	NA	merged.1	66924	67018	+	95			0	1	#N/A	#N/A	-0.363258	0.895397	#N/A	#N/A	#N/A	#N/A	#N/A	#N/A	#N/A	#N/A	#N/A	#N/A	#N/A	#N/A	#N/A	#N/A	#N/A	#N/A	-0.283447	-0.283447	-0.283447	-0.283447	-0.283447	-0.283447
136	108619.9.peg.1908	Oxaloacetate decarboxylase beta chain (EC 4.1.1.3)							NA	NA	NA	NA	NA	NA	merged.1	67019	67897	-	879			6	5	#N/A	#N/A	0.152819	0.854063	#N/A	#N/A	#N/A	#N/A	#N/A	#N/A	#N/A	#N/A	#N/A	#N/A	#N/A	#N/A	#N/A	#N/A	#N/A	#N/A	6.83626	7.01337	7.13395	7.16247	7.06643	7.23253
137	108619.9.peg.1909	Oxaloacetate decarboxylase beta chain (EC 4.1.1.3)							NA	NA	NA	NA	NA	NA	merged.1	67879	68319	-	441			2	3	#N/A	#N/A	0.0714865	1	#N/A	#N/A	#N/A	#N/A	#N/A	#N/A	#N/A	#N/A	#N/A	#N/A	#N/A	#N/A	#N/A	#N/A	#N/A	#N/A	5.13455	5.248	5.07486	4.97969	5.10932	4.92002
139	108619.9.peg.1910	Oxaloacetate decarboxylase alpha chain (EC 4.1.1.3)							NA	NA	NA	NA	NA	NA	merged.1	68335	70110	-	1776			7	8	#N/A	#N/A	0.135152	0.893589	#N/A	#N/A	#N/A	#N/A	#N/A	#N/A	#N/A	#N/A	#N/A	#N/A	#N/A	#N/A	#N/A	#N/A	#N/A	#N/A	7.90097	7.73699	8.11987	8.15833	8.10953	8.02698
140	MZ1838_Intergen_0051	Intergen							NA	NA	NA	NA	NA	NA	merged.1	70111	70126	+	16			0	0	#N/A	#N/A	-3.15311e-17	1	#N/A	#N/A	#N/A	#N/A	#N/A	#N/A	#N/A	#N/A	#N/A	#N/A	#N/A	#N/A	#N/A	#N/A	#N/A	#N/A	-0.283447	-0.283447	-0.283447	-0.283447	-0.283447	-0.283447
141	108619.9.peg.1911	Oxaloacetate decarboxylase gamma chain (EC 4.1.1.3)							NA	NA	NA	NA	NA	NA	merged.1	70127	70366	-	240			2	5	#N/A	#N/A	0.11101	1	#N/A	#N/A	#N/A	#N/A	#N/A	#N/A	#N/A	#N/A	#N/A	#N/A	#N/A	#N/A	#N/A	#N/A	#N/A	#N/A	4.92837	4.48201	4.67823	4.62781	4.81766	4.96323
142	MZ1838_Intergen_0052	Intergen							NA	NA	NA	NA	NA	NA	merged.1	70367	70524	+	158			0	1	#N/A	#N/A	0.115439	1	#N/A	#N/A	#N/A	#N/A	#N/A	#N/A	#N/A	#N/A	#N/A	#N/A	#N/A	#N/A	#N/A	#N/A	#N/A	#N/A	-0.283447	-0.283447	-0.283447	-0.283447	-0.283447	-0.283447
143	108619.9.peg.1912	Na(+)Citrate OH(-) antiporter							NA	NA	NA	NA	NA	NA	merged.1	70525	71865	-	1341			56	22	#N/A	#N/A	-0.0526571	1	#N/A	#N/A	#N/A	#N/A	#N/A	#N/A	#N/A	#N/A	#N/A	#N/A	#N/A	#N/A	#N/A	#N/A	#N/A	#N/A	9.94311	9.89578	9.92772	9.96342	9.7987	9.9375
144	MZ1838_Intergen_0053	Intergen							NA	NA	NA	NA	NA	NA	merged.1	71866	72121	+	256			6	7	#N/A	#N/A	-0.576768	0.0598469	#N/A	#N/A	#N/A	#N/A	#N/A	#N/A	#N/A	#N/A	#N/A	#N/A	#N/A	#N/A	#N/A	#N/A	#N/A	#N/A	5.72958	5.38942	4.73096	4.56973	5.04174	5.41615
145	108619.9.peg.1913	[Citrate [pro-3S]-lyase] ligase (EC 6.2.1.22)							NA	NA	NA	NA	NA	NA	merged.1	72122	73153	+	1032			12	5	#N/A	#N/A	-0.118289	1	#N/A	#N/A	#N/A	#N/A	#N/A	#N/A	#N/A	#N/A	#N/A	#N/A	#N/A	#N/A	#N/A	#N/A	#N/A	#N/A	8.02923	7.96425	8.00681	7.77711	8.31431	8.25924
146	MZ1838_Intergen_0054	Intergen							NA	NA	NA	NA	NA	NA	merged.1	73154	73182	+	29			0	0	#N/A	#N/A	-3.15311e-17	1	#N/A	#N/A	#N/A	#N/A	#N/A	#N/A	#N/A	#N/A	#N/A	#N/A	#N/A	#N/A	#N/A	#N/A	#N/A	#N/A	-0.283447	-0.283447	-0.283447	-0.283447	-0.283447	-0.283447
147	108619.9.peg.1914	Citrate lyase beta chain (EC 4.1.3.6)							NA	NA	NA	NA	NA	NA	merged.1	73183	73476	+	294			4	0	#N/A	#N/A	0.245764	1	#N/A	#N/A	#N/A	#N/A	#N/A	#N/A	#N/A	#N/A	#N/A	#N/A	#N/A	#N/A	#N/A	#N/A	#N/A	#N/A	3.5043	4.53168	3.6708	4.31075	5.04174	4.60239
148	108619.9.peg.1915	Citrate lyase beta chain (EC 4.1.3.6)							NA	NA	NA	NA	NA	NA	merged.1	73473	74342	+	870			4	3	#N/A	#N/A	0.0665137	1	#N/A	#N/A	#N/A	#N/A	#N/A	#N/A	#N/A	#N/A	#N/A	#N/A	#N/A	#N/A	#N/A	#N/A	#N/A	#N/A	4.73072	5.07454	5.03348	5.35123	4.4517	4.98436
150	108619.9.peg.1916	Citrate lyase alpha chain (EC 4.1.3.6)							NA	NA	NA	NA	NA	NA	merged.1	74353	75873	+	1521			10	7	#N/A	#N/A	0.140663	0.855076	#N/A	#N/A	#N/A	#N/A	#N/A	#N/A	#N/A	#N/A	#N/A	#N/A	#N/A	#N/A	#N/A	#N/A	#N/A	#N/A	8.05272	8.08769	8.5208	8.35599	8.46808	8.233
151	108619.9.peg.1917	Apo-citrate lyase phosphoribosyl-dephospho-CoA transferase (EC 2.7.7.61)							NA	NA	NA	NA	NA	NA	merged.1	75873	76424	+	552			8	0	#N/A	#N/A	0.0565072	1	#N/A	#N/A	#N/A	#N/A	#N/A	#N/A	#N/A	#N/A	#N/A	#N/A	#N/A	#N/A	#N/A	#N/A	#N/A	#N/A	7.78591	7.8636	7.88993	7.90887	7.8446	7.91866
152	108619.9.peg.1918	2-(5''-triphosphoribosyl)-3'-dephosphocoenzyme-A synthase (EC 2.7.8.25)							NA	NA	NA	NA	NA	NA	merged.1	76402	77310	+	909			7	10	#N/A	#N/A	0.169413	0.762696	#N/A	#N/A	#N/A	#N/A	#N/A	#N/A	#N/A	#N/A	#N/A	#N/A	#N/A	#N/A	#N/A	#N/A	#N/A	#N/A	6.68049	6.64717	6.6012	6.56934	6.80629	6.95599
153	MZ1838_Intergen_0056	Intergen							NA	NA	NA	NA	NA	NA	merged.1	77311	77489	+	179			1	5	#N/A	#N/A	-0.2027	0.901086	#N/A	#N/A	#N/A	#N/A	#N/A	#N/A	#N/A	#N/A	#N/A	#N/A	#N/A	#N/A	#N/A	#N/A	#N/A	#N/A	2.97064	3.04574	2.48213	2.24	3.03438	2.43925
154	108619.9.peg.1919	4-hydroxy-tetrahydrodipicolinate reductase (EC 1.17.1.8)							NA	NA	NA	NA	NA	NA	merged.1	77490	78311	+	822			0	0	#N/A	#N/A	-3.15311e-17	1	#N/A	#N/A	#N/A	#N/A	#N/A	#N/A	#N/A	#N/A	#N/A	#N/A	#N/A	#N/A	#N/A	#N/A	#N/A	#N/A	-0.283447	-0.283447	-0.283447	-0.283447	-0.283447	-0.283447
155	MZ1838_Intergen_0057	Intergen							NA	NA	NA	NA	NA	NA	merged.1	78312	78413	+	102			0	0	#N/A	#N/A	-3.15311e-17	1	#N/A	#N/A	#N/A	#N/A	#N/A	#N/A	#N/A	#N/A	#N/A	#N/A	#N/A	#N/A	#N/A	#N/A	#N/A	#N/A	-0.283447	-0.283447	-0.283447	-0.283447	-0.283447	-0.283447
156	STM14_0076	hypothetical protein	STM14_0076	STM04610		CDS	FIG01046809: hypothetical protein		CP001363	74964	75239	-	5	4	merged.1	78359	78536	-	178	frameshift		3	3	0.00236643	1	-0.125803	1	0.0745754	1	6.51615	6.46861	6.15789	5.98953	6.27372	6.17783	6.20139	5.86467	6.11494	6.08828	5.8673	5.80091	6.06667	5.95132	5.5371	5.88597	5.74738	5.45113	6.18894	5.44692
157	Intergen_0061	Intergen				Intergen			CP001363	75240	75880	+	0	1	merged.1	78537	79174	+	638			2	2	0.0397682	1	0.0223773	1	-0.362456	1	0.416554	0.416554	0.416554	0.416554	0.416554	0.416554	0.416554	4.41895	3.71255	4.49087	3.79243	3.20331	3.59216	3.68918	6.29996	6.29838	6.24111	6.11088	6.3278	6.18215
159	STM14_0076.J2	hypothetical protein	0			CDS?			CP001363	75494	75640	-	0	0	merged.1	78788	78934	-	147			0	0	3.78541e-17	1	-3.15311e-17	1	8.43857e-17	1	0.416554	0.416554	0.416554	0.416554	0.416554	0.416554	0.416554	0.416554	0.416554	0.416554	0.416554	0.416554	0.416554	0.416554	-0.283447	-0.283447	-0.283447	-0.283447	-0.283447	-0.283447
160	STM14_0076.J3	hypothetical protein	0			CDS			CP001363	75668	75823	-	0	0	merged.1	78962	79117	-	156			0	0	3.78541e-17	1	-3.15311e-17	1	8.43857e-17	1	0.416554	0.416554	0.416554	0.416554	0.416554	0.416554	0.416554	0.416554	0.416554	0.416554	0.416554	0.416554	0.416554	0.416554	-0.283447	-0.283447	-0.283447	-0.283447	-0.283447	-0.283447
161	108619.9.peg.1923	Carbamoyl-phosphate synthase small chain (EC 6.3.5.5)							NA	NA	NA	NA	NA	NA	merged.1	79175	80323	+	1149			2	3	#N/A	#N/A	-1.12212	0.00034629	#N/A	#N/A	#N/A	#N/A	#N/A	#N/A	#N/A	#N/A	#N/A	#N/A	#N/A	#N/A	#N/A	#N/A	#N/A	#N/A	4.75175	4.95221	2.99459	2.7388	2.8359	3.45233
162	STM14_0077	carbamoyl phosphate synthase small subunit; catalyzes production of carbamoyl phosphate from bicarbonate and glutamine in pyrimidine and arginine biosynthesis pathways; forms an octamer composed of four CarAB dimers	STM14_0077	STM0066	carA	CDS	Carbamoyl-phosphate synthase small chain (EC 6.3.5.5)	Nucleosides and Nucleotides,Cell Division and Cell Cycle,Nucleosides and Nucleotides_Pyrimidines,Cell Division and Cell Cycle_Cell Division and Cell Cycle - no subcategory,Nucleosides and Nucleotides_Pyrimidines_De Novo Pyrimidine Synthesis,Cell Division and Cell Cycle_Cell Division and Cell Cycle - no subcategory_Macromolecular synthesis operon,Genes with CRP binding sites	CP001363	75881	77029	+	12	26	merged.1	79280	80323	+	1044			2	3	-0.906021	2.45438e-05	-1.12211	0.00034629	-0.952544	0.0875082	7.38205	6.66699	6.45701	7.22444	6.18128	6.29358	6.28819	7.50141	7.1066	6.53048	7.6658	6.69658	6.3417	6.22499	4.75175	4.95221	2.99459	2.7388	2.8359	3.45233
163	Intergen_0062	Intergen				Intergen			CP001363	77030	77047	+	2	0	merged.1	80324	80341	+	18			0	0	-0.85662	0.0220352	-3.15311e-17	1	-0.831373	0.524759	5.17528	4.34504	4.87586	5.61314	4.46889	4.44266	4.72427	0.416554	0.416554	0.416554	0.416554	0.416554	0.416554	0.416554	-0.283447	-0.283447	-0.283447	-0.283447	-0.283447	-0.283447
164	STM14_0078	carbamoyl phosphate synthase large subunit; four CarB-CarA dimers form the carbamoyl phosphate synthetase holoenzyme that catalyzes the production of carbamoyl phosphate; CarB is responsible for the amidotransferase activity	STM14_0078	STM0067	carB	CDS	Carbamoyl-phosphate synthase large chain (EC 6.3.5.5)	Nucleosides and Nucleotides,Cell Division and Cell Cycle,Nucleosides and Nucleotides_Pyrimidines,Cell Division and Cell Cycle_Cell Division and Cell Cycle - no subcategory,Nucleosides and Nucleotides_Pyrimidines_De Novo Pyrimidine Synthesis,Cell Division and Cell Cycle_Cell Division and Cell Cycle - no subcategory_Macromolecular synthesis operon,Genes Regulated by SsrA-SssrB TCS,HEG-Genes	CP001363	77048	80275	+	49	57	merged.1	80342	83569	+	3228			21	32	-0.930272	9.28958e-14	-1.17267	5.84488e-13	-0.982476	0.000113189	8.77745	8.01604	7.93332	8.65451	7.76976	7.50187	7.58672	9.06017	8.15753	8.03145	9.02889	8.06053	7.84076	8.00241	7.66641	7.91831	6.42037	6.69012	6.38345	6.338
165	Intergen_0064	Intergen				Intergen			CP001363	80958	81259	+	13	24	merged.1	83541	83842	+	302			2	2	-0.31925	0.441083	-0.277644	0.786848	-0.0861059	1	6.66493	6.33714	6.43686	6.69307	6.21275	6.45145	6.40932	7.47542	7.50119	7.45908	7.7048	7.48878	8.10591	7.35079	6.81144	6.70243	6.26812	5.87944	6.01191	5.9761
166	Intergen_0063	Intergen				Intergen			CP001363	80276	80353	+	1	0	merged.1	83570	83647	+	78			0	2	-0.74847	0.592081	0.0733828	1	-0.734033	1	3.58346	1.89074	3.54751	3.84695	2.61754	3.02475	3.67164	0.416554	0.416554	0.416554	0.416554	0.416554	0.416554	0.416554	-0.283447	-0.283447	-0.283447	-0.283447	-0.283447	-0.283447
167	STM14_0081.J	transcriptional regulator of cai and fix operon	STM14_0081	STM0068	caiF	CDS	Transcriptional activatory protein CaiF	Fatty Acids Lipids and Isoprenoids,Fatty Acids Lipids and Isoprenoids_Fatty acids,Fatty Acids Lipids and Isoprenoids_Fatty acids_Carnitine Metabolism in Microorganisms,Genes with CRP binding sites	CP001363	81254	81655	+	7	13	merged.1	83843	84238	+	396			9	2	0.099239	1	-0.0472334	1	0.0226257	1	5.61227	5.36076	6.29854	5.63559	5.57764	5.52157	5.62204	6.4705	6.15883	6.04153	6.16174	6.18852	5.9774	7.00608	7.14125	7.28722	6.90643	7.12767	6.83984	7.14611
168	Intergen_0065	Intergen				Intergen			CP001363	81656	81731	+	2	1	merged.1	84239	84315	+	77			0	0	0.0153561	1	-3.15311e-17	1	0.0463196	1	2.48436	3.17771	3.21029	3.17218	3.09393	2.55349	1.85455	3.28474	3.05182	2.9713	2.46165	1.80021	3.50966	3.14036	-0.283447	-0.283447	-0.283447	-0.283447	-0.283447	-0.283447
169	STM14_0082	carnitine operon protein CaiE; involved in the synthesis of a cofactor required for carnitine dehydratase and carnitine racemase activities	STM14_0082	STM0069	caiE	CDS	Carnitine operon protein CaiE	Fatty Acids Lipids and Isoprenoids,Fatty Acids Lipids and Isoprenoids_Fatty acids,Fatty Acids Lipids and Isoprenoids_Fatty acids_Carnitine Metabolism in Microorganisms	CP001363	81732	82328	-	13	7	merged.1	84316	84912	-	597			8	9	-0.0261409	1	0.345378	0.492727	0.132963	1	7.09033	7.15542	7.02793	6.98308	7.05091	6.95188	6.95168	5.63977	5.69057	5.99322	6.20319	6.50516	6.46724	6.31403	7.4583	7.51111	7.87537	7.66716	7.42135	8.89962
170	STM14_0082.J	hypothetical protein	0			CDS			CP001363	82309	82422	-	2	1	merged.1	84909	85007	-	99			1	1	0.158228	1	0.56404	0.561198	0.136024	1	4.92849	5.6941	5.4388	5.49528	5.05962	5.11258	5.53005	4.1824	3.52405	4.30547	3.46903	2.82022	4.12289	4.24953	1.82804	1.4743	0.376497	2.51085	2.33165	3.56881
171	Intergen_0066	Intergen				Intergen			CP001363	82329	82436	+	1	2	merged.1	84913	85021	+	109			1	1	0.084975	1	0.577497	0.54473	0.121351	1	4.3074	3.65638	4.46273	3.59524	2.95192	4.28377	4.3998	4.80018	5.54931	5.27627	5.35703	4.90566	4.94623	5.37397	5.1818	4.77794	4.99087	4.7374	6.09205	4.92002
172	STM14_0083	carnitinyl-CoA dehydratase; catalyzes the dehydration of L-carnitinyl-CoA to crotonobetainyl-CoA	STM14_0083	STM0070	caiD	CDS	Carnitine racemase (EC 5.-.-.-) / Carnitinyl-CoA dehydratase (EC 4.2.1.-)	Fatty Acids Lipids and Isoprenoids,Fatty Acids Lipids and Isoprenoids_Fatty acids,Fatty Acids Lipids and Isoprenoids_Fatty acids_Carnitine Metabolism in Microorganisms	CP001363	82437	83222	-	25	16	merged.1	85022	85807	-	786			14	12	0.270416	0.487466	0.111319	0.999478	-0.0222194	1	7.86769	8.15166	8.04737	7.97545	7.95799	8.33031	8.40846	6.56225	5.97464	5.82401	6.17569	5.21469	6.06667	5.72883	7.96089	8.06045	8.25429	8.02419	8.03039	8.23079
173	Intergen_0067	Intergen				Intergen			CP001363	83223	83275	+	0	2	merged.1	85808	85860	+	53			0	2	0.0121626	1	-0.651228	0.1348	-0.098101	1	0.416554	0.416554	0.416554	0.416554	0.416554	0.416554	0.416554	5.78226	5.7776	5.75324	5.66459	5.68522	5.55204	5.32585	-0.283447	-0.283447	-0.283447	-0.283447	-0.283447	-0.283447
174	STM14_0084	putative crotonobetaine/carnitine-CoA ligase; similar to Escherichia coli probable crotonobetaine/carnitine-CoA ligase (AAC73148.1)	STM14_0084	STM0071	caiC	CDS	Crotonobetaine carnitine-CoA ligase (EC 6.3.2.-)	Fatty Acids Lipids and Isoprenoids,Fatty Acids Lipids and Isoprenoids_Fatty acids,Fatty Acids Lipids and Isoprenoids_Fatty acids_Carnitine Metabolism in Microorganisms	CP001363	83276	84829	-	41	64	merged.1	85861	87414	-	1554			20	32	-0.220512	0.325577	0.251847	0.87629	-0.0658685	1	8.20976	8.27286	8.03736	8.33925	8.01713	8.00903	7.87544	9.19208	9.21778	9.37864	9.08171	9.29423	9.28712	9.07159	8.11693	8.228	8.26103	8.44954	8.22827	8.22414
175	Intergen_0068	Intergen				Intergen			CP001363	84830	84891	+	2	0	merged.1	87415	87476	+	62			0	2	0.85163	0.339682	0.519593	0.620682	0.849676	1	3.07666	3.72272	3.75706	2.74637	3.90123	2.72825	3.83432	0.416554	0.416554	0.416554	0.416554	0.416554	0.416554	0.416554	-0.283447	-0.283447	-0.283447	-0.283447	-0.283447	-0.283447
176	STM14_0085.R	Crotonobetainyl-CoA:carnitine CoA-transferase (EC 2.8.3.-); Carnitine Metabolism in Microorganisms	STM14_0085	STM0072	caiB	CDS	Crotonobetainyl-CoA:carnitine CoA-transferase (EC 2.8.3.-)	Fatty Acids Lipids and Isoprenoids,Fatty Acids Lipids and Isoprenoids_Fatty acids,Fatty Acids Lipids and Isoprenoids_Fatty acids_Carnitine Metabolism in Microorganisms	CP001363	84892	86163	-	32	41	merged.1	87477	88748	-	1272			7	5	0.211547	0.356158	0.308842	0.621971	0.143032	1	8.49461	8.58298	8.44805	8.34267	8.70298	8.58441	8.8237	8.68483	8.74115	8.82015	8.60545	8.63141	8.75831	8.65836	7.09263	7.27633	7.11424	7.18682	7.33459	7.41865
177	STM14_0086	hypothetical protein	STM14_0086			CDS	hypothetical protein		CP001363	86109	86246	-	4	4	merged.1	88694	88831	-	138			2	0	0.105677	1	0.205474	1	0.00211698	1	5.87921	5.93702	5.97435	5.70095	5.50321	5.98468	5.95836	5.07399	4.81228	4.98659	4.72122	5.06843	4.94623	4.69062	6.21922	6.19427	6.40423	6.42119	6.56289	5.85515
178	STM14_0087	crotonobetainyl-CoA dehydrogenase; catalyzes the reduction of crotonobetainyl-CoA to gamma-butyrobetainyl-CoA	STM14_0087	STM0073	caiA	CDS	Crotonobetainyl-CoA dehydrogenase (EC 1.3.99.-)	Fatty Acids Lipids and Isoprenoids,Fatty Acids Lipids and Isoprenoids_Fatty acids,Fatty Acids Lipids and Isoprenoids_Fatty acids_Carnitine Metabolism in Microorganisms,Genes with CRP binding sites	CP001363	86221	87363	-	21	19	merged.1	88806	89948	-	1143			9	8	0.224706	0.651293	0.210961	0.618914	0.184049	1	7.4422	7.36727	7.59439	7.41176	7.56548	7.7801	7.96599	7.16012	7.33897	7.60285	7.42427	7.21056	7.7672	7.19207	7.755	8.00438	8.26103	8.07204	8.23585	7.76842
179	STM14_0086.J	hypothetical protein	0			CDS			CP001363	86173	87351	+	20	21	merged.1	89094	89936	+	843			8	8	0.165554	0.849113	0.219744	0.541477	0.191654	1	7.33205	7.51499	7.78976	7.58332	7.4381	7.95291	7.37829	7.30881	7.2197	7.42762	7.27026	7.40594	7.60778	7.80591	6.84607	6.9554	6.82993	6.98496	7.0145	7.16935
180	Intergen_0069	Intergen				Intergen			CP001363	87364	87397	+	0	0	merged.1	89949	89982	+	34			0	0	3.78541e-17	1	-3.15311e-17	1	8.43857e-17	1	0.416554	0.416554	0.416554	0.416554	0.416554	0.416554	0.416554	0.416554	0.416554	0.416554	0.416554	0.416554	0.416554	0.416554	-0.283447	-0.283447	-0.283447	-0.283447	-0.283447	-0.283447
181	STM14_0088	L-carnitine/gamma-butyrobetaine antiporter; catalyzes the exchange of L-carnitine for gamma-butyrobetaine in carnitine metabolism	STM14_0088	STM0074	caiT	CDS	L-carnitine/gamma-butyrobetaine antiporter	Fatty Acids Lipids and Isoprenoids,Fatty Acids Lipids and Isoprenoids_Fatty acids,Fatty Acids Lipids and Isoprenoids_Fatty acids_Carnitine Metabolism in Microorganisms	CP001363	87398	88915	-	57	36	merged.1	89983	91500	-	1518			13	25	0.0984462	0.817742	0.191425	0.792581	0.0899857	1	9.01581	9.14677	9.07176	9.05313	9.23463	9.14669	9.10647	8.29086	8.3234	8.18988	8.34031	8.47182	8.50773	8.3358	7.73137	7.80925	7.71773	7.62856	7.65787	8.19499
182	Intergen_0070	Intergen				Intergen			CP001363	88916	89118	+	4	14	merged.1	91501	91703	+	203			4	11	-3.12449	0.00075812	-0.895482	0.191196	-2.54858	0.0151991	2.8107	0.947193	0.416554	2.74637	1.09432	1.06399	1.06715	5.41758	4.0752	2.86792	5.85	3.41179	3.32898	2.01996	4.92837	5.14006	5.28342	4.76355	5.55935	4.75771
183	STM14_0088.J	hypothetical protein	0			CDS?			CP001363	88974	89078	-	13	4	merged.1	91559	91663	-	105			10	4	-2.07128	5.15622e-06	-0.89472	0.178092	-2.21238	0.0368773	4.96174	3.90521	3.00663	5.4453	3.55332	3.27058	2.12993	2.70279	0.903004	0.416554	2.63322	1.03614	1.00365	1.01077	5.80193	5.60196	3.15755	3.90378	3.28873	3.56881
184	STM14_0089.J	hypothetical protein	STM14_0089	STM04615		CDS	FIG01045916: hypothetical protein		CP001363	89057	89287	+	4	7	merged.1	91642	91758	+	117			0	2	-3.36398	0.0247343	-2.36666	0.00319082	-2.92767	0.000295263	2.06194	0.416554	0.959041	1.52135	0.416554	0.416554	0.416554	4.73157	3.30717	2.19805	5.30721	3.08656	2.7436	1.75509	-0.283447	-0.283447	-0.283447	-0.283447	-0.283447	-0.283447
185	108619.9.peg.1933	FIG01045916: hypothetical protein							NA	NA	NA	NA	NA	NA	merged.1	91728	91913	+	186			4	0	#N/A	#N/A	-3.21811	1.80065e-05	#N/A	#N/A	#N/A	#N/A	#N/A	#N/A	#N/A	#N/A	#N/A	#N/A	#N/A	#N/A	#N/A	#N/A	#N/A	#N/A	3.81521	2.82448	0.376497	0.388928	0.430978	0.800762
186	Intergen_0071	Intergen				Intergen			CP001363	89329	89395	+	5	1	merged.1	91914	91980	+	67			4	2	-0.112714	1	-2.4086	0.000919952	-0.147875	1	5.96373	6.40942	6.08207	6.55849	6.18128	5.96735	6.20139	1.7118	1.79727	1.80899	1.44678	1.03614	1.00365	1.43041	6.75528	6.88071	6.84197	6.93407	7.06643	6.62708
187	STM14_0090	putative electron transfer flavoprotein FixA; required for anaerobic carnitine reduction, may act to transfer electrons to crotonobetaine reductase	STM14_0090	STM0075	fixA	CDS	Electron transfer flavoprotein, beta subunit FixA	Fatty Acids Lipids and Isoprenoids,Fatty Acids Lipids and Isoprenoids_Fatty acids,Fatty Acids Lipids and Isoprenoids_Fatty acids_Carnitine Metabolism in Microorganisms,Genes with CRP binding sites	CP001363	89396	90166	+	19	11	merged.1	91981	92751	+	771			7	9	0.0404624	1	-0.193337	0.905927	-0.176183	1	7.35727	7.22574	7.49556	7.4629	7.54708	7.57805	7.44907	6.90368	6.6489	6.46113	6.99144	6.83872	6.70826	6.31403	6.81144	7.03936	7.75958	7.00153	6.86612	7.1367
189	STM14_0091	putative electron transfer flavoprotein FixB; involved in electron transfer during carnitine metabolism	STM14_0091	STM0076	fixB	CDS	Electron transfer flavoprotein, alpha subunit FixB	Fatty Acids Lipids and Isoprenoids,Fatty Acids Lipids and Isoprenoids_Fatty acids,Fatty Acids Lipids and Isoprenoids_Fatty acids_Carnitine Metabolism in Microorganisms	CP001363	90182	91123	+	15	14	merged.1	92767	93708	+	942			6	6	0.19075	0.623577	0.349981	0.430526	0.19357	1	7.38205	7.80641	7.73718	7.69447	7.65414	7.60631	7.85663	6.83175	7.17231	7.18575	7.06073	6.89188	7.32376	7.13735	5.82196	5.86674	6.19493	6.33664	6.08087	5.79663
190	Intergen_0073	Intergen				Intergen			CP001363	91124	91172	+	1	0	merged.1	93709	93757	+	49			1	0	0.190071	1	0.390379	0.708113	0.179246	1	2.28856	2.29132	1.6611	1.52135	1.55361	2.55349	2.12993	0.416554	0.416554	0.416554	0.416554	0.416554	0.416554	0.416554	5.13455	4.95221	5.70847	5.00182	5.13116	5.79663
191	STM14_0092	putative oxidoreductase FixC; FAD/NAD(P)-binding domain; possibly part of an electron transfer system required for anaerobic carnitine reduction	STM14_0092	STM0077	fixC_1	CDS	Probable electron transfer flavoprotein-quinone oxidoreductase FixC (EC 1.5.5.-)	Carbohydrates,Carbohydrates_Fermentation,Carbohydrates_Fermentation_Acetyl-CoA fermentation to Butyrate	CP001363	91173	92459	+	22	12	merged.1	93758	95044	+	1287			8	4	0.196315	0.619917	0.133645	0.888989	0.223139	1	7.92362	8.17555	8.16228	8.09777	8.2996	8.40942	8.01347	7.39452	7.6354	7.29441	7.32762	7.64144	7.42289	7.91971	7.85798	7.81929	7.70131	7.70475	8.03619	7.91866
192	STM14_0093	putative ferredoxin; similar to Escherichia coli putative ferredoxin (AAC73155.1); carnitine metabolism	STM14_0093	STM0078	fixX	CDS	Ferredoxin-like protein FixX	Carbohydrates,Carbohydrates_Fermentation,Carbohydrates_Fermentation_Acetyl-CoA fermentation to Butyrate	CP001363	92456	92743	+	2	6	merged.1	95041	95328	+	288			2	4	0.410785	0.957425	1.13724	0.636863	0.241283	1	3.30115	3.17771	3.6208	2.13962	2.18151	3.48056	2.73522	4.62212	5.04057	3.78741	4.33031	4.90566	3.8818	4.24953	4.83293	4.48201	4.24267	4.37998	4.00816	4.75771
193	Intergen_0074	Intergen				Intergen			CP001363	92744	92889	+	2	3	merged.1	95329	95474	+	146			1	0	-0.150868	1	0.255488	1	-0.140231	1	4.3074	3.78615	3.6208	3.76783	3.64848	4.10518	4.34686	6.01657	6.01102	5.66348	5.77867	6.1454	5.40002	5.46566	3.733	4.45652	5.28342	4.08056	3.43637	4.45882
194	STM14_0094.J	sugar transporter, putative	STM14_0094	STM0079	yaaU	CDS	Putative metabolite transport protein yaaU		CP001363	92806	94230	+	29	25	merged.1	95391	96815	+	1425			11	10	0.243392	0.522495	0.315863	0.28589	0.139332	1	8.37626	8.35621	8.55475	8.28701	8.52947	8.27505	9.05376	7.99774	8.05964	7.82613	7.86404	7.88375	7.96207	7.94382	6.93149	7.17056	7.46882	7.03947	7.79416	7.46448
195	Intergen_0075	Intergen				Intergen			CP001363	94231	94318	+	1	5	merged.1	96816	96903	+	88			0	2	0.280935	1	0.0181798	1	0.206963	1	2.8107	3.26934	1.35236	1.07222	2.95192	2.35461	0.416554	5.91194	5.62949	5.91758	5.93448	6.32362	5.63223	5.9827	-0.283447	-0.283447	-0.283447	-0.283447	-0.283447	-0.283447
196	STM14_0095	putative outer membrane lipoprotein	STM14_0095	STM0080		CDS	probable lipoprotein		CP001363	94319	94549	+	2	12	merged.1	96904	97134	+	231			8	12	-1.96559	0.0993791	-0.22361	0.607681	0.240918	1	2.06194	1.33428	1.35236	2.13962	1.09432	0.416554	0.416554	6.512	6.96544	6.77868	6.17569	7.14639	6.71748	6.94367	6.95435	6.78667	6.12769	6.11088	6.26992	6.75552
197	Intergen_0076	Intergen				Intergen			CP001363	94550	94842	+	29	28	merged.1	97135	97429	+	295			11	20	-0.309097	0.288965	-0.127542	0.957928	-0.232953	1	7.41844	7.16141	6.92319	7.41826	7.09381	7.06209	7.2969	7.41107	7.41785	6.92106	7.20374	7.25857	7.02279	7.18534	7.75239	7.52036	7.33895	7.69119	8.2805	7.31406
198	STM14_0096	putative secreted protein	STM14_0096	STM0081		CDS	Probable secreted protein		CP001363	94843	95259	+	27	34	merged.1	97399	97851	+	453			16	32	-0.417104	0.0170247	-0.188652	0.888989	-0.342243	1	7.69055	7.47224	7.29188	7.83695	7.49041	7.30903	7.17312	8.31743	8.15753	7.96412	8.3434	8.20404	8.01537	8.23191	7.78336	7.65252	7.17259	7.17713	6.78579	7.06909
199	STM14_0096.J	hypothetical protein	0			CDS			CP001363	95208	95360	+	13	19	merged.1	97800	97952	+	153			13	10	0.0328968	1	-0.0621702	1	-0.39656	1	6.27286	6.29415	6.52541	6.32969	6.37458	6.37467	6.02727	6.96473	6.57793	6.08828	6.90196	6.47063	6.47813	6.251	7.77568	7.66648	7.46493	7.63565	7.49478	10.2498
200	STM14_0097	hypothetical protein	STM14_0097			CDS/sRNA?	hypothetical protein		CP001363	95263	95379	-	17	11	merged.1	97855	97971	-	117			10	10	-0.417943	0.16907	-0.0327015	1	-0.282486	1	6.47066	6.26104	5.78009	6.55849	6.21275	6.33469	5.86731	5.60183	5.73474	5.78197	5.72276	5.72482	5.6707	5.5094	6.75528	6.7346	5.88171	6.57673	5.66792	5.78463
201	Intergen_0077	Intergen				Intergen			CP001363	95380	95482	+	13	13	merged.1	97972	98074	+	103			7	5	-0.155048	0.839537	-0.25234	0.62231	-0.370325	1	7.11271	6.86358	6.85648	7.1945	6.87517	7.1871	7.19575	7.21141	6.96544	6.70561	7.17625	6.58265	6.58273	6.68217	7.35902	7.0046	6.98994	6.9167	6.6712	6.85063
202	STM14_0098	putative secreted protein	STM14_0098	STM0082		CDS	Probable secreted protein	Genes Regulated by SsrA-SssrB TCS	CP001363	95483	95773	-	18	18	merged.1	98075	98365	-	291			17	9	-0.170176	0.839537	-0.438136	0.0670758	-0.223583	1	7.11271	6.89987	7.17508	7.23918	7.01565	7.23132	6.64684	5.79913	5.7776	5.39258	5.96693	5.81932	5.37693	5.55186	7.71808	7.73168	7.07398	7.45493	7.05505	7.41477
203	Intergen_0078	Intergen				Intergen			CP001363	95774	95982	+	23	39	merged.1	98366	98574	+	209			12	21	-0.360788	0.278252	-0.343488	0.119193	-0.198666	1	6.72427	6.60678	6.17015	7.01769	6.28857	6.81329	6.67932	8.45678	8.38012	8.20321	8.40687	8.68007	8.16438	8.17532	7.76538	7.61844	7.22408	7.28936	6.85304	7.26742
204	STM14_0099	putative inner membrane protein	STM14_0099			CDS	putative inner membrane protein		CP001363	95983	96177	+	4	19	merged.1	98575	98769	+	195			5	13	-0.147087	1	-1.26322	0.0016444	-0.185602	1	3.19327	2.97488	2.13131	2.74637	3.45145	2.55349	3.03205	7.24871	7.14529	6.87515	7.19692	7.12434	6.98512	6.76572	3.4016	2.74248	0.827613	1.1922	1.78837	0.358197
205	Intergen_0079	Intergen				Intergen			CP001363	96178	96670	+	14	19	merged.1	98770	99261	+	492			19	14	-0.669027	0.0490111	-1.64235	2.07675e-09	-1.40514	0.0256626	5.89652	5.46134	5.01828	5.8996	5.12725	5.47329	4.989	4.92833	3.22698	2.63587	4.33031	2.49331	2.59145	2.24366	5.97286	5.68113	4.16815	4.71078	4.30571	4.3327
206	STM14_0100	putative sulfatase; similar to Escherichia coli putative sulfatase (AAC76701.1)	STM14_0100	STM0084		CDS	Choline-sulfatase (EC 3.1.6.6)	Stress Response,Stress Response_Osmotic stress,Stress Response_Osmotic stress_Choline and Betaine Uptake and Betaine Biosynthesis,Genes with CRP binding sites	CP001363	96671	98560	+	141	148	merged.1	99262	101151	+	1890			94	102	-0.513691	3.165e-07	0.0343086	1	-0.471394	0.809254	10.2092	9.69127	9.76313	10.1492	9.68392	9.54003	9.61601	10.1703	9.87504	9.67509	10.2008	9.69402	9.77939	9.74329	10.6014	10.5197	10.3532	12.3354	9.99905	10.1679
207	Intergen_0080	Intergen				Intergen			CP001363	98561	98643	+	6	1	merged.1	101152	101234	+	83			0	0	0.0604079	1	-3.15311e-17	1	-0.43297	1	7.05993	7.30367	7.31414	7.33836	7.12723	7.41507	7.12676	1.97184	2.0039	0.908462	1.77467	0.416554	1.00365	0.416554	-0.283447	-0.283447	-0.283447	-0.283447	-0.283447	-0.283447
209	STM14_0101	hypothetical protein	STM14_0101			CDS?	hypothetical protein		CP001363	98644	98802	-	4	6	merged.1	101382	101540	-	159			0	1	0.00941689	1	0.268891	1	-0.00132832	1	5.63307	5.9088	5.47877	5.61314	5.67125	5.49763	5.50611	5.94262	5.92467	6.13356	5.99866	6.20262	5.57251	5.90294	-0.283447	-0.283447	-0.283447	-0.283447	-0.283447	-0.283447
210	STM14_0102	hypothetical protein	STM14_0102			CDS	hypothetical protein		CP001363	98738	99019	+	15	3	merged.1	101476	101757	+	282			1	5	0.0190268	1	0.0406229	1	-0.0139502	1	7.41844	7.58799	7.66971	7.67291	7.58365	7.53753	7.44907	5.18078	5.33649	4.93637	5.42868	5.12872	4.78019	5.17102	3.64582	4.04234	4.38109	4.23802	4.34361	3.56881
211	STM14_0103	glutathione-regulated potassium-efflux system ancillary protein KefF; Required for full activity of KefC, a potassium-proton antiporter	STM14_0103	STM0085	kefF	CDS	Glutathione-regulated potassium-efflux system ancillary protein KefF	Potassium metabolism,Potassium metabolism_Potassium metabolism - no subcategory,Potassium metabolism_Potassium metabolism - no subcategory_Potassium homeostasis,Potassium metabolism_Potassium metabolism - no subcategory_Glutathione-regulated potassium-efflux system and associated functions,Pseudogenes_in_typhi_clade,Pseudogenes_gained_at_Paratyphi_A_node	CP001363	98967	99497	+	9	14	merged.1	101705	102235	+	531			7	5	0.243874	0.51902	0.218199	0.767562	-0.0155005	1	6.87154	7.14336	7.16899	7.03469	7.31297	7.26006	7.12676	6.6943	6.60991	6.07673	6.56298	6.34919	6.68965	6.47714	7.84091	8.00218	8.26997	9.00831	8.19236	8.16523
212	STM14_0104	glutathione-regulated potassium-efflux system protein KefC; transport system that facilitates potassium-efflux	STM14_0104	STM0086	kefC	CDS	Glutathione-regulated potassium-efflux system protein KefC	Potassium metabolism,Potassium metabolism_Potassium metabolism - no subcategory,Potassium metabolism_Potassium metabolism - no subcategory_Potassium homeostasis	CP001363	99490	101352	+	20	25	merged.1	102228	104090	+	1863			7	8	0.0386149	1	0.237455	0.536055	0.0801814	1	7.61939	7.62315	7.5101	7.43115	7.3346	7.65582	7.68063	8.11348	8.179	8.31553	8.18	8.28244	8.25264	8.27373	7.54217	7.82179	8.26997	8.01606	8.12865	7.77752
213	STM14_0105.J	hypothetical protein	STM14_0105			CDS	hypothetical protein		CP001363	101349	101591	-	1	0	merged.1	104087	104329	-	243			0	1	-0.366368	0.957425	0.0432459	1	-0.32463	1	3.49536	2.45639	3.21029	3.29013	3.34184	3.66382	2.56024	0.416554	0.416554	0.416554	0.416554	0.416554	0.416554	0.416554	-0.283447	-0.283447	-0.283447	-0.283447	-0.283447	-0.283447
214	Intergen_0081	Intergen				Intergen			CP001363	101475	101550	+	0	0	merged.1	104213	104288	+	76			1	0	3.78541e-17	1	0.0689124	1	0.0152985	1	0.416554	0.416554	0.416554	0.416554	0.416554	0.416554	0.416554	0.416554	0.416554	0.416554	0.416554	0.416554	0.416554	0.416554	4.16791	4.55589	4.12939	4.68365	4.41657	4.73296
215	STM14_0106	dihydrofolate reductase; catalyzes the reduction of dihydrofolate to tetrahydrofolate	STM14_0106	STM0087	folA	CDS	Dihydrofolate reductase (EC 1.5.1.3)	Cofactors Vitamins Prosthetic Groups Pigments,Cofactors Vitamins Prosthetic Groups Pigments_Folate and pterines,Cofactors Vitamins Prosthetic Groups Pigments_Folate and pterines_Folate Biosynthesis,Cofactors Vitamins Prosthetic Groups Pigments_Folate and pterines_5-FCL-like protein,Genes with CRP binding sites	CP001363	101551	102030	+	1	0	merged.1	104289	104768	+	480			1	0	-0.161705	1	0.570381	0.694493	-0.151911	1	4.2	4.42692	3.82065	4.46394	4.36064	4.16719	4.11323	0.416554	0.416554	0.416554	0.416554	0.416554	0.416554	0.416554	2.8195	2.74248	2.81084	2.7388	3.75041	3.45233
216	Intergen_0082	Intergen				Intergen			CP001363	102031	102135	+	5	3	merged.1	104769	104873	+	105			2	0	0.371822	0.390124	0.211285	1	0.827864	1	6.01215	6.3158	6.00204	6.02399	6.49469	6.77397	6.46005	3.69827	3.93078	4.52526	3.63978	4.76078	4.32941	4.80035	4.3444	4.62617	3.87203	4.95721	4.97085	4.87548
217	STM14_0107	diadenosine tetraphosphatase; hydrolyzes P(1),P(4)-bis(5'-adenosyl) tetraphosphate to form 2 ADP	STM14_0107	STM0088	apaH	CDS	Bis(5'-nucleosyl)-tetraphosphatase, symmetrical (EC 3.6.1.41)	RNA Metabolism,RNA Metabolism_RNA processing and modification,RNA Metabolism_RNA processing and modification_Possible RNA modification and stress response cluster	CP001363	102136	102984	-	12	6	merged.1	104874	105722	-	849			1	4	-4.1813	1.45923e-20	-4.38108	2.50226e-07	-4.18591	5.63284e-15	4.74961	0.947193	1.6611	4.857	1.55361	1.50927	1.51392	3.37747	0.903004	0.908462	3.27534	1.03614	0.416554	0.416554	0.67926	0.996925	-0.283447	-0.283447	-0.283447	-0.283447
219	STM14_0108	ApaG; protein associated with Co2+ and Mg2+ efflux	STM14_0108	STM0089	apaG	CDS	ApaG protein	RNA Metabolism,RNA Metabolism_RNA processing and modification,RNA Metabolism_RNA processing and modification_Possible RNA modification and stress response cluster	CP001363	102995	103372	-	11	14	merged.1	105733	106110	-	378			2	5	0.153982	0.856894	-0.0966	1	0.243655	1	6.66493	6.47825	6.94475	6.32969	6.62909	6.64913	6.46005	7.41654	7.66614	7.88689	7.19006	7.72193	7.63235	7.7523	5.06905	4.67118	4.34771	4.12157	4.4517	4.54667
220	STM14_0109	dimethyladenosine transferase; catalyzes the transfer of a total of four methyl groups from S-adenosyl-l-methionine (S-AdoMet) to two adjacent adenosine bases A1518 and A1519 in 16S rRNA; mutations in ksgA causes resistance to the translation initiation inhibitor kasugamycin	STM14_0109	STM0090	ksgA	CDS	SSU rRNA (adenine(1518)-N(6)/adenine(1519)-N(6))-dimethyltransferase (EC 2.1.1.182)	RNA Metabolism,Protein Metabolism,RNA Metabolism_RNA processing and modification,Protein Metabolism_Protein biosynthesis,RNA Metabolism_RNA processing and modification_Possible RNA modification and stress response cluster,RNA Metabolism_RNA processing and modification_RNA methylation,Protein Metabolism_Protein biosynthesis_Ribosome biogenesis bacterial	CP001363	103375	104196	-	4	1	merged.1	106113	106934	-	822			6	6	0.270473	0.856894	-2.57079	3.6121e-16	0.191381	1	5.17528	5.20702	5.37668	4.56101	5.313	4.58578	4.95403	0.416554	0.416554	0.416554	0.416554	0.416554	0.416554	0.416554	6.14168	6.0138	3.30397	2.51085	3.75041	3.77686
221	STM14_0110	4-hydroxythreonine-4-phosphate dehydrogenase; NAD-dependent; catalyzes the oxidation of 4-(phosphohydroxy)-L-threonine into 2-amino-3-oxo-4-(phosphohydroxy)butyric acid which then decarboxylates to form 1-amino-3-(phosphohydroxy)propan-2-one (3-amino-2-oxopropyl phosphate)	STM14_0110	STM0091	pdxA_1	CDS	4-hydroxythreonine-4-phosphate dehydrogenase (EC 1.1.1.262)	Cofactors Vitamins Prosthetic Groups Pigments,RNA Metabolism,Cofactors Vitamins Prosthetic Groups Pigments_Pyridoxine,RNA Metabolism_RNA processing and modification,Cofactors Vitamins Prosthetic Groups Pigments_Pyridoxine_Pyridoxin (Vitamin B6) Biosynthesis,RNA Metabolism_RNA processing and modification_Possible RNA modification and stress response cluster	CP001363	104193	105182	-	16	27	merged.1	106931	107920	-	990			4	4	-0.110534	0.893369	0.00657417	1	-0.0743338	1	7.7678	7.92387	7.66538	7.98423	7.86199	7.67195	7.69658	7.51168	7.47972	7.51576	7.51485	7.50024	7.35953	7.49921	6.84118	6.94169	6.88913	7.05543	7.0027	6.98773
222	STM14_0111	peptidyl-prolyl cis-trans isomerase SurA; Chaperone involved in the folding of extracytoplasmic proteins, especially OmpA, OmpF and LamB	STM14_0111	STM0092	surA	CDS	Survival protein SurA precursor (Peptidyl-prolyl cis-trans isomerase SurA) (EC 5.2.1.8)	Cell Wall and Capsule,RNA Metabolism,Protein Metabolism,Stress Response,Cell Wall and Capsule_Gram-Negative cell wall components,RNA Metabolism_RNA processing and modification,Protein Metabolism_Protein folding,Stress Response_Periplasmic Stress,Cell Wall and Capsule_Gram-Negative cell wall components_Lipopolysaccharide assembly,RNA Metabolism_RNA processing and modification_Possible RNA modifica…	CP001363	105182	106468	-	5	16	merged.1	107920	109206	-	1287			3	5	-1.26653	0.00599623	-5.37334	2.57075e-12	-1.35769	0.0122008	3.95777	2.6045	2.31916	4.18818	3.45145	3.37939	3.03205	5.67674	4.20647	3.66939	5.64467	4.46588	4.28049	4.52999	0.276761	0.278577	-0.283447	-0.283447	-0.283447	-0.283447
223	Intergen_0084	Intergen				Intergen			CP001363	106469	106521	+	0	0	merged.1	109207	109259	+	53			0	0	3.78541e-17	1	-3.15311e-17	1	8.43857e-17	1	0.416554	0.416554	0.416554	0.416554	0.416554	0.416554	0.416554	0.416554	0.416554	0.416554	0.416554	0.416554	0.416554	0.416554	-0.283447	-0.283447	-0.283447	-0.283447	-0.283447	-0.283447
224	STM14_0112	organic solvent tolerance protein; determines N-hexane tolerance and is involved in outer membrane permeability	STM14_0112	STM0093	imp	CDS	Outer membrane protein Imp, required for envelope biogenesis / Organic solvent tolerance protein precursor	Cell Wall and Capsule,RNA Metabolism,Cell Wall and Capsule_Gram-Negative cell wall components,RNA Metabolism_RNA processing and modification,Cell Wall and Capsule_Gram-Negative cell wall components_Lipopolysaccharide assembly,RNA Metabolism_RNA processing and modification_Possible RNA modification and stress response cluster	CP001363	106522	108882	-	1	3	merged.1	109260	111620	-	2361			0	0	-0.019548	1	-3.15311e-17	1	-0.00131979	1	0.416554	0.416554	0.416554	0.416554	0.416554	0.416554	0.416554	5.32747	4.72738	4.71594	4.89991	4.79839	5.59269	5.55186	-0.283447	-0.283447	-0.283447	-0.283447	-0.283447	-0.283447
225	STM14_0112.J	hypothetical protein	0			CDS?			CP001363	108863	109015	+	5	2	merged.1	111601	111753	+	153			2	1	-0.112534	1	0.421723	0.541666	-0.443508	1	5.96373	5.82067	5.62842	5.8996	6.01268	5.72084	5.99322	2.55179	2.85243	2.75655	3.55693	3.08656	2.59145	2.24366	5.88041	5.74569	6.36306	6.50105	6.19931	5.9761
227	STM14_0113	hypothetical protein	STM14_0113			CDS?	FIG01045743: hypothetical protein		CP001363	108892	109053	-	3	5	merged.1	111630	111791	-	162			1	2	-0.267236	0.899798	0.3965	0.592104	-0.281667	1	4.02225	4.38656	4.33789	4.60719	4.11623	3.82641	3.48825	6.03092	5.83283	5.48283	5.93448	6.03945	5.84906	6.01341	-0.283447	-0.283447	-0.283447	-0.283447	-0.283447	-0.283447
228	Intergen_0086	Intergen				Intergen			CP001363	109054	109135	+	3	1	merged.1	111792	111873	+	82			0	2	0.15798	1	-0.0216594	1	0.122293	1	4.92849	5.0608	5.09744	4.77844	5.02457	4.6305	5.0891	3.62451	3.38315	3.39971	3.46903	2.82022	3.42215	3.14036	-0.283447	-0.283447	-0.283447	-0.283447	-0.283447	-0.283447
229	STM14_0114	DNA-J like membrane chaperone protein; functions as a co-chaperone with DnaK; involved in regulation of colanic acid capsule; inner membrane protein; dimerized via transmembrane domain; J-like domain is cytoplasmic and can functionally substitute for DnaJ; stimulates synthesis of colanic acid mucoid capsule through the RcsB/C signal transduction system	STM14_0114	STM0094	djlA	CDS	DnaJ-like protein DjlA	RNA Metabolism,Regulation and Cell signaling,RNA Metabolism_RNA processing and modification,Regulation and Cell signaling_Regulation and Cell signaling - no subcategory,RNA Metabolism_RNA processing and modification_Possible RNA modification and stress response cluster,Regulation and Cell signaling_Regulation and Cell signaling - no subcategory_Rcs phosphorelay signal transduction pathway	CP001363	109136	109948	+	10	14	merged.1	111874	112686	+	813			6	1	0.136684	0.853957	0.161393	0.912447	0.250582	1	6.81806	6.78036	7.0144	6.68232	6.75202	6.94304	6.91578	7.80252	7.97317	7.99818	7.6658	8.07592	7.88643	8.11995	6.79634	7.22064	7.02203	6.99051	7.02036	7.76231
230	Intergen_0087	Intergen				Intergen			CP001363	109949	110042	+	1	0	merged.1	112687	112780	+	94			3	0	0.416662	0.806982	0.170677	1	0.396066	1	3.58346	3.72272	4.61397	3.68411	3.97651	3.5751	3.83432	0.416554	0.416554	0.416554	0.416554	0.416554	0.416554	0.416554	6.44902	6.26205	6.40423	6.51651	6.39252	6.44093
231	STM14_0115	23S rRNA/tRNA pseudouridine synthase A; catalyzes the synthesis of pseudouridine from uracil-746 in 23S ribosomal RNA and from uracil-32 in the anticodon stem and loop of transfer RNAs	STM14_0115	STM0095	rluA	CDS	Ribosomal large subunit pseudouridine synthase A (EC 4.2.1.70)	RNA Metabolism,Protein Metabolism,RNA Metabolism_RNA processing and modification,Protein Metabolism_Protein biosynthesis,RNA Metabolism_RNA processing and modification_RNA pseudouridine syntheses,RNA Metabolism_RNA processing and modification_tRNA modification Bacteria,Protein Metabolism_Protein biosynthesis_Ribosome biogenesis bacterial	CP001363	110043	110702	-	10	13	merged.1	112781	113440	-	660			5	7	0.355052	0.396847	0.0643684	1	0.196705	1	6.16276	6.35816	6.38522	6.02399	6.67501	6.6707	6.02727	6.12753	6.36961	6.48753	6.29552	6.18852	5.9306	6.37442	7.55119	7.45429	7.49573	7.22024	7.52808	7.46824
233	STM14_0116	ATP-dependent helicase HepA; transcription regulator that activates transcription by stimulating RNA polymerase (RNAP) recycling in case of stress conditions such as supercoiled DNA or high salt concentrations. Probably acts by releasing the RNAP, when it is trapped or immobilized on tightly supercoiled DNA	STM14_0116	STM0096	hepA	CDS	RNA polymerase associated protein RapA (EC 3.6.1.-)		CP001363	110714	113620	-	39	33	merged.1	113452	116358	-	2907			11	14	-0.29881	0.0928143	-0.252185	0.4334	-0.230654	1	9.1978	8.87684	8.6693	9.31904	9.19774	9.08777	9.08643	8.8375	8.49586	8.3733	8.79812	8.95236	8.66133	8.64616	6.88466	7.12275	6.44425	6.67642	6.92357	7.07894
234	Intergen_0089	Intergen				Intergen			CP001363	113621	113793	+	11	5	merged.1	116359	116531	+	173			1	4	-0.0904705	1	0.00699144	1	-0.0870498	1	6.28605	6.04468	5.94611	6.07418	5.93931	6.22233	6.316	5.78226	6.1696	5.72394	6.11906	5.942	5.65159	5.76538	3.04067	3.23753	2.70937	4.08056	3.20882	3.11186
235	STM14_0117	DNA polymerase II; Has polymerase, DNA-binding and 3'-5' exonuclease activities. In Aeropyrum pernix this protein is sensitive to aphidicolin and stable at 95#C	STM14_0117	STM0097	polB	CDS	DNA polymerase II (EC 2.7.7.7)	DNA Metabolism,DNA Metabolism_DNA repair,DNA Metabolism_DNA repair_DNA Repair Base Excision	CP001363	113794	116145	-	42	39	merged.1	116532	118616	-	2085			15	16	0.233539	0.160731	0.260443	0.557239	0.199838	1	8.75865	8.97708	9.09284	8.8303	9.07893	9.02426	8.95331	8.49867	8.78382	8.66882	8.55297	8.75371	8.53406	8.66321	8.13305	8.1083	8.303	8.5336	8.54535	8.5682
236	108619.9.peg.1956	DNA polymerase II (EC 2.7.7.7)							NA	NA	NA	NA	NA	NA	merged.1	116532	118883	-	2352			15	16	#N/A	#N/A	0.260443	0.557239	#N/A	#N/A	#N/A	#N/A	#N/A	#N/A	#N/A	#N/A	#N/A	#N/A	#N/A	#N/A	#N/A	#N/A	#N/A	#N/A	8.13305	8.1083	8.303	8.5336	8.54535	8.5682
237	Intergen_0090	Intergen				Intergen			CP001363	116146	116188	+	3	1	merged.1	118884	118926	+	43			1	0	0.195197	0.999963	-1.48769	0.114417	-0.0318018	1	4.54538	4.30229	4.61397	4.51329	4.61741	5.04812	4.989	3.54677	3.22698	3.24326	3.16777	3.20331	2.7436	3.14036	2.23881	1.9828	1.44777	0.388928	-0.283447	1.13896
238	STM14_0118.LR	putative secreted protein	STM14_0118	STM0098		CDS	FIG01046907: hypothetical protein		CP001363	116189	116809	-	47	17	merged.1	118927	119547	-	621			21	10	0.069405	1	-0.699616	0.0457733	-0.370717	1	9.30212	9.31076	9.40307	9.30859	9.46122	9.38554	9.3034	6.01657	5.21702	4.8576	5.56211	5.78226	4.91451	4.57185	8.8371	8.81416	8.63416	8.78721	8.58545	8.92988
239	STM14_0118.J	putative inner membrane protein	0			CDS			CP001363	117011	117313	+	13	45	merged.1	119546	119850	+	305	frameshift		0	4	-1.84531	2.52044e-05	0.0181873	1	-1.10123	0.292244	3.81948	2.97488	2.13131	3.99326	1.55361	2.55349	1.85455	8.27588	8.11917	7.9766	8.28347	8.04105	8.03762	7.97146	-0.283447	-0.283447	-0.283447	-0.283447	-0.283447	-0.283447
240	Intergen_0091	Intergen				Intergen			CP001363	116810	117527	+	31	70	merged.1	119548	120064	+	517			0	4	-1.30893	1.5913e-08	0.0182103	1	-0.961789	0.355616	5.93051	5.1112	4.15262	6.07418	4.30331	4.3387	5.35345	8.58628	8.31857	8.21643	8.65857	8.32815	8.34178	8.19555	-0.283447	-0.283447	-0.283447	-0.283447	-0.283447	-0.283447
241	STM14_0119	putative cytoplasmic protein	STM14_0119	STM0100		CDS	FIG01045455: hypothetical protein	Genes with CRP binding sites	CP001363	117528	117947	+	31	22	merged.1	120065	120484	+	420			17	7	-0.658976	0.0035919	-1.25225	0.00152708	-1.30401	0.277764	7.63493	7.27632	6.98694	7.7157	6.79425	7.13373	6.79252	4.07574	3.14206	1.5664	3.27534	2.06995	2.59145	2.43729	7.29957	7.1627	6.13749	6.26524	5.38854	6.24477
243	STM14_0120	L-ribulose-5-phosphate 4-epimerase; catalyzes the isomerization of L-ribulose 5-phosphate to D-xylulose 5-phosphate in the anaerobic catabolism of L-ascorbate; links the arabinose metabolic pathway to the pentose phosphate pathway and allows the bacteria to use arabinose as an energy source	STM14_0120	STM0101	araD	CDS	L-ribulose-5-phosphate 4-epimerase (EC 5.1.3.4)	Carbohydrates,Carbohydrates_Monosaccharides,Carbohydrates_Monosaccharides_L-ascorbate utilization (and related gene clusters),Carbohydrates_Monosaccharides_L-Arabinose utilization	CP001363	117953	118648	-	10	17	merged.1	120490	121185	-	696			2	14	0.239663	0.708742	-0.447613	0.330789	0.207488	1	5.80785	6.05759	5.764	5.8996	5.73768	6.33469	6.43491	7.44896	7.63151	7.49856	7.31507	7.33093	7.54184	7.34477	4.42516	4.5797	3.6708	3.40293	2.60569	3.03294
244	Intergen_0093	Intergen				Intergen			CP001363	118649	118788	+	3	3	merged.1	121186	121325	+	140			1	0	0.0931659	1	0.923317	0.101366	0.51822	1	5.59117	5.64363	5.73128	5.31221	5.47753	5.29031	5.48176	3.62451	3.93078	4.52526	3.8631	4.03304	4.59251	4.14247	4.25885	4.50706	5.59925	5.00182	5.27542	4.82952
245	STM14_0121	L-arabinose isomerase; catalyzes the formation of L-ribulose from L-arabinose in L-arabinose catabolism	STM14_0121	STM0102	araA	CDS	L-arabinose isomerase (EC 5.3.1.4)	Carbohydrates,Carbohydrates_Monosaccharides,Carbohydrates_Monosaccharides_L-Arabinose utilization,Genes with CRP binding sites	CP001363	118789	120291	-	18	24	merged.1	121326	122828	-	1503			11	7	0.209782	0.410194	0.139958	0.875566	0.171745	1	7.92783	8.11816	8.25151	7.79267	7.81661	8.01747	8.04289	7.39452	7.65469	7.43668	7.30875	7.50024	7.47818	7.44392	7.77054	7.61268	7.8695	7.77711	7.7525	7.65111
247	STM14_0122	ribulokinase; catalyzes the phosphorylation of ribulose to ribulose 5-phosphate	STM14_0122	STM0103	araB	CDS	Ribulokinase (EC 2.7.1.16)	Carbohydrates,Carbohydrates_Monosaccharides,Carbohydrates_Monosaccharides_L-Arabinose utilization,GENES_WITH GC GREATER THAN 60	CP001363	120302	122011	-	24	22	merged.1	122839	124548	-	1710			18	15	0.23313	0.23247	0.204044	0.639887	0.123334	1	8.12421	8.27286	8.26872	7.9398	8.27371	8.22489	8.25888	7.54704	7.63928	7.46352	7.47027	7.52849	7.4508	7.42119	8.13904	8.15262	8.39369	8.39623	8.45082	8.1859
248	STM14_0122.J	hypothetical protein	0			CDS			CP001363	121918	122121	-	1	2	merged.1	124455	124658	-	204			1	2	-0.0176205	1	0.201527	0.938592	-0.0464374	1	3.6665	3.90521	3.11205	3.68411	3.45145	4.10518	3.58286	2.83948	2.95557	2.86792	3.16777	2.95953	2.88122	2.89859	4.42516	4.60312	5.93887	5.06626	4.48601	4.42831
249	Intergen_0095	Intergen				Intergen			CP001363	122012	122351	+	5	5	merged.1	124549	124887	+	339			1	4	0.178735	0.982711	0.173049	0.897744	0.092421	1	5.45766	5.7745	5.37668	5.4705	5.60162	5.63565	5.92262	4.23292	3.38315	3.72961	4.47271	4.55646	4.32941	4.52999	4.90978	5.63643	5.88171	5.26235	5.54315	5.53547
250	STM14_0123	DNA-binding transcriptional regulator AraC; positive and negative regulator; regulates the araBAD and araFGH operons and other genes involved in the transport and catabolism of L-arabinose	STM14_0123	STM0104	araC	CDS	Arabinose operon regulatory protein	Carbohydrates,Carbohydrates_Monosaccharides,Carbohydrates_Monosaccharides_L-Arabinose utilization,Genes with CRP binding sites	CP001363	122352	123197	+	13	20	merged.1	124888	125733	+	846			4	11	0.0506402	1	0.129908	0.879509	0.16554	1	6.35025	6.22716	6.84888	6.44862	5.958	6.25125	6.73188	7.40557	7.62761	7.81575	7.45891	7.47723	7.73124	7.86604	7.17278	7.27268	7.43346	7.19645	7.11655	7.2281
251	Intergen_0096	Intergen				Intergen			CP001363	123198	123315	+	1	2	merged.1	125734	125851	+	118			0	0	-0.213343	1	-3.15311e-17	1	0.0481625	1	2.28856	2.10489	3.47031	3.29013	1.90145	2.35461	2.89126	4.1824	4.36476	4.52526	4.42679	4.2109	4.63205	4.80035	-0.283447	-0.283447	-0.283447	-0.283447	-0.283447	-0.283447
252	STM14_0124	hypothetical protein; DedA family	STM14_0124	STM0105	yabI	CDS	DedA family inner membrane protein YabI	Miscellaneous,Miscellaneous_Miscellaneous - no subcategory,Miscellaneous_Miscellaneous - no subcategory_DedA family of inner membrane proteins,Pseudogenes_in_typhi_clade	CP001363	123316	124083	+	7	9	merged.1	125852	126619	+	768			5	8	0.397396	0.318304	0.16966	0.844899	0.4598	0.836808	6.49359	6.89269	7.52926	6.83568	6.8653	6.77397	7.11889	6.03092	6.63343	6.36948	6.20319	6.87438	6.71748	6.64343	6.40324	6.35466	6.34625	6.29243	6.62578	6.5008
253	Intergen_0097	Intergen				Intergen			CP001363	124084	124121	+	0	0	merged.1	126620	126657	+	38			0	0	3.78541e-17	1	-3.15311e-17	1	8.43857e-17	1	0.416554	0.416554	0.416554	0.416554	0.416554	0.416554	0.416554	0.416554	0.416554	0.416554	0.416554	0.416554	0.416554	0.416554	-0.283447	-0.283447	-0.283447	-0.283447	-0.283447	-0.283447
254	STM14_0125	thiamine transporter ATP-binding subunit; with TbpA and ThiP is part of the thiamine and TPP transport system	STM14_0125	STM0106	thiQ	CDS	Thiamin ABC transporter, ATPase component / Thiamine transport ATP-binding protein thiQ	Cofactors Vitamins Prosthetic Groups Pigments,Cofactors Vitamins Prosthetic Groups Pigments_Cofactors Vitamins Prosthetic Groups Pigments - no subcategory,Cofactors Vitamins Prosthetic Groups Pigments_Cofactors Vitamins Prosthetic Groups Pigments - no subcategory_Thiamin biosynthesis	CP001363	124122	124829	-	4	4	merged.1	126658	127365	-	708			3	2	0.26683	0.904659	0.139911	1	0.349167	1	4.82384	4.61333	5.33374	5.16558	4.8752	5.98468	5.29875	5.89635	6.15883	5.67883	5.76028	6.41119	6.60277	5.9827	5.44972	5.53047	5.43415	5.40205	5.35181	6.08769
255	STM14_0126	thiamine transporter membrane protein; permease; with TbpA and ThiQ functions in transport of thiamine and thiamine pyrophosphate into the cell; repressed in presence of exogenous thiamine	STM14_0126	STM0107	thiP	CDS	Thiamin ABC transporter, transmembrane component	Cofactors Vitamins Prosthetic Groups Pigments,Cofactors Vitamins Prosthetic Groups Pigments_Cofactors Vitamins Prosthetic Groups Pigments - no subcategory,Cofactors Vitamins Prosthetic Groups Pigments_Cofactors Vitamins Prosthetic Groups Pigments - no subcategory_Thiamin biosynthesis,GENES_WITH GC GREATER THAN 60	CP001363	124813	126423	-	20	15	merged.1	127349	128959	-	1611			15	7	0.12982	0.956607	0.207224	0.607681	0.109823	1	7.38205	7.57008	7.64796	7.3315	7.39072	7.39577	7.35167	7.60573	7.56374	7.96725	7.65588	8.02924	7.31163	7.68712	8.34334	8.41496	8.45571	8.75336	8.44429	8.67926
256	STM14_0127	thiamine transporter substrate binding subunit; part of the thiamine and TPP transport system tbpA-thiPQ	STM14_0127	STM0108	tbpA	CDS	Thiamin ABC transporter, substrate-binding component	Cofactors Vitamins Prosthetic Groups Pigments,Cofactors Vitamins Prosthetic Groups Pigments_Cofactors Vitamins Prosthetic Groups Pigments - no subcategory,Cofactors Vitamins Prosthetic Groups Pigments_Cofactors Vitamins Prosthetic Groups Pigments - no subcategory_Thiamin biosynthesis	CP001363	126399	127382	-	13	8	merged.1	128935	129714	-	780			0	1	0.021544	1	0.661345	0.730657	0.028804	1	6.77193	6.63289	6.78655	6.78635	6.62909	7.07832	6.86961	5.89635	5.96231	6.17746	6.13343	5.81932	5.79783	6.26383	-0.283447	-0.283447	-0.283447	-0.283447	-0.283447	-0.283447
257	108619.9.peg.1966	Thiamin ABC transporter, substrate-binding component							NA	NA	NA	NA	NA	NA	merged.1	128935	129918	-	984			1	1	#N/A	#N/A	0.639416	0.355517	#N/A	#N/A	#N/A	#N/A	#N/A	#N/A	#N/A	#N/A	#N/A	#N/A	#N/A	#N/A	#N/A	#N/A	#N/A	#N/A	3.89298	3.4068	3.55858	4.31075	4.00816	4.70777
258	Intergen_0098	Intergen				Intergen			CP001363	127383	127426	+	0	0	merged.1	129919	129962	+	44			1	2	3.78541e-17	1	0.161647	1	-0.00805637	1	0.416554	0.416554	0.416554	0.416554	0.416554	0.416554	0.416554	0.416554	0.416554	0.416554	0.416554	0.416554	0.416554	0.416554	0.67926	0.278577	0.376497	0.388928	2.17226	0.358197
259	STM14_0127.P	riboswitch element of the thiBPQ operon	0		SroA [P]	sRNA_JV			CP001363	127419	127508	+	1	0	merged.1	129955	130044	+	90			1	0	-0.536822	1	0.544789	1	-0.515668	1	1.46211	2.10489	1.35236	2.13962	1.55361	1.06399	1.06715	0.416554	0.416554	0.416554	0.416554	0.416554	0.416554	0.416554	0.67926	0.278577	0.376497	0.388928	2.17226	0.358197
260	STM14_0128	putative lipoprotein	STM14_0128			CDS?	hypothetical protein		CP001363	127427	127546	-	2	1	merged.1	129963	130082	-	120			0	0	0.147767	1	-3.15311e-17	1	0.0188659	1	4.50082	4.77839	4.24822	4.56101	4.70855	5.01477	4.59403	1.39435	2.0039	1.27462	2.04167	1.46818	1.00365	1.01077	-0.283447	-0.283447	-0.283447	-0.283447	-0.283447	-0.283447
262	STM14_0129	transcriptional regulator SgrR; activates sgrS under glucose-phosphate stress conditions	STM14_0129	STM0109	sgrR	CDS	SgrR, sugar-phosphate stress, transcriptional activator of SgrS small RNA	Stress Response,Stress Response_Stress Response - no subcategory,Stress Response_Stress Response - no subcategory_Sugar-phosphate stress regulation	CP001363	127560	129218	-	17	26	merged.1	130096	131754	-	1659			19	7	0.0705658	1	0.184941	0.78234	0.262441	1	7.14926	7.05599	6.966	7.11681	7.3559	7.28125	7.33137	8.74045	8.78732	9.4631	8.68075	8.78449	8.92874	9.06611	8.92071	9.00867	9.36299	9.38397	9.35482	9.37297
263	STM14_0130	hypothetical protein	STM14_0130			CDS	hypothetical protein		CP001363	129166	129492	-	6	8	merged.1	131702	132028	-	327			7	3	0.176702	1	0.483855	0.233453	0.324754	1	5.65357	5.9647	5.9603	5.78372	5.22311	6.03544	6.10903	6.65779	6.5286	7.30434	6.63543	6.6459	7.66131	6.75667	7.26708	7.4381	7.61627	7.34669	7.57266	7.51979
264	STM14_0130.P	represses ptsG and sopD mRNAs; hypothetical protein	0		SgrS [P]	cDNA/sRNA?			CP001363	129286	129524	+	6	6	merged.1	131822	132060	+	239			2	7	0.5021	0.512432	0.475095	0.252965	0.374779	1	6.28605	6.15692	7.06779	6.37044	6.31781	7.64496	6.40932	5.52283	5.81922	5.79612	5.64467	5.06843	5.86574	5.95132	6.64721	6.66953	7.01673	7.01247	7.50318	7.66098
267	STM14_0131	isopropylmalate isomerase small subunit; catalyzes the isomerization between 2-isopropylmalate and 3-isopropylmalate in leucine biosynthesis; forms a heterodimer of LeuC/D	STM14_0131	STM0110	leuD	CDS	3-isopropylmalate dehydratase small subunit (EC 4.2.1.33)	Amino Acids and Derivatives,Amino Acids and Derivatives_Branched-chain amino acids,Amino Acids and Derivatives_Branched-chain amino acids_Branched-Chain Amino Acid Biosynthesis,Amino Acids and Derivatives_Branched-chain amino acids_Leucine Biosynthesis	CP001363	129769	130374	-	8	8	merged.1	132623	133228	-	606			2	6	-1.0001	8.59663e-06	-1.09148	4.00934e-06	-0.956363	0.615823	6.44737	5.53704	5.79599	6.43588	5.50321	5.14377	5.12098	6.05919	5.54931	5.14975	5.8673	5.24224	4.94623	5.25051	4.42516	5.04064	3.23262	3.95004	3.69283	3.51174
269	STM14_0132	isopropylmalate isomerase large subunit; dehydratase component, catalyzes the isomerization between 2-isopropylmalate and 3-isopropylmalate	STM14_0132	STM0111	leuC	CDS	3-isopropylmalate dehydratase large subunit (EC 4.2.1.33)	Amino Acids and Derivatives,Amino Acids and Derivatives_Branched-chain amino acids,Amino Acids and Derivatives_Branched-chain amino acids_Branched-Chain Amino Acid Biosynthesis,Amino Acids and Derivatives_Branched-chain amino acids_Leucine Biosynthesis	CP001363	130385	131785	-	16	20	merged.1	133239	134639	-	1401			14	7	-0.800054	7.31341e-06	-1.20704	2.96345e-14	-0.845664	0.00953118	7.33205	6.74886	6.60883	7.31767	6.48183	6.43894	6.25983	7.35516	6.77412	6.72052	7.48154	6.44715	6.23019	6.55226	8.08828	7.98891	6.71028	7.18199	6.77889	6.80979
270	STM14_0133	3-isopropylmalate dehydrogenase; catalyzes the oxidation of 3-isopropylmalate to 3-carboxy-4-methyl-2-oxopentanoate in leucine biosynthesis	STM14_0133	STM0112	leuB	CDS	3-isopropylmalate dehydrogenase (EC 1.1.1.85)	Amino Acids and Derivatives,Amino Acids and Derivatives_Branched-chain amino acids,Amino Acids and Derivatives_Branched-chain amino acids_Branched-Chain Amino Acid Biosynthesis,Amino Acids and Derivatives_Branched-chain amino acids_Leucine Biosynthesis	CP001363	131788	132879	-	28	19	merged.1	134642	135733	-	1092			12	12	-0.768608	1.32314e-06	-1.09844	3.78948e-12	-0.752562	0.0322025	7.92783	7.31983	7.16287	7.97985	7.29102	7.07022	7.07073	7.25483	6.57793	6.77868	7.43591	6.54995	6.37704	6.78364	8.55103	8.61686	7.36838	7.38929	7.5964	7.31406
271	STM14_0134	2-isopropylmalate synthase; catalyzes the formation of 2-isopropylmalate from acetyl-CoA and 2-oxoisovalerate in leucine biosynthesis	STM14_0134	STM0113	leuA	CDS	2-isopropylmalate synthase (EC 2.3.3.13)	Amino Acids and Derivatives,Amino Acids and Derivatives_Branched-chain amino acids,Amino Acids and Derivatives_Branched-chain amino acids_Branched-Chain Amino Acid Biosynthesis,Amino Acids and Derivatives_Branched-chain amino acids_Leucine Biosynthesis	CP001363	132879	134450	-	28	37	merged.1	135733	137304	-	1572			19	16	-0.723677	1.06526e-06	-1.17992	8.24135e-13	-0.707018	0.0226785	8.22353	7.59243	7.54817	8.2328	7.41799	7.32272	7.59809	8.23309	7.78643	7.46352	8.23099	7.65688	7.30553	7.48284	8.96977	9.05399	7.59509	7.82445	7.60032	7.59727
272	Intergen_0102	Intergen				Intergen			CP001363	134451	134537	+	9	3	merged.1	137305	137391	+	87			3	3	-0.63662	0.0617571	-0.761995	0.0232389	-0.760994	1	5.93051	5.6941	5.55554	6.27352	5.39761	5.49763	5.2126	3.96055	3.71255	2.75655	3.93047	2.95953	2.42135	2.76058	5.61949	5.23307	4.96908	5.28057	5.04174	5.14309
273	STM14_0135	leu operon leader peptide; leu operon leader peptide (SW:LPL_SALTY)	STM14_0135	STM0114	leuL	CDS	Leu operon leader peptide	Amino Acids and Derivatives,Amino Acids and Derivatives_Branched-chain amino acids,Amino Acids and Derivatives_Branched-chain amino acids_Leucine Biosynthesis	CP001363	134538	134624	-	15	21	merged.1	137392	137478	-	87			8	7	-1.02991	3.41817e-11	-0.698252	0.0160038	-0.661946	0.347935	7.77249	6.82634	6.78655	7.67291	6.68627	6.54786	6.63584	7.14041	6.90229	7.05653	7.14113	7.21752	7.24307	7.24478	7.34871	7.41843	5.97211	6.00529	5.87625	6.20932
274	Intergen_0103	Intergen				Intergen			CP001363	134625	134688	+	10	7	merged.1	137479	137542	+	64			1	7	-1.07517	0.00368939	-0.871646	0.00152656	-1.06156	0.200406	4.54538	4.06718	3.88156	4.857	3.34184	3.82641	3.03205	5.67674	4.94354	4.83036	5.8673	4.46588	4.91451	4.61254	5.77137	5.75618	5.55606	5.8184	5.9395	5.14309
275	STM14_0136	hypothetical protein	STM14_0136			CDS	hypothetical protein		CP001363	134689	134793	-	25	1	merged.1	137543	137647	-	105			5	2	-0.0136269	1	0.0326609	1	-0.0215698	1	8.24396	8.07437	8.23993	8.12977	8.19315	8.21758	8.13555	0.416554	0.416554	0.416554	0.416554	0.416554	0.416554	0.416554	6.77081	6.80698	7.21022	7.18682	6.99676	7.25443
276	Intergen_0104	Intergen				Intergen			CP001363	134794	135066	+	6	37	merged.1	137648	137920	+	273			10	20	-1.33943	0.376166	-1.5594	0.0128988	-0.427154	1	2.28856	1.63918	1.35236	1.52135	1.09432	0.416554	1.06715	7.73402	7.62761	7.45463	7.77979	7.62059	7.54184	7.54196	4.75175	4.20425	0.376497	1.90627	0.430978	1.13896
277	STM14_0136.J	hypothetical protein	0			CDS?			CP001363	134879	134977	+	0	5	merged.1	137733	137831	+	99			0	1	0.00212474	1	-0.188437	1	-0.10047	1	0.416554	0.416554	0.416554	0.416554	0.416554	0.416554	0.416554	6.12753	6.10376	6.04153	6.14765	5.908	5.78034	6.30164	-0.283447	-0.283447	-0.283447	-0.283447	-0.283447	-0.283447
278	STM14_0137	hypothetical protein	STM14_0137			CDS?	hypothetical protein		CP001363	135067	135210	+	7	26	merged.1	137921	138064	+	144			6	7	-0.745493	0.123398	-0.418918	0.686178	-0.725963	1	4.2	3.43681	3.94	4.41285	4.04806	3.02475	3.387	6.91145	6.70918	6.45223	7.02264	6.43526	6.43407	6.19851	-0.283447	-0.283447	-0.283447	-0.283447	-0.283447	-0.283447
279	Intergen_0105	Intergen				Intergen			CP001363	135211	135280	+	9	2	merged.1	138065	138134	+	70			3	2	-0.291548	0.59768	-2.22618	1.04608e-05	-0.382521	1	6.19108	5.99186	6.10779	6.37044	6.1971	5.76161	5.86731	0.986754	1.26614	0.416554	1.02173	0.416554	0.416554	1.01077	5.46253	5.17173	2.90563	3.80654	2.17226	2.86084
280	STM14_0138	leucine transcriptional activator; activator for leuABCD operon; member of LysR family of transcriptional activators	STM14_0138	STM0115	leuO	CDS	Probable transcriptional activator for leuABCD operon	Regulation and Cell signaling,Amino Acids and Derivatives,Regulation and Cell signaling_Regulation and Cell signaling - no subcategory,Amino Acids and Derivatives_Branched-chain amino acids,Regulation and Cell signaling_Regulation and Cell signaling - no subcategory_LysR-family proteins in Escherichia coli,Amino Acids and Derivatives_Branched-chain amino acids_Leucine Biosynthesis,Genes with CRP …	CP001363	135281	136225	+	109	69	merged.1	138135	139079	+	945			63	56	-0.290774	0.111162	-0.401978	0.252965	-0.420527	0.237781	9.31343	9.04672	8.92577	9.41142	8.98862	9.13315	9.25753	8.42726	8.03923	7.73359	8.34031	7.82118	7.85754	7.60381	9.79965	9.62182	9.38988	9.4357	8.82872	9.27349
281	Intergen_0106	Intergen				Intergen			CP001363	136226	136609	+	43	13	merged.1	139080	139463	+	384			10	8	0.0353253	1	1.11287	0.850221	-0.035035	1	8.8503	8.71311	8.55942	8.56957	8.89227	8.69117	8.92424	5.86467	5.62949	5.48283	6.02972	5.55944	5.63223	5.35011	7.5055	7.65532	8.07469	7.55188	7.49056	7.60752
282	STM14_0139.R	Acetolactate synthase large subunit (EC 2.2.1.6); Branched-Chain Amino Acid Biosynthesis	STM14_0139	STM0116	ilvI	CDS	Acetolactate synthase large subunit (EC 2.2.1.6)	Amino Acids and Derivatives,Carbohydrates,Amino Acids and Derivatives_Branched-chain amino acids,Carbohydrates_Fermentation,Amino Acids and Derivatives_Branched-chain amino acids_Branched-Chain Amino Acid Biosynthesis,Carbohydrates_Fermentation_Acetolactate synthase subunits	CP001363	136571	138271	+	29	31	merged.1	139425	141125	+	1701			9	10	0.08552	1	0.0857196	1	0.0037027	1	7.72486	7.71157	7.66538	7.58332	7.97645	7.78506	7.581	8.16643	7.95149	8.15462	8.17306	8.05665	8.1911	8.21549	8.04635	7.99998	8.00948	7.92922	7.85448	8.10622
283	STM14_0140.RJ	Acetolactate synthase small subunit (EC 2.2.1.6); Branched-Chain Amino Acid Biosynthesis	STM14_0140	STM0117	ilvH	CDS	Acetolactate synthase small subunit (EC 2.2.1.6)	Amino Acids and Derivatives,Carbohydrates,Amino Acids and Derivatives_Branched-chain amino acids,Carbohydrates_Fermentation,Amino Acids and Derivatives_Branched-chain amino acids_Branched-Chain Amino Acid Biosynthesis,Carbohydrates_Fermentation_Acetolactate synthase subunits	CP001363	138271	138765	+	11	5	merged.1	141125	141619	+	495			4	1	0.114842	0.992054	0.0129474	1	0.0814206	1	6.73393	6.69204	6.84888	6.64959	6.94243	6.87033	6.62477	6.4705	6.57793	6.48753	6.25667	6.47063	6.54179	6.11602	6.28561	6.29838	6.25917	6.29243	6.26992	6.39433
284	STM14_0141	hypothetical protein	STM14_0141			CDS?	hypothetical protein		CP001363	138755	138877	-	6	3	merged.1	141609	141731	-	123			0	0	0.38411	0.349051	-3.15311e-17	1	0.00964553	1	5.31052	6.00525	5.84269	5.4705	5.64841	5.52157	5.66592	3.83536	3.38315	3.60655	3.63978	3.41179	3.22939	3.24758	-0.283447	-0.283447	-0.283447	-0.283447	-0.283447	-0.283447
285	STM14_0141.J	hypothetical protein	0			CDS?			CP001363	138860	138988	+	1	5	merged.1	141714	141842	+	129			2	0	0.0815656	1	0.756983	0.716382	-0.214178	1	3.19327	3.72272	2.48535	3.17218	3.55332	3.5751	2.36107	4.8333	4.32678	4.71594	4.60231	4.59971	4.22984	4.65211	4.90978	4.5797	4.99087	4.62781	7.3204	4.85268
286	Intergen_0107	Intergen				Intergen			CP001363	138878	139048	+	2	2	merged.1	141732	141902	+	171			2	2	0.0878835	1	0.361261	0.875967	-0.23577	1	3.30115	3.72272	2.63436	3.29013	3.8218	3.66382	2.56024	4.1824	2.34519	3.72961	3.27534	3.50572	3.42215	3.68918	4.90978	4.5797	4.99087	4.62781	7.3204	4.85268
287	108619.9.peg.1978	Fructose repressor FruR, LacI family							NA	NA	NA	NA	NA	NA	merged.1	141903	142907	+	1005			2	2	#N/A	#N/A	-0.27539	1	#N/A	#N/A	#N/A	#N/A	#N/A	#N/A	#N/A	#N/A	#N/A	#N/A	#N/A	#N/A	#N/A	#N/A	#N/A	#N/A	0.67926	1.9828	0.376497	1.47135	0.430978	0.358197
288	STM14_0142	DNA-binding transcriptional regulator FruR; binds D-fructose as an inducer; involved in regulation of operons for central pathways of carbon metabolism	STM14_0142	STM0118	fruR	CDS	Fructose repressor FruR, LacI family	Carbohydrates,Carbohydrates_Monosaccharides,Carbohydrates_Monosaccharides_Fructose utilization	CP001363	139049	140053	+	0	1	merged.1	142017	142907	+	891			2	2	3.78541e-17	1	-0.275414	1	0.00487735	1	0.416554	0.416554	0.416554	0.416554	0.416554	0.416554	0.416554	0.416554	0.416554	0.416554	0.416554	0.416554	0.416554	0.416554	0.67926	1.9828	0.376497	1.47135	0.430978	0.358197
289	STM14_0142.J	hypothetical protein	0			CDS			CP001363	140050	140199	-	1	0	merged.1	142904	143053	-	150			0	0	0.368742	1	-3.15311e-17	1	0.300032	1	1.79298	1.89074	2.48535	1.52135	1.90145	0.416554	1.85455	0.416554	0.416554	0.416554	0.416554	0.416554	0.416554	0.416554	-0.283447	-0.283447	-0.283447	-0.283447	-0.283447	-0.283447
290	Intergen_0108	Intergen				Intergen			CP001363	140054	140203	+	0	1	merged.1	142908	143057	+	150			0	0	0.0502875	1	-3.15311e-17	1	0.279868	1	0.416554	0.416554	0.416554	0.416554	0.416554	0.416554	0.416554	1.7118	1.79727	2.35921	1.44678	1.80021	0.416554	1.75509	-0.283447	-0.283447	-0.283447	-0.283447	-0.283447	-0.283447
291	STM14_0143	hypothetical protein	STM14_0143			CDS	hypothetical protein		CP001363	140204	140338	-	1	2	merged.1	143058	143192	-	135			5	3	0.472022	0.971562	0.160358	0.884435	0.139419	1	3.40152	2.6045	3.21029	3.04372	3.64848	4.8731	3.58286	3.28474	1.55601	2.50416	1.44678	2.66601	2.7436	2.76058	7.37943	7.49241	7.40535	7.73479	7.51983	7.85125
292	Intergen_0109	Intergen				Intergen			CP001363	140339	140495	+	6	6	merged.1	143193	143349	+	157			2	4	0.0386265	1	-0.105681	1	-0.0454084	1	5.93051	6.41945	5.55554	5.82339	5.67125	5.93206	5.77013	4.23292	4.43783	4.09268	4.47271	4.09479	4.46695	4.14247	6.36963	6.24726	5.89333	6.33664	6.4631	5.9761
293	STM14_0144	hypothetical protein	STM14_0144			CDS?	hypothetical protein		CP001363	140496	140633	+	0	1	merged.1	143350	143487	+	138			0	0	-0.0319662	1	-3.15311e-17	1	0.362539	1	0.416554	0.416554	0.416554	0.416554	0.416554	0.416554	0.416554	1.97184	1.26614	1.80899	1.44678	2.29711	2.22848	2.24366	-0.283447	-0.283447	-0.283447	-0.283447	-0.283447	-0.283447
294	Intergen_0110	Intergen				Intergen			CP001363	140634	140658	+	0	1	merged.1	143488	143512	+	25			0	0	-0.126219	1	-3.15311e-17	1	-0.58037	1	0.416554	0.416554	0.416554	0.416554	0.416554	0.416554	0.416554	1.97184	0.416554	0.416554	2.46165	2.95953	2.42135	0.416554	-0.283447	-0.283447	-0.283447	-0.283447	-0.283447	-0.283447
295	STM14_0145	cell division protein MraZ; MraZ; UPF0040; crystal structure shows similarity to AbrB	STM14_0145	STM0119	mraZ	CDS	Cell division protein MraZ	RNA Metabolism,Cell Division and Cell Cycle,RNA Metabolism_RNA processing and modification,Cell Division and Cell Cycle_Cell Division and Cell Cycle - no subcategory,RNA Metabolism_RNA processing and modification_16S rRNA modification within P site of ribosome,Cell Division and Cell Cycle_Cell Division and Cell Cycle - no subcategory_Bacterial Cytoskeleton	CP001363	140659	141117	+	0	7	merged.1	143513	143971	+	459			0	2	-0.00573814	1	-0.815857	0.416748	-0.422769	1	0.416554	0.416554	0.416554	0.416554	0.416554	0.416554	0.416554	6.03092	5.84631	5.23532	6.10455	5.53737	5.96197	5.4877	-0.283447	-0.283447	-0.283447	-0.283447	-0.283447	-0.283447
296	STM14_0146	S-adenosyl-methyltransferase MraW; similar to Escherichia coli putative apolipoprotein (AAC73193.1)	STM14_0146	STM0120	mraW	CDS	rRNA small subunit methyltransferase H	RNA Metabolism,RNA Metabolism_RNA processing and modification,RNA Metabolism_RNA processing and modification_16S rRNA modification within P site of ribosome	CP001363	141119	142060	+	1	22	merged.1	143973	144914	+	942			0	4	-1.2622	5.31598e-05	-2.78868	0.000999289	-1.08055	0.328087	5.31052	4.21279	3.30227	5.36692	4.79428	4.44266	3.83432	7.77721	6.66421	6.54731	7.95986	7.44795	7.06674	6.74756	-0.283447	-0.283447	-0.283447	-0.283447	-0.283447	-0.283447
297	STM14_0147	cell division protein FtsL; membrane bound cell division protein at septum containing leucine zipper motif	STM14_0147	STM0121	ftsL	CDS	Cell division protein FtsL	RNA Metabolism,Cell Division and Cell Cycle,RNA Metabolism_RNA processing and modification,Cell Division and Cell Cycle_Cell Division and Cell Cycle - no subcategory,RNA Metabolism_RNA processing and modification_16S rRNA modification within P site of ribosome,Cell Division and Cell Cycle_Cell Division and Cell Cycle - no subcategory_Bacterial Cytoskeleton	CP001363	142057	142422	+	0	3	merged.1	144911	145276	+	366			0	0	-0.0170252	1	-3.15311e-17	1	-0.345132	1	0.416554	0.416554	0.416554	0.416554	0.416554	0.416554	0.416554	2.83948	2.85243	2.9713	3.55693	2.95953	3.00684	2.89859	-0.283447	-0.283447	-0.283447	-0.283447	-0.283447	-0.283447
299	STM14_0148	division specific transpeptidase; similar to Escherichia coli septum formation; penicillin-binding protein 3; peptidoglycan synthetase (AAC73195.1)	STM14_0148	STM0122	ftsI	CDS	Cell division protein FtsI [Peptidoglycan synthetase] (EC 2.4.1.129)	Cell Wall and Capsule,RNA Metabolism,Cell Division and Cell Cycle,Cell Wall and Capsule_Cell Wall and Capsule - no subcategory,RNA Metabolism_RNA processing and modification,Cell Division and Cell Cycle_Cell Division and Cell Cycle - no subcategory,Cell Wall and Capsule_Cell Wall and Capsule - no subcategory_Peptidoglycan Biosynthesis,RNA Metabolism_RNA processing and modification_16S rRNA modifi…	CP001363	142438	144204	+	0	1	merged.1	145292	147058	+	1767			0	1	0.00623872	1	-3.62373	0.00367231	-0.780999	0.685771	0.416554	0.416554	0.416554	0.416554	0.416554	0.416554	0.416554	4.76628	4.0752	4.49087	5.02847	4.46588	4.00738	3.44071	-0.283447	-0.283447	-0.283447	-0.283447	-0.283447	-0.283447
300	MZ1838_Intergen_0105	Intergen							NA	NA	NA	NA	NA	NA	merged.1	147059	147116	+	58			0	0	#N/A	#N/A	-3.15311e-17	1	#N/A	#N/A	#N/A	#N/A	#N/A	#N/A	#N/A	#N/A	#N/A	#N/A	#N/A	#N/A	#N/A	#N/A	#N/A	#N/A	-0.283447	-0.283447	-0.283447	-0.283447	-0.283447	-0.283447
301	STM14_0149	UDP-N-acetylmuramoylalanyl-D-glutamate--2, 6-diaminopimelate ligase; involved in cell wall formation; peptidoglycan synthesis; cytoplasmic enzyme; catalyzes the addition of meso-diaminopimelic acid to the nucleotide precursor UDP-N-aceylmuramoyl-l-alanyl-d-glutamate	STM14_0149	STM0123	murE	CDS	UDP-N-acetylmuramoylalanyl-D-glutamate--2,6-diaminopimelate ligase (EC 6.3.2.13)	Cell Wall and Capsule,Cell Wall and Capsule_Cell Wall and Capsule - no subcategory,Cell Wall and Capsule_Cell Wall and Capsule - no subcategory_Peptidoglycan Biosynthesis,Cell Wall and Capsule_Cell Wall and Capsule - no subcategory_Peptidoglycan biosynthesis--gjo	CP001363	144191	145678	+	0	0	merged.1	147117	148532	+	1416			0	0	3.78541e-17	1	-3.15311e-17	1	8.43857e-17	1	0.416554	0.416554	0.416554	0.416554	0.416554	0.416554	0.416554	0.416554	0.416554	0.416554	0.416554	0.416554	0.416554	0.416554	-0.283447	-0.283447	-0.283447	-0.283447	-0.283447	-0.283447
302	STM14_0150	UDP-N-acetylmuramoyl-tripeptide--D-alanyl-D- alanine ligase; similar to Escherichia coli D-alanine-D-alanine-adding enzyme (AAC73197.1)	STM14_0150	STM0124	murF	CDS	UDP-N-acetylmuramoylalanyl-D-glutamyl-2,6-diaminopimelate--D-alanyl-D-alanine ligase (EC 6.3.2.10)	Cell Wall and Capsule,Cell Wall and Capsule_Cell Wall and Capsule - no subcategory,Cell Wall and Capsule_Cell Wall and Capsule - no subcategory_Peptidoglycan Biosynthesis,Cell Wall and Capsule_Cell Wall and Capsule - no subcategory_Peptidoglycan biosynthesis--gjo	CP001363	145675	147033	+	0	2	merged.1	148529	149887	+	1359			0	0	-0.0228399	1	-3.15311e-17	1	-0.572394	1	0.416554	0.416554	0.416554	0.416554	0.416554	0.416554	0.416554	5.79913	4.91822	4.71594	5.79684	5.42164	5.48884	5.25051	-0.283447	-0.283447	-0.283447	-0.283447	-0.283447	-0.283447
303	STM14_0151	phospho-N-acetylmuramoyl-pentapeptide- transferase; First step of the lipid cycle reactions in the biosynthesis of the cell wall peptidoglycan	STM14_0151	STM0125	mraY	CDS	Phospho-N-acetylmuramoyl-pentapeptide-transferase (EC 2.7.8.13)	Cell Wall and Capsule,Cell Wall and Capsule_Cell Wall and Capsule - no subcategory,Cell Wall and Capsule_Cell Wall and Capsule - no subcategory_Peptidoglycan Biosynthesis	CP001363	147027	148109	+	0	2	merged.1	149881	150963	+	1083			0	1	-0.008676	1	-2.07949	0.0182085	0.94546	1	0.416554	0.416554	0.416554	0.416554	0.416554	0.416554	0.416554	2.96432	3.22698	3.54084	2.46165	3.90098	3.50966	3.61102	-0.283447	-0.283447	-0.283447	-0.283447	-0.283447	-0.283447
304	STM14_0152	UDP-N-acetylmuramoyl-L-alanyl-D-glutamate synthetase; UDP-N-acetylmuramoylalanine--D-glutamate ligase; involved in peptidoglycan biosynthesis; cytoplasmic; catalyzes the addition of glutamate to the nucleotide precursor UDP-N-acetylmuramoyl-L-alanine during cell wall formation	STM14_0152	STM0126	murD	CDS	UDP-N-acetylmuramoylalanine--D-glutamate ligase (EC 6.3.2.9)	Cell Wall and Capsule,Cell Wall and Capsule_Cell Wall and Capsule - no subcategory,Cell Wall and Capsule_Cell Wall and Capsule - no subcategory_Peptidoglycan Biosynthesis,Cell Wall and Capsule_Cell Wall and Capsule - no subcategory_Peptidoglycan biosynthesis--gjo	CP001363	148112	149428	+	2	1	merged.1	150966	152282	+	1317			0	0	-1.93793	0.252356	-3.15311e-17	1	-0.322604	1	1.79298	0.416554	0.416554	1.52135	1.09432	1.06399	1.06715	5.39557	5.73474	5.72394	5.42868	5.24224	5.63223	5.55186	-0.283447	-0.283447	-0.283447	-0.283447	-0.283447	-0.283447
305	STM14_0153	cell division protein FtsW; integral membrane protein involved in stabilizing FstZ ring during cell division	STM14_0153	STM0127	ftsW	CDS	Cell division protein FtsW	Cell Division and Cell Cycle,Cell Division and Cell Cycle_Cell Division and Cell Cycle - no subcategory,Cell Division and Cell Cycle_Cell Division and Cell Cycle - no subcategory_Bacterial Cytoskeleton	CP001363	149428	150672	+	0	1	merged.1	152282	153526	+	1245			0	3	0.0445809	1	-0.570019	0.578188	0.27413	1	0.416554	0.416554	0.416554	0.416554	0.416554	0.416554	0.416554	2.55179	2.48967	3.60655	2.46165	2.49331	2.59145	1.75509	-0.283447	-0.283447	-0.283447	-0.283447	-0.283447	-0.283447
306	STM14_0154	N-acetylglucosaminyl transferase; UDP-N-acetylglucosamine--N-acetylmuramyl- (pentapeptide) pyrophosphoryl-undecaprenol N-acetylglucosamine transferase; involved in cell wall formation; inner membrane-associated; last step of peptidoglycan synthesis	STM14_0154	STM0128	murG	CDS	UDP-N-acetylglucosamine--N-acetylmuramyl-(pentapeptide) pyrophosphoryl-undecaprenol N-acetylglucosamine transferase (EC 2.4.1.227)	Cell Wall and Capsule,Cell Wall and Capsule_Cell Wall and Capsule - no subcategory,Cell Wall and Capsule_Cell Wall and Capsule - no subcategory_Peptidoglycan Biosynthesis,GENES_WITH GC GREATER THAN 60	CP001363	150669	151736	+	0	0	merged.1	153523	154590	+	1068			0	0	3.78541e-17	1	-3.15311e-17	1	8.43857e-17	1	0.416554	0.416554	0.416554	0.416554	0.416554	0.416554	0.416554	0.416554	0.416554	0.416554	0.416554	0.416554	0.416554	0.416554	-0.283447	-0.283447	-0.283447	-0.283447	-0.283447	-0.283447
307	Intergen_0112	Intergen				Intergen			CP001363	151737	151854	+	0	2	merged.1	154591	154708	+	118			0	0	0.0263109	1	-3.15311e-17	1	0.0964059	1	0.416554	0.416554	0.416554	0.416554	0.416554	0.416554	0.416554	4.8333	4.91822	4.74541	4.1723	4.55646	4.74455	4.0858	-0.283447	-0.283447	-0.283447	-0.283447	-0.283447	-0.283447
308	STM14_0155	UDP-N-acetylmuramate--L-alanine ligase; Catalyzes the formation of UDP-N-acetylmuramoyl-L-alanine from UDP-N-acetylmuramate and L-alanine in peptidoglycan synthesis	STM14_0155	STM0129	murC	CDS	UDP-N-acetylmuramate--alanine ligase (EC 6.3.2.8)	Cell Wall and Capsule,Cell Wall and Capsule_Cell Wall and Capsule - no subcategory,Cell Wall and Capsule_Cell Wall and Capsule - no subcategory_Peptidoglycan Biosynthesis,Cell Wall and Capsule_Cell Wall and Capsule - no subcategory_Peptidoglycan biosynthesis--gjo	CP001363	151855	153330	+	0	1	merged.1	154709	156184	+	1476			0	0	0.00727927	1	-3.15311e-17	1	-1.09099	1	0.416554	0.416554	0.416554	0.416554	0.416554	0.416554	0.416554	0.416554	0.416554	1.27462	1.44678	0.416554	0.416554	0.416554	-0.283447	-0.283447	-0.283447	-0.283447	-0.283447	-0.283447
309	STM14_0156	D-alanine--D-alanine ligase; D-alanine--D-alanine ligase; DdlA; DdlB; cytoplasmic; catalyzes the formation of D-alanyl-D-alanine from two D-alanines in peptidoglycan synthesis; there are two forms of this enzyme in Escherichia coli	STM14_0156	STM0130	ddl_2	CDS	D-alanine--D-alanine ligase (EC 6.3.2.4)	Cell Wall and Capsule,Cell Wall and Capsule_Cell Wall and Capsule - no subcategory,Cell Wall and Capsule_Cell Wall and Capsule - no subcategory_Peptidoglycan Biosynthesis,Cell Wall and Capsule_Cell Wall and Capsule - no subcategory_Peptidoglycan biosynthesis--gjo,Genes Regulated by SsrA-SssrB TCS	CP001363	153323	154243	+	0	24	merged.1	156177	157097	+	921			0	11	-0.0192268	1	-1.13274	0.00010234	-0.281336	1	0.416554	0.416554	0.416554	0.416554	0.416554	0.416554	0.416554	6.95724	6.55348	6.53892	7.1693	7.17526	6.69899	6.86166	-0.283447	-0.283447	-0.283447	-0.283447	-0.283447	-0.283447
310	STM14_0157	cell division protein FtsQ; involved in septum formation	STM14_0157	STM0131	ftsQ	CDS	Cell division protein FtsQ	Cell Division and Cell Cycle,Cell Division and Cell Cycle_Cell Division and Cell Cycle - no subcategory,Cell Division and Cell Cycle_Cell Division and Cell Cycle - no subcategory_Bacterial Cytoskeleton	CP001363	154245	155075	+	0	6	merged.1	157099	157929	+	831			0	1	0.0081456	1	-3.15311e-17	1	0.226411	1	0.416554	0.416554	0.416554	0.416554	0.416554	0.416554	0.416554	7.08648	7.23516	7.55373	7.02264	7.25857	7.22379	7.22524	-0.283447	-0.283447	-0.283447	-0.283447	-0.283447	-0.283447
311	STM14_0158	cell division protein FtsA; ATP-binding involved in recruitment of FtsK to Z ring; essential cell division protein; colocalizes with FtsZ through direct interaction to the septal ring structure; structurally similar to eukaryotic actin; binds directly to the cell membrane	STM14_0158	STM0132	ftsA	CDS	Cell division protein FtsA	Cell Division and Cell Cycle,Cell Division and Cell Cycle_Cell Division and Cell Cycle - no subcategory,Cell Division and Cell Cycle_Cell Division and Cell Cycle - no subcategory_Bacterial Cytoskeleton	CP001363	155072	156334	+	0	1	merged.1	157926	159188	+	1263			0	0	0.00879558	1	-3.15311e-17	1	0.020928	1	0.416554	0.416554	0.416554	0.416554	0.416554	0.416554	0.416554	4.89734	4.96842	4.91059	4.75877	5.46905	4.59251	3.90108	-0.283447	-0.283447	-0.283447	-0.283447	-0.283447	-0.283447
312	Intergen_0113	Intergen				Intergen			CP001363	156335	156394	+	0	0	merged.1	159189	159248	+	60			0	0	3.78541e-17	1	-3.15311e-17	1	8.43857e-17	1	0.416554	0.416554	0.416554	0.416554	0.416554	0.416554	0.416554	0.416554	0.416554	0.416554	0.416554	0.416554	0.416554	0.416554	-0.283447	-0.283447	-0.283447	-0.283447	-0.283447	-0.283447
313	STM14_0159	cell division protein FtsZ; GTPase; similar structure to tubulin; forms ring-shaped polymers at the site of cell division; other proteins such as FtsA, ZipA, and ZapA, interact with and regulate FtsZ function	STM14_0159	STM0133	ftsZ	CDS	Cell division protein FtsZ (EC 3.4.24.-)	Cell Division and Cell Cycle,Cell Division and Cell Cycle_Cell Division and Cell Cycle - no subcategory,Cell Division and Cell Cycle_Cell Division and Cell Cycle - no subcategory_Bacterial Cytoskeleton,HEG-Genes	CP001363	156395	157546	+	1	0	merged.1	159249	160400	+	1152			0	4	-0.377254	0.990063	-3.27461	1.05775e-08	-0.388177	1	3.19327	2.29132	3.47031	3.29013	2.41593	3.37939	2.56024	0.416554	0.416554	0.416554	0.416554	0.416554	0.416554	0.416554	-0.283447	-0.283447	-0.283447	-0.283447	-0.283447	-0.283447
314	Intergen_0114	Intergen				Intergen			CP001363	157547	157646	+	3	2	merged.1	160401	160500	+	100			0	1	-0.436555	0.602579	0.285055	1	-0.392601	1	5.17528	5.31848	4.68403	5.16558	3.73774	4.49197	4.989	4.28172	4.54094	4.83036	4.93314	4.36923	4.91451	4.86912	-0.283447	-0.283447	-0.283447	-0.283447	-0.283447	-0.283447
315	STM14_0160	UDP-3-O-[3-hydroxymyristoyl] N-acetylglucosamine deacetylase; zinc-dependent; catalyzes the deacetylation of UDP-(3-O-acyl)-N-acetylglucosamine to UDP-3-O-(3-hydroxytetradecanoyl)-glucosamine in the second step of lipid A biosynthesis	STM14_0160	STM0134	lpxC	CDS	UDP-3-O-[3-hydroxymyristoyl] N-acetylglucosamine deacetylase (EC 3.5.1.108)	Cell Wall and Capsule,Cell Wall and Capsule_Gram-Negative cell wall components,Cell Wall and Capsule_Gram-Negative cell wall components_KDO2-Lipid A biosynthesis	CP001363	157647	158564	+	4	3	merged.1	160501	161418	+	918			0	1	-0.0552293	1	-2.2998	0.000551004	-0.11717	1	5.23091	5.46134	4.90549	4.89473	4.8353	4.67387	5.02314	4.8333	4.47303	3.84299	4.56039	4.68249	4.70802	4.48687	-0.283447	-0.283447	-0.283447	-0.283447	-0.283447	-0.283447
316	Intergen_0115	Intergen				Intergen			CP001363	158565	158842	+	2	4	merged.1	161419	161696	+	278			0	10	0.0156103	1	0.374596	0.873476	0.00122989	1	5.31052	5.29687	5.51766	5.4453	4.91401	5.49763	5.5536	4.696	5.35547	5.4474	4.60231	4.83504	4.59251	4.83515	-0.283447	-0.283447	-0.283447	-0.283447	-0.283447	-0.283447
317	STM14_0161	SecA regulator SecM; secM translational pause allows for the initiation of secA translation	STM14_0161	STM0135	yacA	CDS	Secretion monitor precursor		CP001363	158843	159340	+	1	13	merged.1	161670	162194	+	525			0	8	-1.84924	0.0101291	-0.945314	0.00157004	-2.04713	0.229037	3.19327	1.63918	1.6611	2.57103	2.18151	1.06399	1.06715	6.3612	5.33649	5.03512	6.25667	4.93972	5.30537	4.90232	-0.283447	-0.283447	-0.283447	-0.283447	-0.283447	-0.283447
318	Intergen_0116	Intergen				Intergen			CP001363	159341	159401	+	0	0	merged.1	162195	162255	+	61			0	1	3.78541e-17	1	-0.468352	0.671088	-0.010269	1	0.416554	0.416554	0.416554	0.416554	0.416554	0.416554	0.416554	0.416554	0.416554	0.416554	0.416554	0.416554	0.416554	0.416554	-0.283447	-0.283447	-0.283447	-0.283447	-0.283447	-0.283447
319	STM14_0162	preprotein translocase subunit SecA; functions in protein export; can interact with acidic membrane phospholipids and the SecYEG protein complex; binds to preproteins; binds to ATP and undergoes a conformational change to promote membrane insertion of SecA/bound preprotein; ATP hydrolysis appears to drive release of the preprotein from SecA and deinsertion of SecA from the membrane; additional pr…	STM14_0162	STM0136	secA	CDS	Protein export cytoplasm protein SecA ATPase RNA helicase (TC 3.A.5.1.1)	HEG-Genes	CP001363	159402	162107	+	4	5	merged.1	162256	164961	+	2706			0	0	-0.854205	0.0879432	-3.15311e-17	1	-0.62348	1	5.67378	4.68164	4.68403	5.16558	4.95182	4.10518	4.45086	5.67674	5.10929	5.31609	5.45179	4.72217	4.55186	5.95132	-0.283447	-0.283447	-0.283447	-0.283447	-0.283447	-0.283447
320	Intergen_0117	Intergen				Intergen			CP001363	162108	162258	+	3	12	merged.1	164962	165112	+	151			2	3	-0.18437	0.99988	0.0371471	1	-0.018796	1	4.54538	4.38656	4.10233	4.69536	5.05962	4.16719	4.45086	6.48099	6.70918	6.48753	6.63543	6.82967	6.58273	6.55226	5.28638	5.34843	5.40199	5.02362	5.2949	5.44692
321	STM14_0162.P	XXX	0			sRNA_cand			CP001363	162177	162250	+	2	5	merged.1	165031	165104	+	74			2	1	-0.529853	0.503395	0.135676	1	0.0571761	1	4.3074	3.58684	3.21029	4.46394	4.91401	3.15289	4.11323	5.78226	5.97464	5.72394	5.70363	6.05507	5.91466	5.8358	5.28638	5.34843	5.40199	5.02362	5.2949	5.44692
322	STM14_0163	nucleoside triphosphate pyrophosphohydrolase; similar to Escherichia coli 7,8-dihydro-8-oxoguanine-triphosphatase; prefers dGTP; causes AT-GC transversions (AAC73210.1)	STM14_0163	STM0137	mutT	CDS	Mutator mutT protein (7,8-dihydro-8-oxoguanine-triphosphatase) (EC 3.6.1.-)	Membrane Transport,Nucleosides and Nucleotides,Membrane Transport_Protein secretion system Type II,Nucleosides and Nucleotides_Detoxification,Membrane Transport_Protein secretion system Type II_CBSS-562.2.peg.633,Nucleosides and Nucleotides_Detoxification_Nudix proteins (nucleoside triphosphate hydrolases)	CP001363	162259	162654	+	1	6	merged.1	165113	165508	+	396			3	2	0.5651	0.501144	0.110527	1	0.334587	1	4.2	4.11737	4.33789	4.18818	4.79428	4.39162	5.64415	5.20629	5.61381	5.46522	5.17456	5.29581	5.15062	5.42054	6.08481	6.29838	6.29464	5.96078	6.41049	6.79193
323	Intergen_0118	Intergen				Intergen			CP001363	162655	162687	+	0	0	merged.1	165509	165541	+	33			1	0	3.78541e-17	1	0.354355	0.979559	0.0162395	1	0.416554	0.416554	0.416554	0.416554	0.416554	0.416554	0.416554	0.416554	0.416554	0.416554	0.416554	0.416554	0.416554	0.416554	3.29103	4.14165	4.0486	4.53979	4.26678	3.03294
324	STM14_0164	XXX	STM14_0164	STM0137.1N		pseudo			CP001363	162688	162822	-	5	1	merged.1	165542	165676	-	135			0	1	0.0409351	1	-0.0422091	1	0.0371434	1	5.67378	5.92298	5.57411	5.54358	5.45138	5.49763	5.70851	1.39435	2.0039	2.01659	2.04167	2.06995	3.1224	2.01996	-0.283447	-0.283447	-0.283447	-0.283447	-0.283447	-0.283447
325	Intergen_0119	Intergen				Intergen			CP001363	162823	162874	+	0	1	merged.1	165677	165728	+	52			0	0	0.0342796	1	-3.15311e-17	1	0.0118045	1	0.416554	0.416554	0.416554	0.416554	0.416554	0.416554	0.416554	3.07922	2.18461	3.60655	2.46165	2.29711	3.1224	2.24366	-0.283447	-0.283447	-0.283447	-0.283447	-0.283447	-0.283447
326	STM14_0165	putative transcriptional regulator, LysR family	STM14_0165			CDS?	putative LysR-family transcriptional regulator		CP001363	162875	162979	+	1	2	merged.1	165729	165833	+	105			0	0	0.0804708	1	-3.15311e-17	1	0.167471	1	2.28856	2.10489	2.63436	2.37139	2.7944	1.06399	2.73522	3.07922	3.38315	3.66939	3.27534	2.95953	3.1224	3.52838	-0.283447	-0.283447	-0.283447	-0.283447	-0.283447	-0.283447
327	STM14_0166	zinc-binding protein	STM14_0166	STM0138	yacG	CDS	FIG003276: zinc-binding protein	Membrane Transport,Membrane Transport_Protein secretion system Type II,Membrane Transport_Protein secretion system Type II_CBSS-562.2.peg.633	CP001363	162976	163167	-	0	1	merged.1	165830	166021	-	192			2	4	-0.0166308	1	0.165271	0.893401	0.0577936	1	0.416554	0.416554	0.416554	0.416554	0.416554	0.416554	0.416554	1.7118	0.903004	1.80899	1.44678	2.06995	1.41975	1.75509	4.4511	4.32185	4.87849	4.71078	4.48601	3.91531
329	STM14_0167	hypothetical protein	STM14_0167	STM0139	yacF	CDS	FIG002842: hypothetical protein	Membrane Transport,Membrane Transport_Protein secretion system Type II,Membrane Transport_Protein secretion system Type II_CBSS-562.2.peg.633	CP001363	163177	163920	-	9	13	merged.1	166031	166774	-	744			9	7	-0.196975	0.823825	0.0614695	1	-0.116913	1	5.87921	5.6264	5.59244	5.8996	5.84201	5.67887	5.77013	6.62033	6.69435	6.86175	6.88508	6.61462	6.3417	6.91143	7.2524	7.11869	7.23325	7.82134	7.42577	7.18769
330	STM14_0168	dephospho-CoA kinase; catalyzes the phosphorylation of the 3'-hydroxyl group of dephosphocoenzyme A to form coenzyme A; involved in coenzyme A biosynthesis	STM14_0168	STM0140	coaE	CDS	Dephospho-CoA kinase (EC 2.7.1.24)	Cofactors Vitamins Prosthetic Groups Pigments,Membrane Transport,Cofactors Vitamins Prosthetic Groups Pigments_Coenzyme A,Membrane Transport_Protein secretion system Type II,Cofactors Vitamins Prosthetic Groups Pigments_Coenzyme A_Coenzyme A Biosynthesis,Membrane Transport_Protein secretion system Type II_CBSS-562.2.peg.633	CP001363	163920	164540	-	0	2	merged.1	166774	167394	-	621			1	0	-0.00766751	1	-1.74069	0.359925	-0.190668	1	0.416554	0.416554	0.416554	0.416554	0.416554	0.416554	0.416554	4.01929	3.52405	3.78741	3.93047	3.59391	3.6702	4.24953	0.67926	0.682007	-0.283447	-0.283447	0.430978	-0.283447
331	STM14_0168.R	hypothetical protein	0			CDS			CP001363	164382	164522	+	0	0	merged.1	167236	167376	+	141			0	0	3.78541e-17	1	-3.15311e-17	1	8.43857e-17	1	0.416554	0.416554	0.416554	0.416554	0.416554	0.416554	0.416554	0.416554	0.416554	0.416554	0.416554	0.416554	0.416554	0.416554	-0.283447	-0.283447	-0.283447	-0.283447	-0.283447	-0.283447
332	Intergen_0121	Intergen				Intergen			CP001363	164541	164765	+	2	7	merged.1	167395	167619	+	225			1	5	0.291984	0.835504	0.259646	0.686178	0.0849332	1	3.95777	4.57793	4.38071	3.99326	4.04806	3.90131	4.11323	5.95771	5.84631	5.85137	6.10455	5.908	5.9306	6.15786	3.64582	4.17329	4.20589	3.99487	4.00816	4.68214
333	STM14_0169	guanosine 5'-monophosphate oxidoreductase; catalyzes the NADPH-dependent deamination of GMP to inosine monophosphate	STM14_0169	STM0141	guaC	CDS	GMP reductase (EC 1.7.1.7)	Nucleosides and Nucleotides,Nucleosides and Nucleotides_Purines,Nucleosides and Nucleotides_Purines_Purine conversions	CP001363	164766	165809	+	18	34	merged.1	167620	168663	+	1044			14	14	0.273257	0.324992	0.112051	0.974618	0.222977	1	7.25366	7.31446	7.31965	7.26822	7.46449	7.77015	7.83757	8.01589	8.21063	8.33019	8.1869	8.16139	8.34476	8.3236	7.66918	7.54778	7.81863	7.94929	7.79073	7.70937
334	Intergen_0122	Intergen				Intergen			CP001363	165810	165839	+	1	2	merged.1	168664	168693	+	30			0	0	-0.335813	1	-3.15311e-17	1	0.0909697	1	1.46211	2.10489	2.13131	2.74637	1.09432	1.50927	2.56024	3.76844	4.57374	4.22408	4.33031	4.68249	4.06629	3.96531	-0.283447	-0.283447	-0.283447	-0.283447	-0.283447	-0.283447
335	STM14_0170	type IV pilin biogenesis protein; similar to Escherichia coli putative integral membrane protein involved in biogenesis of fimbriae, protein transport, DNA uptake (AAC73217.1)	STM14_0170	STM0142	hofC	CDS	Type IV fimbrial assembly protein PilC	Membrane Transport,Membrane Transport_Protein secretion system Type II,Membrane Transport_Protein and nucleoprotein secretion system Type IV,Membrane Transport_Protein secretion system Type II_CBSS-562.2.peg.633,Membrane Transport_Protein and nucleoprotein secretion system Type IV_Type IV pilus	CP001363	165840	167042	-	36	27	merged.1	168694	169896	-	1203			8	11	0.340387	0.115275	0.111087	0.959842	0.291686	1	8.92387	9.31076	9.46657	9.0151	8.96571	9.55895	9.16499	8.07938	8.20279	8.21906	8.09446	8.17931	8.3147	8.44965	7.44222	7.3612	7.22408	7.50228	7.22716	7.49792
336	STM14_0171	hypothetical protein; similar to Escherichia coli putative integral membrane protein involved in biogenesis of fimbriae, protein transport, DNA uptake (AAC73218.1)	STM14_0171	STM0143	hofB	CDS	Type IV fimbrial assembly, ATPase PilB	Membrane Transport,Membrane Transport_Protein secretion system Type II,Membrane Transport_Protein and nucleoprotein secretion system Type IV,Membrane Transport_Protein secretion system Type II_CBSS-562.2.peg.633,Membrane Transport_Protein and nucleoprotein secretion system Type IV_Type IV pilus	CP001363	167032	168417	-	16	23	merged.1	169886	171271	-	1386			11	13	0.150458	0.713041	0.146214	0.825743	0.129341	1	7.51122	7.56105	7.58983	7.3855	7.75914	7.51981	7.52848	7.40006	7.40879	7.49422	7.17625	7.27867	7.37709	7.46073	7.88916	7.8636	8.04115	8.18759	8.07895	7.8426
338	STM14_0172	putative major pilin subunit; similar to Escherichia coli prepilin peptidase dependent protein (AAC73219.1)	STM14_0172	STM0144	ppdD	CDS	Type IV pilin PilA	Membrane Transport,Membrane Transport_Protein and nucleoprotein secretion system Type IV,Membrane Transport_Protein and nucleoprotein secretion system Type IV_Type IV pilus	CP001363	168427	168864	-	8	4	merged.1	171281	171718	-	438			5	4	0.36942	0.349051	0.281935	0.822967	0.391226	1	5.99619	6.08307	6.25316	5.49528	6.1491	5.94981	6.21622	5.32747	5.53273	5.72394	5.42868	5.9251	5.99267	5.71021	4.96484	4.73618	5.44996	4.71078	4.84435	6.09741
339	Intergen_0124	Intergen				Intergen			CP001363	168865	168889	+	2	0	merged.1	171719	171743	+	25			0	0	0.289347	0.932116	-3.15311e-17	1	0.285282	1	4.40735	4.38656	4.68403	4.24771	4.18132	4.44266	5.15217	0.416554	0.416554	0.416554	0.416554	0.416554	0.416554	0.416554	-0.283447	-0.283447	-0.283447	-0.283447	-0.283447	-0.283447
340	STM14_0173	hypothetical protein	STM14_0173			CDS	hypothetical protein		CP001363	168890	169072	-	0	7	merged.1	171744	171926	-	183			0	0	-0.016597	1	-3.15311e-17	1	0.0457546	1	0.416554	0.416554	0.416554	0.416554	0.416554	0.416554	0.416554	5.39557	5.56571	5.50022	5.81478	5.74422	5.63223	5.88645	-0.283447	-0.283447	-0.283447	-0.283447	-0.283447	-0.283447
342	STM14_0174	quinolinate phosphoribosyltransferase; catalyzes the formation of pyridine-2,3-dicarboxylate and 5-phospho-alpha-D-ribose 1-diphosphate from nictinate D-ribonucleotide	STM14_0174	STM0145	nadC	CDS	Quinolinate phosphoribosyltransferase [decarboxylating] (EC 2.4.2.19)	Cofactors Vitamins Prosthetic Groups Pigments,Virulence Disease and Defense,Cofactors Vitamins Prosthetic Groups Pigments_NAD and NADP,Virulence Disease and Defense_Invasion and intracellular resistance,Cofactors Vitamins Prosthetic Groups Pigments_NAD and NADP_NAD and NADP cofactor biosynthesis global,Virulence Disease and Defense_Invasion and intracellular resistance_Mycobacterium virulence ope…	CP001363	169086	169979	-	17	14	merged.1	171940	172833	-	894			0	11	0.0219926	1	0.1725	1	0.0129513	1	7.57171	7.54738	7.56684	7.59483	7.76446	7.49584	7.56949	6.79019	7.00806	7.32401	6.58405	6.74553	6.75378	6.74756	-0.283447	-0.283447	-0.283447	-0.283447	-0.283447	-0.283447
343	Intergen_0126	Intergen				Intergen			CP001363	169980	170066	+	2	3	merged.1	172834	172920	+	87			0	2	-0.392748	0.712659	0.243614	0.886717	-0.377062	1	4.14315	4.06718	3.69054	4.24771	3.90123	3.48056	3.98051	4.50368	4.75624	3.94811	4.56039	4.55646	5.12314	4.69062	-0.283447	-0.283447	-0.283447	-0.283447	-0.283447	-0.283447
344	STM14_0175	N-acetyl-anhydromuranmyl-L-alanine amidase; AMPD protein (SW:AMPD_SALTY)	STM14_0175	STM0146	ampD	CDS	N-acetylmuramoyl-L-alanine amidase (EC 3.5.1.28) AmpD	Cell Wall and Capsule,Cell Wall and Capsule_Cell Wall and Capsule - no subcategory,Cell Wall and Capsule_Cell Wall and Capsule - no subcategory_Recycling of Peptidoglycan Amino Acids	CP001363	170067	170630	+	12	16	merged.1	172921	173484	+	564			2	5	0.0897578	1	-0.0545304	1	0.0482596	1	7.12009	7.28732	7.14435	7.23918	7.47102	7.27422	7.1807	7.39452	7.33419	7.13099	7.29604	7.42409	7.28708	7.15123	4.50163	4.1093	3.96301	4.03835	4.14326	3.8245
345	STM14_0176	regulatory protein AmpE; involved in regulation of beta-lactamase; putative signaling protein	STM14_0176	STM0147	ampE	CDS	AmpE protein		CP001363	170627	171481	+	15	8	merged.1	173481	174335	+	855			6	3	0.0755015	1	0.246697	0.467914	0.100561	1	7.11271	7.39296	6.99386	7.04312	7.02454	7.13373	7.16549	6.83992	6.84971	7.01479	6.84199	7.07922	6.95426	6.95953	6.79127	6.86626	7.32186	7.09715	6.85959	7.26742
346	Intergen_0127	Intergen				Intergen			CP001363	171482	171572	+	0	0	merged.1	174336	174426	+	91			3	0	3.78541e-17	1	0.416696	0.572591	0.0184588	1	0.416554	0.416554	0.416554	0.416554	0.416554	0.416554	0.416554	0.416554	0.416554	0.416554	0.416554	0.416554	0.416554	0.416554	7.06349	7.15083	7.69137	7.36814	8.16086	7.20129
347	STM14_0177	putative cytoplasmic protein	STM14_0177	STM0148		CDS	Alpha-L-arabinofuranosidase II precursor (EC 3.2.1.55)	Carbohydrates,Carbohydrates_Monosaccharides,Carbohydrates_Monosaccharides_L-Arabinose utilization,GLYCOSYL HYDROLASES	CP001363	171573	172523	-	21	16	merged.1	174427	175377	-	951			5	5	0.125727	0.926976	0.21334	0.64422	0.166851	1	7.38818	7.46256	7.63475	7.2465	7.34173	7.26006	7.47397	7.52187	7.49692	7.37203	7.28321	7.68224	7.76275	7.72008	6.96789	7.08997	7.21486	6.95691	7.13288	7.46448
348	STM14_0178	Na+/galactoside symporter	STM14_0178	STM0149	uidB [J]_1	CDS	Possible GPH family transporter (TC 2.A.2) for arabinosides	Carbohydrates,Carbohydrates_Monosaccharides,Carbohydrates_Monosaccharides_L-Arabinose utilization	CP001363	172523	173929	-	23	32	merged.1	175377	176783	-	1407			9	10	0.378029	0.0649136	0.175384	0.696201	0.313771	0.700069	7.79573	8.13349	8.19264	7.86098	8.22051	8.43486	8.03455	8.16643	8.57898	8.3447	8.2476	8.36622	8.69672	8.25458	7.20744	7.35431	7.52962	7.57051	7.52808	7.62107
349	STM14_0178.RJ	hypothetical protein	0			CDS			CP001363	173883	174008	+	1	1	merged.1	176737	176862	+	126			1	2	0.412086	0.916589	0.515631	0.409914	0.393519	1	2.65674	3.3555	3.11205	2.57103	2.18151	3.15289	2.36107	4.37464	4.81228	4.1816	3.79243	4.64169	4.12289	4.19699	0.993612	1.4743	1.88009	2.24	1.26375	1.84109
350	Intergen_0128	Intergen				Intergen			CP001363	173930	173961	+	0	0	merged.1	176784	176815	+	32			0	1	3.78541e-17	1	0.253013	0.901926	-0.00824691	1	0.416554	0.416554	0.416554	0.416554	0.416554	0.416554	0.416554	0.416554	0.416554	0.416554	0.416554	0.416554	0.416554	0.416554	-0.283447	-0.283447	-0.283447	-0.283447	-0.283447	-0.283447
351	STM14_0179	hypothetical protein	STM14_0179			CDS	hypothetical protein		CP001363	173962	174090	-	0	2	merged.1	176816	176944	-	129			1	0	-0.0181097	1	-0.195381	1	0.539292	1	0.416554	0.416554	0.416554	0.416554	0.416554	0.416554	0.416554	4.86568	5.35547	5.53438	5.28164	5.6026	6.02273	5.44328	3.69007	3.11254	2.60022	2.62933	3.28873	4.19449
352	MZ1838_Intergen_0119	Intergen							NA	NA	NA	NA	NA	NA	merged.1	176863	176946	+	84			0	0	#N/A	#N/A	-3.15311e-17	1	#N/A	#N/A	#N/A	#N/A	#N/A	#N/A	#N/A	#N/A	#N/A	#N/A	#N/A	#N/A	#N/A	#N/A	#N/A	#N/A	-0.283447	-0.283447	-0.283447	-0.283447	-0.283447	-0.283447
353	STM14_0180	aromatic amino acid transporter; similar to Escherichia coli aromatic amino acid transport protein (AAC73223.1); APC family	STM14_0180	STM0150	aroP	CDS	Aromatic amino acid transport protein AroP	Amino Acids and Derivatives,Amino Acids and Derivatives_Aromatic amino acids and derivatives,Amino Acids and Derivatives_Aromatic amino acids and derivatives_Aromatic amino acid degradation,Genes with FNR binding sites	CP001363	174093	175466	-	26	21	merged.1	176947	178320	-	1374			11	13	0.201619	0.360032	0.127371	0.888989	0.238713	1	8.38549	8.45221	8.50723	8.34267	8.58465	8.63467	8.70514	7.48066	7.59203	7.57029	7.36462	7.65688	7.81951	7.81029	7.80364	7.99113	8.02011	8.03228	8.08736	8.11822
354	Intergen_0129	Intergen				Intergen			CP001363	175467	175671	+	3	3	merged.1	178321	178525	+	205			1	0	0.143082	1	0.137155	1	0.102507	1	4.35824	4.42692	3.6208	3.17218	4.2436	3.27058	4.17528	5.43925	4.75624	5.60037	5.20208	5.37262	5.48884	5.72883	6.05974	6.1631	6.39609	5.75465	6.02364	6.338
355	STM14_0181	hypothetical protein	STM14_0181			CDS?	hypothetical protein		CP001363	175672	175794	+	1	0	merged.1	178526	178648	+	123			0	0	0.14976	1	-3.15311e-17	1	0.152588	1	3.49536	3.65638	3.21029	3.29013	3.2232	3.48056	3.98051	0.416554	0.416554	0.416554	0.416554	0.416554	0.416554	0.416554	-0.283447	-0.283447	-0.283447	-0.283447	-0.283447	-0.283447
356	Intergen_0130	Intergen				Intergen			CP001363	175795	176028	+	0	1	merged.1	178649	178882	+	234			0	0	-0.0130903	1	-3.15311e-17	1	1.0472	1	0.416554	0.416554	0.416554	0.416554	0.416554	0.416554	0.416554	0.986754	2.0039	1.5664	1.44678	1.46818	1.74232	2.24366	-0.283447	-0.283447	-0.283447	-0.283447	-0.283447	-0.283447
357	STM14_0182	transcriptional regulator PdhR; activates lctPRD operon; autoregulates itself through repression of pdhR-aceEF-lpdA operon; regulates pyruvate dehydrogenase complex	STM14_0182	STM0151	pdhR	CDS	Transcriptional repressor for pyruvate dehydrogenase complex	Genes with FNR binding sites	CP001363	176029	176793	+	2	21	merged.1	178883	179647	+	765			3	13	-3.81379	0.0544233	-0.69797	0.0836648	-0.378233	1	1.79298	0.416554	0.416554	0.416554	0.416554	0.416554	0.416554	7.14041	7.52654	7.23332	7.25063	7.02474	6.77159	7.16497	2.55818	2.11902	-0.283447	0.388928	-0.283447	1.64275
358	Intergen_0131	Intergen				Intergen			CP001363	176794	176952	+	0	1	merged.1	179648	179806	+	159			2	2	-0.0343488	1	-3.13607	0.0018797	-0.90118	1	0.416554	0.416554	0.416554	0.416554	0.416554	0.416554	0.416554	3.4646	1.26614	2.63587	3.46903	2.82022	3.1224	2.60797	1.47033	0.278577	-0.283447	0.845763	-0.283447	-0.283447
359	STM14_0182.P	XXX	0			sRNA_JV			CP001363	176795	176951	-	1	0	merged.1	179649	179805	-	157			2	2	-1.1163	0.187104	-3.14702	0.00183874	-0.881374	1	3.58346	1.33428	2.76941	3.59524	2.95192	3.27058	2.73522	0.416554	0.416554	0.416554	0.416554	0.416554	0.416554	0.416554	0.67926	0.996925	-0.283447	-0.283447	-0.283447	-0.283447
360	STM14_0183	pyruvate dehydrogenase subunit E1; E1 component; part of pyruvate dehydrogenase; forms a complex with DlaT and LpdC	STM14_0183	STM0152	aceE	CDS	Pyruvate dehydrogenase E1 component (EC 1.2.4.1)	Cofactors Vitamins Prosthetic Groups Pigments,Amino Acids and Derivatives,Carbohydrates,Cofactors Vitamins Prosthetic Groups Pigments_Folate and pterines,Amino Acids and Derivatives_Lysine threonine methionine and cysteine,Carbohydrates_Central carbohydrate metabolism,Cofactors Vitamins Prosthetic Groups Pigments_Folate and pterines_5-FCL-like protein,Amino Acids and Derivatives_Lysine threonine …	CP001363	176953	179616	+	0	0	merged.1	179807	182470	+	2664			2	3	3.78541e-17	1	-0.84867	0.932298	-0.00242572	1	0.416554	0.416554	0.416554	0.416554	0.416554	0.416554	0.416554	0.416554	0.416554	0.416554	0.416554	0.416554	0.416554	0.416554	-0.283447	-0.283447	-0.283447	-0.283447	-0.283447	-0.283447
361	STM14_0184.J	hypothetical protein	0			CDS?			CP001363	179493	181436	-	0	0	merged.1	182347	184290	-	1944			3	3	3.78541e-17	1	-2.80252	0.0266187	0.00195976	1	0.416554	0.416554	0.416554	0.416554	0.416554	0.416554	0.416554	0.416554	0.416554	0.416554	0.416554	0.416554	0.416554	0.416554	0.276761	0.682007	-0.283447	-0.283447	-0.283447	-0.283447
363	STM14_0184	dihydrolipoamide acetyltransferase; E2 component of pyruvate dehydrogenase multienzyme complex; in Escherichia coli AceF contains three N-terminal lipoyl domains	STM14_0184	STM0153	aceF	CDS	Dihydrolipoamide acetyltransferase component of pyruvate dehydrogenase complex (EC 2.3.1.12)	Cofactors Vitamins Prosthetic Groups Pigments,Carbohydrates,Cofactors Vitamins Prosthetic Groups Pigments_Folate and pterines,Carbohydrates_Central carbohydrate metabolism,Cofactors Vitamins Prosthetic Groups Pigments_Folate and pterines_5-FCL-like protein,Carbohydrates_Central carbohydrate metabolism_Pyruvate metabolism II_ acetyl-CoA acetogenesis from pyruvate,Carbohydrates_Central carbohydrate…	CP001363	179631	181520	+	0	0	merged.1	182485	184374	+	1890			2	3	3.78541e-17	1	-2.80839	0.0264614	-0.00111966	1	0.416554	0.416554	0.416554	0.416554	0.416554	0.416554	0.416554	0.416554	0.416554	0.416554	0.416554	0.416554	0.416554	0.416554	0.993612	-0.283447	-0.283447	-0.283447	-0.283447	-0.283447
364	Intergen_0133	Intergen				Intergen			CP001363	181521	181719	+	1	0	merged.1	184375	184575	+	201			0	0	-0.617881	0.738609	-3.15311e-17	1	-0.594742	1	2.48436	2.6045	1.91528	3.04372	2.7944	1.84905	2.12993	0.416554	0.416554	0.416554	0.416554	0.416554	0.416554	0.416554	-0.283447	-0.283447	-0.283447	-0.283447	-0.283447	-0.283447
365	STM14_0185	dihydrolipoamide dehydrogenase; E3 component of pyruvate and 2-oxoglutarate dehydrogenase complex; catalyzes the oxidation of dihydrolipoamide to lipoamide	STM14_0185	STM0154	lpdA	CDS	Dihydrolipoamide dehydrogenase of pyruvate dehydrogenase complex (EC 1.8.1.4) @ Dihydrolipoamide dehydrogenase (EC 1.8.1.4)	Cofactors Vitamins Prosthetic Groups Pigments,Amino Acids and Derivatives,Carbohydrates,Cofactors Vitamins Prosthetic Groups Pigments_Folate and pterines,Amino Acids and Derivatives_Alanine serine and glycine,Carbohydrates_Central carbohydrate metabolism,Cofactors Vitamins Prosthetic Groups Pigments_Folate and pterines_5-FCL-like protein,Amino Acids and Derivatives_Alanine serine and glycine_Glyc…	CP001363	181720	183144	+	0	0	merged.1	184576	186000	+	1425			0	0	3.78541e-17	1	-3.15311e-17	1	8.43857e-17	1	0.416554	0.416554	0.416554	0.416554	0.416554	0.416554	0.416554	0.416554	0.416554	0.416554	0.416554	0.416554	0.416554	0.416554	-0.283447	-0.283447	-0.283447	-0.283447	-0.283447	-0.283447
366	Intergen_0134	Intergen				Intergen			CP001363	183145	183221	+	0	1	merged.1	186001	186077	+	77			0	0	-0.0215126	1	-3.15311e-17	1	1.9933	0.662071	0.416554	0.416554	0.416554	0.416554	0.416554	0.416554	0.416554	0.416554	0.903004	2.01659	1.02173	1.80021	1.41975	1.75509	-0.283447	-0.283447	-0.283447	-0.283447	-0.283447	-0.283447
367	STM14_0186.P	hypothetical protein	0			sRNA_cand			CP001363	183171	183252	-	1	0	merged.1	186027	186108	-	82			0	0	2.14819	0.33023	-3.15311e-17	1	2.01172	0.638935	0.416554	0.947193	2.13131	1.07222	1.90145	1.50927	1.85455	0.416554	0.416554	0.416554	0.416554	0.416554	0.416554	0.416554	-0.283447	-0.283447	-0.283447	-0.283447	-0.283447	-0.283447
368	STM14_0186.J	hypothetical protein	STM14_0186			CDS	hypothetical protein		CP001363	183210	183350	+	0	0	merged.1	186066	186206	+	141			0	2	3.78541e-17	1	0.189298	1	-0.00953823	1	0.416554	0.416554	0.416554	0.416554	0.416554	0.416554	0.416554	0.416554	0.416554	0.416554	0.416554	0.416554	0.416554	0.416554	-0.283447	-0.283447	-0.283447	-0.283447	-0.283447	-0.283447
369	Intergen_0135	Intergen				Intergen			CP001363	183351	183432	+	0	1	merged.1	186207	186288	+	82			0	0	-0.00743547	1	-3.15311e-17	1	1.14057	0.247691	0.416554	0.416554	0.416554	0.416554	0.416554	0.416554	0.416554	3.54677	4.16403	4.93637	3.63978	4.55646	5.06655	4.48687	-0.283447	-0.283447	-0.283447	-0.283447	-0.283447	-0.283447
370	STM14_0187	putative outer membrane protein	STM14_0187	STM0155		CDS	Probable secreted protein		CP001363	183433	183717	+	1	7	merged.1	186289	186573	+	285			1	1	0.2465	1	-0.0590296	1	0.0122461	1	2.8107	2.10489	3.11205	2.37139	2.95192	2.55349	3.16032	6.08692	6.14798	6.2409	6.18951	6.00769	6.05217	6.21181	4.52625	4.5797	4.5666	4.27484	4.55226	4.51798
371	Intergen_0136	Intergen				Intergen			CP001363	183718	183754	+	2	0	merged.1	186574	186610	+	37			2	1	0.00889884	1	0.130154	1	-0.00017614	1	2.65674	4.06718	3.38873	3.92196	3.09393	3.27058	3.03205	0.416554	0.416554	0.416554	0.416554	0.416554	0.416554	0.416554	4.55045	4.69318	4.6235	4.81445	4.18562	4.60239
372	STM14_0188	putative periplasmic protein	STM14_0188	STM0156		CDS	FIG01045811: hypothetical protein	Genes with CRP binding sites	CP001363	183755	184546	-	5	14	merged.1	186611	187402	-	792			2	1	0.369597	0.473871	-0.0242602	1	0.153556	1	5.28446	5.7745	5.6978	5.61314	5.50321	5.49763	6.40932	7.6575	7.71473	7.52003	7.34006	7.63626	7.43412	7.72936	6.04277	5.9604	6.21358	6.24683	6.10314	6.0074
374	STM14_0189	similar to Escherichia coli putative membrane protein (AAC73228.1)~disrupted by frameshift	STM14_0189	STM0157	yacH	pseudo			CP001363	184559	186173	-	28	22	merged.1	187415	189037	-	1623			13	11	0.261545	0.24332	0.150918	0.839103	0.23486	1	8.17118	8.35359	8.40202	8.26916	8.46558	8.51456	8.68395	7.48066	7.66233	7.96098	7.61039	7.68726	7.74933	7.62882	7.8286	7.84898	8.00681	8.45757	7.91238	7.9909
375	Intergen_0138	Intergen				Intergen			CP001363	186174	186561	+	5	5	merged.1	189038	189425	+	388			2	3	0.377929	0.459465	0.0509894	1	0.248826	1	5.31052	5.49968	6.02922	5.16558	5.28365	5.26217	5.64415	5.69487	5.98687	5.86485	5.47454	5.09889	5.51022	5.39744	4.19886	3.4068	4.24267	4.20024	4.00816	3.51174
376	MZ1838_Intergen_0128	Intergen							NA	NA	NA	NA	NA	NA	merged.1	189038	189503	+	466			3	4	#N/A	#N/A	0.0541957	1	#N/A	#N/A	#N/A	#N/A	#N/A	#N/A	#N/A	#N/A	#N/A	#N/A	#N/A	#N/A	#N/A	#N/A	#N/A	#N/A	4.19886	3.4068	4.27854	4.20024	4.00816	3.51174
377	STM14_0190	bifunctional aconitate hydratase 2/2-methylisocitrate dehydratase; catalyzes the conversion of citrate to isocitrate and the conversion of 2-methylaconitate to 2-methylisocitrate	STM14_0190	STM0158	acnB	CDS	Aconitate hydratase 2 (EC 4.2.1.3) @ 2-methylisocitrate dehydratase (EC 4.2.1.99)	Carbohydrates,Carbohydrates_Central carbohydrate metabolism,Carbohydrates_Organic acids,Carbohydrates_Central carbohydrate metabolism_Glyoxylate bypass,Carbohydrates_Central carbohydrate metabolism_TCA Cycle,Carbohydrates_Organic acids_Methylcitrate cycle,Carbohydrates_Organic acids_Propionate-CoA to Succinate Module,Genes with CRP binding sites,HEG-Genes	CP001363	186562	189159	+	22	41	merged.1	189504	192023	+	2520			9	9	-2.08954	2.02355e-13	-0.963736	0.0399051	-1.86751	0.0159183	5.23091	3.58684	3.47031	5.76347	3.2232	3.82641	3.58286	6.93453	5.73474	5.78197	6.868	5.51495	5.86574	6.05828	3.23239	3.4068	1.88009	2.62933	0.906635	1.13896
384	STM14_0192	hypothetical protein	STM14_0192	STM0160	yacL	CDS	FIG01045153: hypothetical protein		CP001363	190308	190670	+	8	8	merged.1	193538	193900	+	363			4	0	0.0412169	1	0.152033	1	-0.414264	1	6.98103	7.16141	6.70464	6.88338	7.02454	6.94304	7.08696	6.86416	6.37892	5.64796	6.72353	6.15991	6.83226	6.55226	5.81198	5.80749	5.8582	5.64642	5.90188	5.57778
385	Intergen_0141	Intergen				Intergen			CP001363	190671	190904	+	5	3	merged.1	193901	194135	+	235			2	0	0.203478	0.86583	0.251213	0.96981	0.205623	1	5.02605	5.27492	5.12289	5.00234	5.05962	5.31792	5.24189	4.8333	4.89246	5.08207	4.68266	5.00551	4.78019	4.99756	6.57825	6.53596	6.63618	6.61313	6.6712	7.52701
386	STM14_0193	2-keto-3-deoxygluconate permease; transports degraded pectin products into the bacterial cell	STM14_0193	STM0161	kdgT	CDS	2-keto-3-deoxygluconate permease (KDG permease)	Carbohydrates,Carbohydrates_Monosaccharides,Carbohydrates_Monosaccharides_D-Galacturonate and D-Glucuronate Utilization,Genes with CRP binding sites,Genes with FNR binding sites	CP001363	190905	191858	+	10	10	merged.1	194136	195089	+	954			3	7	0.125194	0.971571	-0.00757996	1	0.0622037	1	6.71455	6.61553	6.47689	6.48618	6.95179	7.0539	6.63584	6.31506	6.06968	5.89146	6.35803	6.15991	6.20419	6.26383	5.57299	5.57852	5.4656	5.74156	5.21535	5.30299
387	STM14_0194	putative inner membrane protein	STM14_0194	STM0162		CDS	Candidate type III effector Hop protein		CP001363	191855	193126	+	11	17	merged.1	195086	196357	+	1272			3	6	0.34576	0.207276	0.304419	0.519044	0.214096	1	6.60303	6.80353	6.7214	6.3434	6.92353	6.79376	6.83158	6.83992	7.00806	6.82082	6.75174	6.57183	6.92272	6.76572	6.71837	6.73989	6.95157	7.22024	6.94222	6.79193
388	108619.9.peg.2029	4-hydroxythreonine-4-phosphate dehydrogenase (EC 1.1.1.262)							NA	NA	NA	NA	NA	NA	merged.1	196347	197330	+	984			6	6	#N/A	#N/A	-0.614634	0.312604	#N/A	#N/A	#N/A	#N/A	#N/A	#N/A	#N/A	#N/A	#N/A	#N/A	#N/A	#N/A	#N/A	#N/A	#N/A	#N/A	4.55045	4.89642	3.96301	3.70227	3.50488	3.32561
389	STM14_0195	4-hydroxythreonine-4-phosphate dehydrogenase 2; catalyzes oxidation of 4-(phosphohydroxy)-L-threonine into 2-amino-3-oxo-4-(phosphohydroxy)butyric acid which decarboxylates to form 1-amino-3-(phosphohydroxy)propan-2-one (3-amino-2-oxopropyl phosphate)	STM14_0195	STM0163	pdxA_2	CDS	4-hydroxythreonine-4-phosphate dehydrogenase (EC 1.1.1.262)	Cofactors Vitamins Prosthetic Groups Pigments,RNA Metabolism,Cofactors Vitamins Prosthetic Groups Pigments_Pyridoxine,RNA Metabolism_RNA processing and modification,Cofactors Vitamins Prosthetic Groups Pigments_Pyridoxine_Pyridoxin (Vitamin B6) Biosynthesis,RNA Metabolism_RNA processing and modification_Possible RNA modification and stress response cluster	CP001363	193116	194099	+	13	15	merged.1	196374	197330	+	957			6	5	-1.05291	1.77244e-07	-1.23854	2.7655e-05	-1.09288	0.0626362	6.41171	5.31848	5.4388	6.39697	5.22311	5.54512	5.29875	6.39487	5.35547	5.37384	6.39427	5.39734	5.00764	5.27606	4.55045	4.89642	3.96301	3.70227	3.50488	3.32561
391	STM14_0196	putative transcriptional regulator; similar to Escherichia coli putative DeoR-type transcriptional regulator (AAC75777.1); LysR family	STM14_0196	STM0164		CDS	DeoR family transcriptional regulator probably related to glycerate, glycolaldehyde metabolism		CP001363	194109	194876	+	16	11	merged.1	197340	198107	+	768			7	8	-0.147341	0.912529	0.345081	0.549072	-0.0996867	1	6.93152	6.47825	7.06122	6.60476	6.33222	6.50046	6.55646	6.5721	6.73115	6.56394	6.56298	6.53888	6.44521	6.55226	6.6016	6.51759	6.72985	6.76967	6.88552	7.09845
392	Intergen_0143	Intergen				Intergen			CP001363	194877	194905	+	1	1	merged.1	198108	198136	+	29			0	0	0.273048	0.999963	-3.15311e-17	1	-0.097778	1	4.71102	3.96124	4.64943	3.50053	3.8218	4.90984	4.59403	3.76844	3.30717	3.66939	3.71812	3.67702	3.00684	2.89859	-0.283447	-0.283447	-0.283447	-0.283447	-0.283447	-0.283447
393	STM14_0197	S-adenosylmethionine decarboxylase; S-adenosylmethionine provides the aminopropyl moiety required for spermidine biosynthesis from putrescine	STM14_0197	STM0165	speD	CDS	S-adenosylmethionine decarboxylase proenzyme (EC 4.1.1.50), prokaryotic class 1A	Amino Acids and Derivatives,Amino Acids and Derivatives_Arginine; urea cycle polyamines,Amino Acids and Derivatives_Arginine; urea cycle polyamines_Polyamine Metabolism	CP001363	194906	195700	-	13	16	merged.1	198137	198931	-	795			5	8	0.0241817	1	0.279512	0.386833	0.0888547	1	7.07521	7.38786	7.09376	7.37886	7.18392	7.25293	7.35837	7.4596	7.53905	7.44119	7.31507	7.57257	7.67083	7.39228	6.74483	6.80698	7.29146	7.17713	6.80629	6.85638
394	Intergen_0144	Intergen				Intergen			CP001363	195701	195720	+	0	0	merged.1	198932	198951	+	20			0	1	3.78541e-17	1	-0.255348	1	-0.0114629	1	0.416554	0.416554	0.416554	0.416554	0.416554	0.416554	0.416554	0.416554	0.416554	0.416554	0.416554	0.416554	0.416554	0.416554	-0.283447	-0.283447	-0.283447	-0.283447	-0.283447	-0.283447
395	STM14_0198	spermidine synthase; catalyzes the formation of spermidine from putrescine and S-adenosylmethioninamine	STM14_0198	STM0166	speE	CDS	Spermidine synthase (EC 2.5.1.16)	Amino Acids and Derivatives,Amino Acids and Derivatives_Arginine; urea cycle polyamines,Amino Acids and Derivatives_Arginine; urea cycle polyamines_Polyamine Metabolism,Genes Regulated by SsrA-SssrB TCS	CP001363	195721	196581	-	10	19	merged.1	198952	199812	-	861			5	15	0.0927422	0.999963	0.161925	0.854326	0.0819528	1	6.77193	6.90702	6.97302	6.98308	7.11895	6.9162	6.97803	7.9381	7.99452	7.8602	7.9679	8.08736	8.00411	8.08062	6.14168	6.13926	6.26812	6.62744	6.0696	6.86779
396	Intergen_0145	Intergen				Intergen			CP001363	196582	196687	+	2	3	merged.1	199813	199918	+	106			0	0	0.300962	0.941962	-3.15311e-17	1	-0.01344	1	3.81948	3.43681	4.33789	3.59524	4.04806	3.5751	4.2919	4.01929	3.22698	3.472	3.27534	3.83012	3.00684	3.44071	-0.283447	-0.283447	-0.283447	-0.283447	-0.283447	-0.283447
397	STM14_0199.RJ	YacC	STM14_0199	STM0167	yacC	CDS	Predicted chaperone lipoprotein YacC, potentially involved in protein secretion	Amino Acids and Derivatives,Amino Acids and Derivatives_Arginine; urea cycle polyamines,Amino Acids and Derivatives_Arginine; urea cycle polyamines_Polyamine Metabolism	CP001363	196688	197074	-	10	5	merged.1	199919	200305	-	387			2	4	0.0462816	1	0.20818	0.821886	0.0708441	1	6.20504	6.26104	6.13306	5.862	5.84201	5.87745	6.15594	6.01657	6.1696	6.18823	5.8673	5.99155	6.17771	5.59311	6.80139	6.72929	6.787	6.83892	7.0145	7.95657
398	Intergen_0146	Intergen				Intergen			CP001363	197036	197236	+	2	5	merged.1	200267	200467	+	201			1	1	0.0704426	1	0.186952	1	0.0501618	1	5.20336	5.36076	5.1479	5.33982	5.52845	5.20418	5.48176	5.81579	5.88603	5.61641	5.81478	5.55944	5.94637	5.88645	0.993612	1.66442	0.376497	-0.283447	0.906635	2.86084
399	STM14_0200	multicopper oxidase; laccase; copper-stimulated phenoloxidase and ferroxidase which may be involved in copper detoxification	STM14_0200	STM0168	cueO	CDS	Blue copper oxidase CueO precursor	Virulence Disease and Defense,Virulence Disease and Defense_Resistance to antibiotics and toxic compounds,Virulence Disease and Defense_Resistance to antibiotics and toxic compounds_Copper homeostasis	CP001363	197237	198847	+	25	35	merged.1	200468	202078	+	1611			13	14	0.223192	0.327823	0.24373	0.518452	0.161376	1	7.9896	8.37438	8.054	7.87991	8.05236	7.96169	8.24086	8.47526	8.64605	8.59991	8.34649	8.54278	8.47004	8.42702	8.6369	8.54763	8.75684	8.89462	8.84036	8.77936
400	Intergen_0147	Intergen				Intergen			CP001363	198848	198924	+	2	3	merged.1	202079	202155	+	77			1	0	0.295215	1	-0.0146175	1	0.0653603	1	2.8107	4.16586	3.6208	4.12609	3.8218	3.82641	3.75527	3.28474	3.58966	3.24326	3.71812	4.46588	3.00684	2.89859	5.24249	5.40283	5.38563	5.0451	5.52677	5.31971
401	STM14_0201	glucose dehydrogenase; similar to Escherichia coli glucose dehydrogenase (AAC73235.1)	STM14_0201	STM0169	gcd	CDS	Glucose dehydrogenase, PQQ-dependent (EC 1.1.5.2)	Respiration,Carbohydrates,Respiration_Electron donating reactions,Carbohydrates_Central carbohydrate metabolism,Carbohydrates_Monosaccharides,Respiration_Electron donating reactions_Respiratory dehydrogenases 1,Carbohydrates_Central carbohydrate metabolism_Entner-Doudoroff Pathway,Carbohydrates_Monosaccharides_D-gluconate and ketogluconates metabolism,Genes Repressedby Qse TCS,Genes with CRP bind…	CP001363	198925	201315	-	39	57	merged.1	202156	204546	-	2391			14	16	0.0975407	0.918482	0.24935	0.578213	0.180708	1	8.53384	8.79055	8.78541	8.73991	8.82002	8.61533	8.65702	9.22833	9.38533	9.62741	9.26741	9.39433	9.3916	9.64621	8.41429	8.38487	9.00048	8.66597	9.12789	8.65805
402	Intergen_0148	Intergen				Intergen			CP001363	201316	201520	+	6	2	merged.1	204547	204751	+	205			1	1	0.0375986	1	0.274018	0.96307	0.116567	1	5.41026	5.55536	5.1479	5.31221	5.39761	5.5911	5.2126	4.86568	4.94354	4.91059	4.42679	4.87078	4.70802	4.83515	3.85462	3.45908	3.96301	4.47797	4.26678	4.04162
403	STM14_0202	hypoxanthine-guanine phosphoribosyltransferase; Catalyzes the salvage synthesis of inosine-5'-monophosphate (IMP) and guanosine-5'-monophosphate (GMP) from the purine bases hypoxanthine and guanine, respectively	STM14_0202	STM0170	hpt	CDS	Hypoxanthine-guanine phosphoribosyltransferase (EC 2.4.2.8)	Cofactors Vitamins Prosthetic Groups Pigments,Nucleosides and Nucleotides,Cofactors Vitamins Prosthetic Groups Pigments_Folate and pterines,Nucleosides and Nucleotides_Purines,Cofactors Vitamins Prosthetic Groups Pigments_Folate and pterines_Folate biosynthesis cluster,Nucleosides and Nucleotides_Purines_Purine conversions,Genes with CRP binding sites,Genes with FNR binding sites	CP001363	201521	202057	+	10	10	merged.1	204752	205288	+	537			2	7	-0.133477	1	-0.295604	0.459423	-0.0927464	1	6.35025	6.13272	6.44697	6.37044	6.18128	6.37467	5.9759	5.8806	6.36024	5.75324	6.40615	6.11591	6.00777	6.40948	5.63088	5.60196	4.75662	4.78922	5.08714	5.19838
404	Intergen_0149	Intergen				Intergen			CP001363	202058	202114	+	0	2	merged.1	205289	205345	+	57			0	0	-0.0157216	1	-3.15311e-17	1	0.351088	1	0.416554	0.416554	0.416554	0.416554	0.416554	0.416554	0.416554	3.76844	3.77028	3.94811	3.71812	4.15402	4.37673	4.0858	-0.283447	-0.283447	-0.283447	-0.283447	-0.283447	-0.283447
405	STM14_0203	carbonic anhydrase; catalyzes the interconversion of bicarbonate and carbon dioxide	STM14_0203	STM0171	yadF	CDS	Carbonic anhydrase (EC 4.2.1.1)	Regulation and Cell signaling,Regulation and Cell signaling_Regulation and Cell signaling - no subcategory,Regulation and Cell signaling_Regulation and Cell signaling - no subcategory_Zinc regulated enzymes	CP001363	202115	202777	-	0	2	merged.1	205346	206008	-	663			0	0	-0.000194233	1	-3.15311e-17	1	-0.425358	1	0.416554	0.416554	0.416554	0.416554	0.416554	0.416554	0.416554	3.37747	2.95557	3.39971	3.63978	3.50572	2.00578	3.34737	-0.283447	-0.283447	-0.283447	-0.283447	-0.283447	-0.283447
406	Intergen_0150	Intergen				Intergen			CP001363	202778	202885	+	0	0	merged.1	206009	206116	+	108			0	0	3.78541e-17	1	-3.15311e-17	1	8.43857e-17	1	0.416554	0.416554	0.416554	0.416554	0.416554	0.416554	0.416554	0.416554	0.416554	0.416554	0.416554	0.416554	0.416554	0.416554	-0.283447	-0.283447	-0.283447	-0.283447	-0.283447	-0.283447
407	STM14_0204	putative ABC-type multidrug transport system ATPase component; similar to Escherichia coli putative ATP-binding component of a transport system (AAC73238.1)	STM14_0204	STM0172	yadG	CDS	ABC-type multidrug transport system, ATPase component		CP001363	202886	203812	+	10	17	merged.1	206117	207043	+	927			12	7	0.178835	0.702667	0.280442	0.579906	0.267006	1	6.82711	7.2428	7.02118	6.94762	6.84535	7.02906	7.13459	7.62477	7.76174	7.76989	7.45319	7.78885	7.77605	8.04018	8.4882	8.58927	8.73119	8.73366	8.93186	8.82253
408	STM14_0205	putative transport protein; putative ABC superfamily membrane protein	STM14_0205	STM0173	drrB [J]	CDS	ABC-type multidrug transport system, permease component		CP001363	203809	204579	+	18	11	merged.1	207040	207810	+	771			7	6	0.191614	0.533963	0.125495	0.877699	0.101614	1	7.70535	7.75185	7.70805	7.41826	7.82682	7.77015	7.74853	6.93453	7.11776	7.01479	7.10514	7.12434	6.90669	7.11629	7.68839	7.79915	7.8695	7.82755	7.92181	7.78657
410	STM14_0206	putative fimbrial protein precurosr; LpfD protein precursor (SW:LPFD_SALTY)	STM14_0206	STM0174	stiH	CDS	Putative fimbriae	Adherence Factors-Fimbrial	CP001363	204696	205775	-	21	24	merged.1	207930	209009	-	1080			13	7	1.21199	0.234941	0.144309	0.83501	0.618718	0.84897	7.80034	8.07437	7.96884	7.75726	8.05236	7.95731	10.8505	8.07593	8.03923	8.22168	8.13072	8.20754	8.18114	8.11288	7.67194	7.77357	7.8064	7.83989	7.96501	7.78356
412	STM14_0207	putativie fimbrial usher; similar to Escherichia coli putative outer membrane protein (AAC76178.1)	STM14_0207	STM0175	stiC	CDS	FIG100795: Fimbriae usher protein StiC	Adherence Factors-Fimbrial	CP001363	205784	208330	-	39	37	merged.1	209018	211564	-	2547			17	19	0.163906	0.459465	0.20419	0.776207	0.104672	1	8.6958	8.82115	8.85729	8.66819	8.95411	8.8743	8.71823	8.46473	8.45464	8.48451	8.41277	8.61306	8.43135	8.50472	8.93802	9.00097	8.97475	9.83061	9.02812	8.96352
413	Intergen_0153	Intergen				Intergen			CP001363	208331	208356	+	2	2	merged.1	211565	211590	+	26			0	0	0.306773	0.748443	-3.15311e-17	1	0.229659	1	4.67136	5.29687	5.47877	5.00234	5.22311	4.8731	4.59403	4.62212	4.78453	4.34451	4.56039	4.90566	4.94623	4.69062	-0.283447	-0.283447	-0.283447	-0.283447	-0.283447	-0.283447
414	STM14_0208.J	periplasmic chaperone, required for type 1 fimbriae	STM14_0208	STM0176	stiB	CDS	Chaperone protein EcpD	Adherence Factors-Fimbrial	CP001363	208357	209082	-	21	13	merged.1	211591	212274	-	684			12	4	0.160503	0.762766	0.0929044	1	0.0314757	1	7.24016	7.30367	7.60346	7.10075	7.1518	7.23856	7.24721	6.96473	6.86303	7.13656	6.99144	6.82056	6.92272	7.0363	8.51919	8.4509	8.81905	8.57847	8.56954	8.49464
415	Intergen_0154	Intergen				Intergen			CP001363	209041	209087	+	3	3	merged.1	212275	212321	+	47			0	0	-0.0964986	1	-3.15311e-17	1	-0.21865	1	4.14315	4.16586	3.00663	3.99326	3.73774	3.82641	4.63876	4.28172	3.98054	4.45565	4.11554	3.41179	4.00738	3.34737	-0.283447	-0.283447	-0.283447	-0.283447	-0.283447	-0.283447
416	STM14_0209	putative fimbrial subunit; similar to Escherichia coli major type 1 subunit fimbrin; pilin (AAC77270.1)	STM14_0209	STM0177	stiA	CDS	Cell wall surface anchor family protein	Adherence Factors-Fimbrial	CP001363	209088	209627	-	48	27	merged.1	212322	212861	-	540			31	13	-0.0238862	1	-0.0777376	1	-0.110709	1	9.03351	8.82304	9.03033	8.94264	8.94007	9.07165	8.94665	7.12042	7.08401	6.98422	7.20374	6.91774	7.01534	6.88676	9.42488	9.38225	9.36924	9.65057	9.56096	9.53566
417	Intergen_0155	Intergen				Intergen			CP001363	209628	209795	+	2	2	merged.1	212862	213029	+	168			0	4	-4.56132e-05	1	-0.00302169	1	0.0679992	1	0.416554	0.416554	0.416554	0.416554	0.416554	0.416554	0.416554	4.46194	4.16403	4.83036	4.47271	4.51188	4.67054	4.39656	-0.283447	-0.283447	-0.283447	-0.283447	-0.283447	-0.283447
418	STM14_0210	hypothetical protein	STM14_0210			CDS	Oxidoreductase, FAD-binding		CP001363	209796	209966	-	1	6	merged.1	213030	213200	-	171			0	1	-0.0163604	1	-0.178975	1	-0.140032	1	0.416554	0.416554	0.416554	0.416554	0.416554	0.416554	0.416554	5.83227	5.29775	5.63227	5.8673	5.74422	5.88223	5.91925	-0.283447	-0.283447	-0.283447	-0.283447	-0.283447	-0.283447
419	Intergen_0156	Intergen				Intergen			CP001363	209967	209996	+	1	0	merged.1	213201	213230	+	30			0	0	-0.242208	1	-3.15311e-17	1	-0.263343	1	4.50082	4.38656	3.30227	3.84695	4.11623	3.82641	3.98051	0.416554	0.416554	0.416554	0.416554	0.416554	0.416554	0.416554	-0.283447	-0.283447	-0.283447	-0.283447	-0.283447	-0.283447
420	STM14_0211	putative PTS enzyme; similar to Escherichia coli putative PTS enzyme II B component (AAC73240.1)	STM14_0211	STM0178	manX [J]	CDS	Putative PTS system IIA component yadI (EC 2.7.1.69)		CP001363	209997	210437	+	34	14	merged.1	213231	213671	+	441			13	7	-0.0445097	1	-0.379826	0.283832	-0.450283	0.752105	8.3003	8.16664	8.29134	8.25109	8.20102	8.20285	8.23359	6.58187	5.83283	5.31609	6.20319	5.51495	5.42274	5.11548	8.12702	8.20139	8.28768	8.30349	8.30713	8.18362
421	Intergen_0157	Intergen				Intergen			CP001363	210438	210498	+	0	1	merged.1	213672	213732	+	61			1	0	-0.0158472	1	0.196946	1	0.121814	1	0.416554	0.416554	0.416554	0.416554	0.416554	0.416554	0.416554	3.28474	3.38315	3.39971	3.55693	3.50572	3.94595	3.34737	4.19886	3.82051	4.6235	4.20024	3.96016	3.67658
422	STM14_0212	putative xylanase/chitin deacetylase	STM14_0212	STM0179	yadE	CDS	Polysaccharide deacetylase		CP001363	210499	211728	+	21	43	merged.1	213733	214962	+	1230			28	16	-0.13699	0.859031	0.179674	0.823353	0.00281444	1	7.40641	7.28732	7.0144	7.28962	7.01565	7.47147	7.26158	8.51407	8.38243	8.3967	8.34649	8.49491	8.68971	8.43554	9.2966	9.26876	9.35356	9.80959	9.34668	9.31681
424	STM14_0213	aspartate alpha-decarboxylase; Converts L-aspartate to beta-alanine and provides the major route of beta-alanine production in bacteria. Beta-alanine is essential for the biosynthesis of pantothenate (vitamin B5)	STM14_0213	STM0180	panD	CDS	Aspartate 1-decarboxylase (EC 4.1.1.11)	Cofactors Vitamins Prosthetic Groups Pigments,Cofactors Vitamins Prosthetic Groups Pigments_Folate and pterines,Cofactors Vitamins Prosthetic Groups Pigments_Coenzyme A,Cofactors Vitamins Prosthetic Groups Pigments_Folate and pterines_Folate biosynthesis cluster,Cofactors Vitamins Prosthetic Groups Pigments_Coenzyme A_Coenzyme A Biosynthesis cluster,Cofactors Vitamins Prosthetic Groups Pigments_C…	CP001363	211735	212115	-	6	8	merged.1	214969	215349	-	381			2	0	-0.0650728	1	0.231477	0.987389	0.0107866	1	5.96373	6.13272	5.79599	6.1067	6.1971	5.72084	5.95836	6.04512	6.08113	5.87822	5.90128	6.2304	5.86574	5.85288	5.79182	5.88597	5.87001	5.6604	6.41049	6.32977
425	Intergen_0159	Intergen				Intergen			CP001363	212116	212209	+	2	0	merged.1	215350	215443	+	94			0	0	0.18307	1	-3.15311e-17	1	0.207287	1	4.54538	4.89807	4.29375	4.69536	4.95182	5.14377	4.72427	0.416554	0.416554	0.416554	0.416554	0.416554	0.416554	0.416554	-0.283447	-0.283447	-0.283447	-0.283447	-0.283447	-0.283447
426	STM14_0214	pantoate--beta-alanine ligase; catalyzes the formation of (R)-pantothenate from pantoate and beta-alanine	STM14_0214	STM0181	panC	CDS	Pantoate--beta-alanine ligase (EC 6.3.2.1)	Cofactors Vitamins Prosthetic Groups Pigments,Cofactors Vitamins Prosthetic Groups Pigments_Folate and pterines,Cofactors Vitamins Prosthetic Groups Pigments_Coenzyme A,Cofactors Vitamins Prosthetic Groups Pigments_Folate and pterines_Folate biosynthesis cluster,Cofactors Vitamins Prosthetic Groups Pigments_Coenzyme A_Coenzyme A Biosynthesis cluster,Cofactors Vitamins Prosthetic Groups Pigments_C…	CP001363	212210	213064	-	13	12	merged.1	215444	216211	-	768			7	6	0.126205	1	0.115293	1	0.158215	1	6.89755	6.90702	6.966	6.74563	7.1518	7.08636	6.54476	6.9796	6.97161	7.50288	7.06823	7.31155	7.14398	7.04376	6.76048	6.66397	6.88913	6.89322	6.82651	6.71186
427	108619.9.peg.2047	Pantoate--beta-alanine ligase (EC 6.3.2.1)							NA	NA	NA	NA	NA	NA	merged.1	215444	216298	-	855			8	7	#N/A	#N/A	0.0593153	1	#N/A	#N/A	#N/A	#N/A	#N/A	#N/A	#N/A	#N/A	#N/A	#N/A	#N/A	#N/A	#N/A	#N/A	#N/A	#N/A	7.12119	7.01773	7.2469	7.25752	7.17554	7.05418
428	STM14_0215	hypothetical protein	STM14_0215			CDS	hypothetical protein		CP001363	213058	213171	-	1	1	merged.1	216292	216405	-	114			0	2	0.434644	0.942698	0.0844156	1	0.423029	1	2.65674	2.29132	3.11205	1.52135	2.18151	2.35461	2.36107	5.52283	6.01102	6.07673	5.49694	5.8907	5.42274	5.67222	-0.283447	-0.283447	-0.283447	-0.283447	-0.283447	-0.283447
429	Intergen_0160	Intergen				Intergen			CP001363	213172	213189	+	0	0	merged.1	216406	216423	+	18			0	0	3.78541e-17	1	-3.15311e-17	1	8.43857e-17	1	0.416554	0.416554	0.416554	0.416554	0.416554	0.416554	0.416554	0.416554	0.416554	0.416554	0.416554	0.416554	0.416554	0.416554	-0.283447	-0.283447	-0.283447	-0.283447	-0.283447	-0.283447
430	STM14_0216	3-methyl-2-oxobutanoate hydroxymethyltransferase; catalyzes the formation of tetrahydrofolate and 2-dehydropantoate from 5,10-methylenetetrahydrofolate and 3-methyl-2-oxobutanoate	STM14_0216	STM0182	panB	CDS	3-methyl-2-oxobutanoate hydroxymethyltransferase (EC 2.1.2.11)	Cofactors Vitamins Prosthetic Groups Pigments,Cofactors Vitamins Prosthetic Groups Pigments_Coenzyme A,Cofactors Vitamins Prosthetic Groups Pigments_Coenzyme A_Coenzyme A Biosynthesis cluster,Cofactors Vitamins Prosthetic Groups Pigments_Coenzyme A_Coenzyme A Biosynthesis	CP001363	213190	213981	-	19	20	merged.1	216424	217215	-	792			5	4	0.358866	0.0999354	-0.00632798	1	0.282533	1	7.38205	7.77157	8.04404	7.78264	7.89146	7.83368	8.2004	7.58157	7.72206	7.67737	7.52033	7.73653	7.88643	7.68712	5.95484	5.80749	6.15689	6.36253	6.26004	6.10708
431	STM14_0216.J	hypothetical protein	0			CDS?			CP001363	213890	214057	-	4	2	merged.1	217124	217291	-	168			0	0	0.678781	0.362384	-3.15311e-17	1	0.111204	1	3.49536	4.01518	4.46273	3.59524	3.73774	3.37939	4.76519	4.28172	3.87924	3.89651	4.22692	3.90098	3.94595	4.02681	-0.283447	-0.283447	-0.283447	-0.283447	-0.283447	-0.283447
432	Intergen_0161	Intergen				Intergen			CP001363	213982	214101	+	2	4	merged.1	217216	217335	+	120			0	0	-0.325441	0.83798	-3.15311e-17	1	0.113393	1	4.40735	4.01518	4.05022	4.35988	4.04806	4.10518	4.17528	3.37747	3.87924	4.30547	3.46903	3.59391	3.22939	4.61254	-0.283447	-0.283447	-0.283447	-0.283447	-0.283447	-0.283447
433	STM14_0217	2-amino-4-hydroxy-6-hydroxymethyldihyropteridine pyrophosphokinase; catalyzes the formation of 2-amino-4-hydroxy-6-hydroxymethyl-7,8-dihydropteridine diphosphate from 2-amino-4-hydroxy-6-hydroxymethyl-7,8-dihydropteridine and ATP	STM14_0217	STM0183	folK	CDS	2-amino-4-hydroxy-6-hydroxymethyldihydropteridine pyrophosphokinase (EC 2.7.6.3)	Cofactors Vitamins Prosthetic Groups Pigments,Cofactors Vitamins Prosthetic Groups Pigments_Folate and pterines,Cofactors Vitamins Prosthetic Groups Pigments_Folate and pterines_Folate biosynthesis cluster,Cofactors Vitamins Prosthetic Groups Pigments_Folate and pterines_Folate Biosynthesis	CP001363	214102	214581	-	6	4	merged.1	217336	217815	-	480			2	1	0.287613	0.531723	-0.993538	0.0635101	0.199987	1	5.65357	6.12047	6.17015	5.67949	5.88172	5.70001	5.70851	5.60183	5.76345	5.78197	5.5832	5.78226	5.89853	5.53079	4.59767	4.67118	4.6235	4.7374	4.89629	5.16175
434	STM14_0218	poly(A) polymerase I; Polymerase that creates the 3' poly(A) tail found in some mRNA's	STM14_0218	STM0184	pcnB	CDS	Poly(A) polymerase (EC 2.7.7.19)	RNA Metabolism,RNA Metabolism_RNA processing and modification,RNA Metabolism_RNA processing and modification_Polyadenylation bacterial,Genes Regulated by SsrA-SssrB TCS	CP001363	214578	215996	-	23	25	merged.1	217812	219230	-	1419			11	8	-1.20025	8.54629e-13	-0.942064	3.94586e-09	-0.584741	0.582455	7.6955	6.72478	6.74617	7.73663	6.40215	6.41357	6.20139	7.81915	7.54319	7.90985	7.75212	7.68726	7.32978	7.64852	7.40289	7.4283	6.40423	6.34532	6.75798	6.70551
435	Intergen_0162	Intergen				Intergen			CP001363	215997	216136	+	8	1	merged.1	219231	219370	+	140			0	1	-0.119703	1	-0.803868	0.715914	-0.110908	1	5.14664	4.86906	5.59244	5.19612	4.79428	4.53964	5.15217	3.18564	3.05182	3.06776	2.26689	3.20331	2.42135	2.60797	-0.283447	-0.283447	-0.283447	-0.283447	-0.283447	-0.283447
436	STM14_0219.R	glutamyl-Q-tRNA synthetase; Queuosine-Archaeosine Biosynthesis	STM14_0219	STM0185	yadB	CDS	glutamyl-Q-tRNA synthetase	RNA Metabolism,RNA Metabolism_RNA processing and modification,RNA Metabolism_RNA processing and modification_tRNA modification Bacteria,RNA Metabolism_RNA processing and modification_tRNAmodification position 34,RNA Metabolism_RNA processing and modification_Queuosine-Archaeosine Biosynthesis	CP001363	216137	217078	-	21	20	merged.1	219371	220312	-	942			3	11	0.0312388	1	0.10361	1	0.045154	1	7.99764	7.94487	8.14996	7.9262	7.92511	8.03836	7.88476	7.35516	7.3905	7.40009	7.3707	7.46559	7.70831	7.32041	6.05128	6.26939	6.01526	5.8184	6.05825	6.08769
437	Intergen_0163	Intergen				Intergen			CP001363	217034	217101	+	0	1	merged.1	220268	220335	+	68			0	0	0.0625542	1	-3.15311e-17	1	1.39352	0.677661	0.416554	0.416554	0.416554	0.416554	0.416554	0.416554	0.416554	1.97184	3.22698	2.75655	1.02173	2.06995	2.59145	1.75509	-0.283447	-0.283447	-0.283447	-0.283447	-0.283447	-0.283447
438	STM14_0220	DnaK transcriptional regulator DksA; dnaK suppressor protein (SW:DKSA_SALTY); suppresses dnaK deletion	STM14_0220	STM0186	dksA	CDS	C4-type zinc finger protein, DksA/TraR family	Regulation and Cell signaling,Regulation and Cell signaling_Regulation and Cell signaling - no subcategory,Regulation and Cell signaling_Regulation and Cell signaling - no subcategory_Zinc regulated enzymes	CP001363	217102	217557	-	1	1	merged.1	220336	220791	-	456			3	3	-0.163926	1	-3.7071	4.38527e-22	0.495313	1	1.03205	2.10489	0.959041	2.74637	2.7944	1.50927	2.12993	2.96432	3.45532	3.66939	2.78654	3.50572	4.00738	3.24758	3.81521	3.97212	0.376497	0.388928	1.26375	-0.283447
439	Intergen_0164	Intergen				Intergen			CP001363	217558	217733	+	3	1	merged.1	220792	220967	+	176			1	1	-0.372097	0.446835	-1.59988	0.0343673	-0.0228057	1	6.27286	5.71055	5.85793	6.21506	6.0825	5.93206	5.90442	2.96432	2.34519	2.86792	2.26689	3.96852	2.7436	2.60797	4.13627	4.1093	4.6235	4.8876	4.41657	4.15777
440	STM14_0221	sugar fermentation stimulation protein A; Regulatory factor involved in maltose metabolism	STM14_0221	STM0187	sfsA	CDS	Sugar/maltose fermentation stimulation protein homolog	Carbohydrates,Carbohydrates_Fermentation,Carbohydrates_Fermentation_Fermentations_ Mixed acid	CP001363	217734	218438	-	20	23	merged.1	220968	221672	-	705			7	9	0.237783	0.600459	0.179297	0.710843	0.23861	1	7.52241	7.75581	8.10597	7.54824	7.69372	7.76012	7.39142	7.69852	8.47432	7.82957	7.81586	7.89247	7.84497	7.88692	7.27073	7.19003	7.19153	7.46692	7.34397	7.34706
442	STM14_0222	2'-5' RNA ligase	STM14_0222	STM0188	ligT	CDS	2'-5' RNA ligase	RNA Metabolism,RNA Metabolism_RNA processing and modification,RNA Metabolism_RNA processing and modification_RNA processing orphans,GENES_WITH GC GREATER THAN 60	CP001363	218455	218985	-	6	10	merged.1	221689	222219	-	531			5	7	0.250812	0.556908	0.178471	0.850221	0.0714428	1	5.89652	6.20413	6.01569	5.65771	5.93931	6.10047	5.77013	6.85613	6.87624	6.90156	6.85071	6.68658	6.65168	6.92764	6.30708	6.53596	6.37139	6.33664	6.95452	6.78593
443	Intergen_0166	Intergen				Intergen			CP001363	218986	219012	+	0	1	merged.1	222220	222246	+	27			1	0	-0.00184125	1	0.00361615	1	0.43256	1	0.416554	0.416554	0.416554	0.416554	0.416554	0.416554	0.416554	2.70279	2.34519	1.5664	1.02173	2.29711	2.7436	2.76058	5.25727	5.3345	4.99087	5.0451	5.5102	5.10501
444	STM14_0223	ATP-dependent RNA helicase HrpB; similar in sequence to the ATP-dependent RNA helicase HrpA	STM14_0223	STM0189	hrpB	CDS	ATP-dependent helicase HrpB		CP001363	219013	221487	+	45	53	merged.1	222247	224721	+	2475			11	25	0.184444	0.313658	0.178163	0.796401	0.215875	1	8.9675	9.2218	9.14966	9.01295	9.12929	9.15628	9.20458	8.91302	9.06758	9.17173	8.79586	9.03739	9.24311	9.11295	7.81617	7.96199	7.92713	8.08765	8.20013	8.0597
445	STM14_0224	hypothetical protein	STM14_0224			CDS	hypothetical protein		CP001363	221426	221587	+	2	2	merged.1	224660	224821	+	162			0	0	0.332214	0.787958	-3.15311e-17	1	0.187531	1	4.2	4.25823	4.61397	4.30488	4.61741	5.17429	4.04839	4.41895	4.50738	4.45565	4.79537	4.26563	4.88209	4.99756	-0.283447	-0.283447	-0.283447	-0.283447	-0.283447	-0.283447
446	STM14_0225	hypothetical protein	STM14_0225			CDS	hypothetical protein		CP001363	221522	221629	-	2	0	merged.1	224756	224863	-	108			0	0	-0.0190422	1	-3.15311e-17	1	0.058971	1	4.08397	3.90521	3.94	4.60719	4.2436	4.75689	4.989	0.416554	0.416554	0.416554	0.416554	0.416554	0.416554	0.416554	-0.283447	-0.283447	-0.283447	-0.283447	-0.283447	-0.283447
447	STM14_0226	penicillin-binding protein 1b; bifunctional periplasmic enzyme; contains transglycosylase and transpeptidase activity; major enzyme for peptidoglycan biosynthesis in Escherichia coli; transmembrane protein; forms dimers; three variants, one of which may be a degradation product, while the other appears to result from an alternative initiation site, are found within the cell	STM14_0226	STM0190	mrcB	CDS	Multimodular transpeptidase-transglycosylase (EC 2.4.1.129) (EC 3.4.-.-)	Cell Wall and Capsule,Membrane Transport,Cell Wall and Capsule_Cell Wall and Capsule - no subcategory,Membrane Transport_Protein and nucleoprotein secretion system Type IV,Cell Wall and Capsule_Cell Wall and Capsule - no subcategory_Peptidoglycan Biosynthesis,Membrane Transport_Protein and nucleoprotein secretion system Type IV_Type IV pilus	CP001363	221628	224150	+	47	62	merged.1	224862	227384	+	2523			26	19	-0.205945	0.361046	-0.0250301	1	-0.307481	0.472657	8.99788	9.01563	8.81107	9.18841	8.99994	8.75819	8.84533	9.14175	8.85725	8.67457	9.13444	8.89494	8.67322	8.59124	8.76135	8.88035	8.74086	8.71201	8.89244	8.74418
448	Intergen_0167	Intergen				Intergen			CP001363	224151	224288	+	4	14	merged.1	227385	227522	+	138			2	0	0.0348753	1	0.586545	0.3097	-0.0265335	1	4.58861	4.11737	5.17248	4.77844	4.8353	4.98063	4.17528	7.50141	7.56374	7.44119	7.51485	7.51725	7.38868	7.49921	6.21922	6.5601	6.90069	7.14766	6.8198	7.32238
449	STM14_0227	hypothetical protein	STM14_0227			CDS	hypothetical protein		CP001363	224289	224429	-	1	0	merged.1	227523	227663	-	141			0	0	-0.634109	0.628474	-3.15311e-17	1	-0.65974	1	3.74501	3.07986	3.30227	3.17218	1.90145	3.37939	2.12993	0.416554	0.416554	0.416554	0.416554	0.416554	0.416554	0.416554	-0.283447	-0.283447	-0.283447	-0.283447	-0.283447	-0.283447
451	STM14_0228	ferrichrome outer membrane transporter; involved with the transport of ferrichrome across the outer membrane; binds the ferrichrome-iron ligand and interacts with the TonB protein	STM14_0228	STM0191	fhuA	CDS	Ferric hydroxamate outer membrane receptor FhuA	Iron acquisition and metabolism,Iron acquisition and metabolism_Siderophores,Iron acquisition and metabolism_Siderophores_Siderophore Aerobactin,Fur Regulon,Pseudogenes_in_typhi_clade,Pseudogenes_anscestral	CP001363	224443	226632	+	61	78	merged.1	227677	229866	+	2190			12	25	0.0581351	1	0.353808	0.546904	0.109464	1	9.18378	9.28355	9.2498	9.24611	9.28363	9.22714	9.33942	9.5995	9.73709	9.72031	9.62348	9.86438	9.83233	9.71438	8.76394	8.67189	8.82058	8.89314	8.75679	8.8573
452	Intergen_0169	Intergen				Intergen			CP001363	226633	226680	+	1	0	merged.1	229867	229914	+	48			0	1	-0.522661	1	0.413653	0.686923	-0.593808	1	0.416554	1.63918	1.35236	1.86336	0.416554	1.06399	0.416554	0.416554	0.416554	0.416554	0.416554	0.416554	0.416554	0.416554	-0.283447	-0.283447	-0.283447	-0.283447	-0.283447	-0.283447
453	STM14_0229	iron-hydroxamate transporter ATP-binding subunit; part of the FhuBCD ATP-dependent iron (III) hydroxamate transporter	STM14_0229	STM0192	fhuC	CDS	Ferric hydroxamate ABC transporter (TC 3.A.1.14.3), ATP-binding protein FhuC	Iron acquisition and metabolism,Iron acquisition and metabolism_Siderophores,Iron acquisition and metabolism_Siderophores_Siderophore Aerobactin	CP001363	226681	227478	+	22	12	merged.1	229915	230712	+	798			2	7	-0.179671	0.703124	0.0768759	1	-0.0455941	1	7.45393	7.4232	7.02118	7.58332	7.47751	7.31589	7.51654	6.21808	6.48617	6.76436	6.41794	7.00074	6.68025	6.67258	5.03514	5.2919	4.27854	5.5891	4.55226	4.98436
454	STM14_0230	iron-hydroxamate transporter substrate-binding subunit; Part of the FhuBCD ATP-dependent iron (III) hydroxamate transporter; binds to all hydroxamate siderophores	STM14_0230	STM0193	fhuD	CDS	Ferric hydroxamate ABC transporter (TC 3.A.1.14.3), periplasmic substrate binding protein FhuD	Iron acquisition and metabolism,Iron acquisition and metabolism_Siderophores,Iron acquisition and metabolism_Siderophores_Siderophore Aerobactin	CP001363	227478	228368	+	20	12	merged.1	230712	231602	+	891			3	2	0.297929	0.449376	0.129873	1	0.227442	1	6.89755	7.03003	7.00758	6.71432	6.85536	7.32272	7.30386	6.24295	6.78115	6.2409	6.48669	6.44715	6.66126	6.50981	6.92225	6.75042	7.05343	6.42119	6.708	6.83327
455	108619.9.peg.2061	Ferric hydroxamate ABC transporter (TC 3.A.1.14.3), permease component FhuB							NA	NA	NA	NA	NA	NA	merged.1	231599	233656	+	2058			12	18	#N/A	#N/A	0.130998	0.979613	#N/A	#N/A	#N/A	#N/A	#N/A	#N/A	#N/A	#N/A	#N/A	#N/A	#N/A	#N/A	#N/A	#N/A	#N/A	#N/A	7.76279	7.73168	7.4881	7.78989	8.41788	7.9619
456	STM14_0231	iron-hydroxamate transporter permease subunit; part of the FhuBCD ATP-dependent iron (III) hydroxamate transporter involved in the high-affinity transport of Fe(3+)-ferrichrome	STM14_0231	STM0194	fhuB	CDS	Ferric hydroxamate ABC transporter (TC 3.A.1.14.3), permease component FhuB	Iron acquisition and metabolism,Iron acquisition and metabolism_Siderophores,Iron acquisition and metabolism_Siderophores_Siderophore Aerobactin,GENES_WITH GC GREATER THAN 60	CP001363	228365	230422	+	22	36	merged.1	231617	233656	+	2040			12	18	0.149652	0.856894	0.130998	0.979613	0.235749	1	7.35101	7.46741	7.57146	7.37219	7.36993	7.71412	7.38487	8.54689	8.70275	9.12766	8.58991	8.81462	8.59285	9.12178	7.76279	7.73168	7.4881	7.78989	8.41788	7.9619
457	Intergen_0170	Intergen				Intergen			CP001363	230423	230458	+	2	0	merged.1	233657	233692	+	36			0	0	0.311556	0.831369	-3.15311e-17	1	0.289454	1	3.95777	4.54163	4.15262	3.92196	4.2436	3.90131	4.11323	0.416554	0.416554	0.416554	0.416554	0.416554	0.416554	0.416554	-0.283447	-0.283447	-0.283447	-0.283447	-0.283447	-0.283447
458	STM14_0232.J	hypothetical protein	STM14_0232			CDS	FIG01046082: hypothetical protein		CP001363	230432	230665	+	5	29	merged.1	233693	233899	+	207			2	8	0.0293666	1	-0.108442	1	-0.00500062	1	4.2	4.54163	4.15262	4.18818	4.2436	3.90131	4.11323	7.86791	7.63928	7.65036	7.71439	7.73653	7.57772	7.74316	0.67926	1.25527	-0.283447	-0.283447	-0.283447	-0.283447
459	STM14_0232.J2	hypothetical protein	0			CDS			CP001363	230631	230762	+	1	18	merged.1	233865	233912	+	48			3	7	-4.53466	0.00465204	-0.223315	0.938592	-0.654444	1	1.46211	0.416554	0.416554	1.86336	0.416554	0.416554	0.416554	6.96473	6.98995	6.97181	6.84199	7.13173	7.02279	7.16497	0.67926	-0.283447	0.376497	-0.283447	-0.283447	-0.283447
460	Intergen_0171	Intergen				Intergen			CP001363	230666	231000	+	0	9	merged.1	233900	234235	+	336			2	10	-0.0184755	1	-0.351514	0.697339	0.161452	1	0.416554	0.416554	0.416554	0.416554	0.416554	0.416554	0.416554	5.41758	5.31725	5.50022	5.54072	5.9251	5.91466	5.5094	1.25157	0.996925	-0.283447	-0.283447	-0.283447	0.358197
461	STM14_0232.P	XXX	0			cDNA/sRNA?			CP001363	230768	230981	-	2	0	merged.1	234002	234216	-	215			2	0	-2.69058	0.012637	-2.55624	0.0278239	-2.51276	0.0718097	2.65674	1.63918	0.959041	2.57103	0.416554	1.06399	0.416554	0.416554	0.416554	0.416554	0.416554	0.416554	0.416554	0.416554	1.47033	2.46417	0.376497	1.47135	-0.283447	-0.283447
462	STM14_0233	hypothetical protein	STM14_0233			CDS?	hypothetical protein		CP001363	231001	231144	+	2	0	merged.1	234236	234379	+	144			1	0	3.78541e-17	1	-1.49318	0.496211	0.00270962	1	0.416554	0.416554	0.416554	0.416554	0.416554	0.416554	0.416554	0.416554	0.416554	0.416554	0.416554	0.416554	0.416554	0.416554	-0.283447	0.278577	-0.283447	-0.283447	-0.283447	-0.283447
463	Intergen_0172	Intergen				Intergen			CP001363	231145	231360	+	15	0	merged.1	234380	234595	+	216			12	1	-1.17741	5.25683e-05	-0.76558	0.143124	-1.12807	0.685771	6.99716	6.04468	5.35537	6.95657	5.64841	6.23686	5.68738	0.416554	0.416554	0.416554	0.416554	0.416554	0.416554	0.416554	6.70765	6.42862	5.8222	6.25606	5.10932	5.64567
464	STM14_0233.J	hypothetical protein	0			CDS?			CP001363	231204	231341	-	0	14	merged.1	234439	234576	-	138			1	12	-0.00798799	1	-0.791272	0.122901	-1.33838	0.443153	0.416554	0.416554	0.416554	0.416554	0.416554	0.416554	0.416554	6.67616	5.46442	4.65514	6.56298	5.12872	5.72656	5.17102	-0.283447	-0.283447	-0.283447	-0.283447	-0.283447	-0.283447
465	STM14_0234	putative fimbrial subunit; major fimbrial subunit StfA (gi|3747029)	STM14_0234	STM0195	stfA	CDS	Major fimbrial subunit StfA	Membrane Transport,Membrane Transport_Protein secretion system Type VII (Chaperone/Usher pathway CU),Membrane Transport_Protein secretion system Type VII (Chaperone/Usher pathway CU)_The fimbrial Stf cluster,Genes Regulated by SsrA-SssrB TCS,HEG-Genes,Adherence Factors-Fimbrial	CP001363	231361	231921	+	56	18	merged.1	234596	235156	+	561			27	26	-0.336337	0.0498807	-0.185898	0.724242	-0.440692	1	8.91541	8.55594	8.48041	8.84001	8.6378	8.52939	8.51428	6.25522	5.94988	5.46522	6.42963	5.46905	5.88223	5.57263	8.2355	8.19755	8.31384	8.00514	7.62362	8.12774
466	Intergen_0173	Intergen				Intergen			CP001363	231922	232006	+	2	12	merged.1	235157	235241	+	85			2	3	-0.685596	0.567863	-1.25406	0.0334179	-0.659728	1	2.8107	2.97488	1.91528	3.04372	1.90145	2.8841	1.51392	5.86467	5.33649	4.88434	5.5832	5.46905	5.23007	5.08689	1.66025	1.4743	-0.283447	-0.283447	-0.283447	-0.283447
467	STM14_0235	putative fimbrial outer membrane usher; outer membrane usher protein StfC (gi|3747030)	STM14_0235	STM0196	stfC	CDS	Fimbriae usher protein StfC	Membrane Transport,Membrane Transport_Protein secretion system Type VII (Chaperone/Usher pathway CU),Membrane Transport_Protein secretion system Type VII (Chaperone/Usher pathway CU)_The fimbrial Stf cluster,Pseudogenes_in_typhi_clade,Pseudogenes_gained_at_Paratyphi_A_node,Adherence Factors-Fimbrial	CP001363	232007	234664	+	139	80	merged.1	235242	237899	+	2658			68	44	0.150778	0.702396	0.372511	0.776876	0.0141595	1	10.3896	10.4682	10.9866	10.4454	10.3763	10.5136	10.3723	8.87377	8.71198	8.7105	8.76159	8.69759	8.70833	8.66078	10.4771	10.5358	10.5781	10.649	12.464	10.6339
468	Intergen_0174	Intergen				Intergen			CP001363	234665	234681	+	0	0	merged.1	237900	237916	+	17			0	0	3.78541e-17	1	-3.15311e-17	1	8.43857e-17	1	0.416554	0.416554	0.416554	0.416554	0.416554	0.416554	0.416554	0.416554	0.416554	0.416554	0.416554	0.416554	0.416554	0.416554	-0.283447	-0.283447	-0.283447	-0.283447	-0.283447	-0.283447
469	STM14_0236	putative periplasmic fimbrial chaperone; periplasmic fimbrial chaperone StfD (gi|3747031)	STM14_0236	STM0197	stfD	CDS	Periplasmic fimbrial chaperone StfD	Membrane Transport,Membrane Transport_Protein secretion system Type VII (Chaperone/Usher pathway CU),Membrane Transport_Protein secretion system Type VII (Chaperone/Usher pathway CU)_The fimbrial Stf cluster,Adherence Factors-Fimbrial	CP001363	234682	235434	+	9	18	merged.1	237917	238669	+	753			3	4	0.138094	0.916864	0.0548402	1	0.205748	1	7.09783	7.03656	7.33607	7.03469	7.02454	7.19456	7.35167	7.54704	7.83458	8.25279	7.73338	7.73168	7.7672	7.86604	6.47455	6.36154	6.4755	6.67642	6.38345	6.73697
471	STM14_0237	putative minor fimbrial subunit; minor fimbrial subunit StfE (gi|3747032)	STM14_0237	STM0198	stfE	CDS	Minor fimbrial subunit StfE	Membrane Transport,Membrane Transport_Protein secretion system Type VII (Chaperone/Usher pathway CU),Membrane Transport_Protein secretion system Type VII (Chaperone/Usher pathway CU)_The fimbrial Stf cluster,Adherence Factors-Fimbrial	CP001363	235453	235965	+	8	18	merged.1	238688	239200	+	513			3	9	-0.0924245	1	0.477365	0.528508	0.0115309	1	6.02794	6.00525	5.74773	6.12269	5.88172	6.22233	6.14047	7.28507	7.47104	7.03283	7.41254	7.48878	7.71752	7.55246	4.98274	5.0912	5.61336	5.41859	5.42436	4.82952
472	STM14_0238	putative minor fimbrial subunit; minor fimbrial subunit StfF (gi|3747033)	STM14_0238	STM0199	stfF	CDS	Minor fimbrial subunit StfF	Membrane Transport,Membrane Transport_Protein secretion system Type VII (Chaperone/Usher pathway CU),Membrane Transport_Protein secretion system Type VII (Chaperone/Usher pathway CU)_The fimbrial Stf cluster,Pseudogenes_in_typhi_clade,Pseudogenes_gained_at_Paratyphi_A_node,Adherence Factors-Fimbrial	CP001363	235962	236438	+	10	9	merged.1	239197	239673	+	477			2	1	0.184429	0.631127	0.0302296	1	0.108312	1	7.15646	7.43809	7.23466	7.04312	7.12723	7.28824	7.27581	5.67674	5.83283	5.64796	5.70363	5.80091	5.76264	5.67222	6.97238	7.08165	7.08415	7.37664	7.14367	6.8157
473	STM14_0239	putative minor fimbrial subunit; minor fimbrial subunit StfG (gi|3747034); putative adhesin	STM14_0239	STM0200	stfG	CDS	Minor fimbrial subunit StfG	Membrane Transport,Membrane Transport_Protein secretion system Type VII (Chaperone/Usher pathway CU),Membrane Transport_Protein secretion system Type VII (Chaperone/Usher pathway CU)_The fimbrial Stf cluster,Adherence Factors-Fimbrial	CP001363	236438	236968	+	17	13	merged.1	239673	240203	+	531			3	9	0.238604	0.364099	0.0188811	1	0.231944	1	8.01359	8.35882	8.44048	8.0815	8.22823	8.27856	8.07173	6.14082	6.13705	6.49622	6.21675	6.49374	6.40012	6.42098	5.32898	5.49335	4.99087	4.8876	4.92157	5.35258
474	STM14_0240	putative outer membrane protein; hypothetical 30.2 da protein in stfG 3'region precursor (SW:YADU_SALTY)	STM14_0240	STM0201		CDS	Uncharacterized protein YadU in stf fimbrial cluster	Membrane Transport,Membrane Transport_Protein secretion system Type VII (Chaperone/Usher pathway CU),Membrane Transport_Protein secretion system Type VII (Chaperone/Usher pathway CU)_The fimbrial Stf cluster	CP001363	236968	237807	+	19	19	merged.1	240203	241042	+	840			8	5	0.0990013	0.971571	0.196323	0.828646	0.12196	1	7.53351	7.82917	7.70384	7.66201	7.71035	7.6395	7.55789	7.45429	7.7759	7.9131	7.71916	7.61006	7.70831	7.60381	7.19214	7.46071	7.90148	7.82445	7.69133	7.32238
475	Intergen_0176	Intergen				Intergen			CP001363	237808	237914	+	1	2	merged.1	241043	241149	+	107			1	0	0.757056	0.625856	-0.126229	1	0.104107	1	2.06194	2.86167	2.63436	1.86336	2.18151	2.12386	2.56024	4.13006	4.0752	4.04608	4.11554	4.51188	4.28049	4.02681	3.89298	4.1093	3.37195	3.75535	3.69283	3.91531
476	STM14_0241	glutamate-1-semialdehyde aminotransferase; Converts (S)-4-amino-5-oxopentanoate to 5-aminolevulinate during the porphyrin biosynthesis pathway	STM14_0241	STM0202	hemL	CDS	Glutamate-1-semialdehyde aminotransferase (EC 5.4.3.8)	Cofactors Vitamins Prosthetic Groups Pigments,Cofactors Vitamins Prosthetic Groups Pigments_Tetrapyrroles,Cofactors Vitamins Prosthetic Groups Pigments_Tetrapyrroles_Heme and Siroheme Biosynthesis	CP001363	237915	239195	-	0	0	merged.1	241150	242430	-	1281			0	0	3.78541e-17	1	-3.15311e-17	1	8.43857e-17	1	0.416554	0.416554	0.416554	0.416554	0.416554	0.416554	0.416554	0.416554	0.416554	0.416554	0.416554	0.416554	0.416554	0.416554	-0.283447	-0.283447	-0.283447	-0.283447	-0.283447	-0.283447
477	Intergen_0177	Intergen				Intergen			CP001363	239196	239221	+	0	0	merged.1	242431	242456	+	26			0	0	3.78541e-17	1	-3.15311e-17	1	8.43857e-17	1	0.416554	0.416554	0.416554	0.416554	0.416554	0.416554	0.416554	0.416554	0.416554	0.416554	0.416554	0.416554	0.416554	0.416554	-0.283447	-0.283447	-0.283447	-0.283447	-0.283447	-0.283447
478	STM14_0242	hypothetical protein	STM14_0242			CDS	hypothetical protein		CP001363	239222	239365	+	4	2	merged.1	242457	242600	+	144			1	2	0.246091	0.882185	-0.0832997	1	0.095473	1	4.3074	4.98172	4.54033	4.41285	4.41578	4.22666	4.54787	4.28172	3.82579	4.04608	3.79243	3.67702	3.8818	3.90108	3.23239	2.74248	2.99459	3.10875	2.72538	2.94946
479	STM14_0243	chloride channel protein; Acts as an electrical shunt for an outwardly-directed proton pump that is linked to amino acid decarboxylation	STM14_0243	STM0203	clcA	CDS	H(+)/Cl(-) exchange transporter ClcA		CP001363	239365	240786	+	5	27	merged.1	242600	244021	+	1422			8	16	0.507185	0.452176	0.228365	0.555984	0.462953	0.954442	6.07429	5.71055	6.966	5.88092	6.33222	6.33469	6.85072	7.62949	7.68502	7.84327	7.6903	7.56167	8.21408	8.76597	7.08022	7.0691	7.52589	7.15755	7.53629	7.34297
480	Intergen_0178	Intergen				Intergen			CP001363	240787	240867	+	1	1	merged.1	244022	244102	+	81			0	0	0.204557	1	-3.15311e-17	1	0.100918	1	4.02225	3.78615	4.05022	3.68411	4.04806	3.74741	4.3998	3.76844	3.65241	4.1816	3.27534	2.95953	3.42215	3.24758	-0.283447	-0.283447	-0.283447	-0.283447	-0.283447	-0.283447
481	STM14_0244	iron-sulfur cluster insertion protein ErpA; essential respiratory protein A; may be involved in the transfer of iron-sulfur clusters; essential for growth using oxygen or alternate electron acceptors	STM14_0244	STM0204.S	erpA [R]	CDS	ErpA, essential respiratory protein A / probable iron binding protein from the HesB_IscA_SufA family	HEG-Genes	CP001363	240868	241212	+	0	0	merged.1	244103	244447	+	345			1	0	3.78541e-17	1	0.037515	1	0.0195254	1	0.416554	0.416554	0.416554	0.416554	0.416554	0.416554	0.416554	0.416554	0.416554	0.416554	0.416554	0.416554	0.416554	0.416554	6.03422	6.05685	6.04681	5.98321	6.26992	6.31316
482	Intergen_0179	Intergen				Intergen			CP001363	241213	241312	+	0	0	merged.1	244448	244547	+	100			0	1	3.78541e-17	1	0.356062	1	-0.0106751	1	0.416554	0.416554	0.416554	0.416554	0.416554	0.416554	0.416554	0.416554	0.416554	0.416554	0.416554	0.416554	0.416554	0.416554	-0.283447	-0.283447	-0.283447	-0.283447	-0.283447	-0.283447
483	STM14_0245	hypothetical protein	STM14_0245	STM0205	yadS	CDS	Putative inner membrane protein		CP001363	241313	241936	-	4	23	merged.1	244548	245171	-	624			6	2	0.544771	0.0917309	0.322732	0.228981	0.2689	1	5.38596	5.64363	5.59244	4.51329	5.69373	5.08071	5.53005	7.60573	7.76884	7.73726	7.35852	7.62583	7.60778	7.6387	6.95888	6.81202	7.16303	7.12262	7.08333	7.56607
484	Intergen_0180	Intergen				Intergen			CP001363	241937	241972	+	0	1	merged.1	245172	245207	+	36			0	1	-0.0300631	1	-2.63184	0.0654416	0.35104	1	0.416554	0.416554	0.416554	0.416554	0.416554	0.416554	0.416554	2.96432	2.62099	3.06776	2.92511	3.83012	3.00684	3.52838	-0.283447	-0.283447	-0.283447	-0.283447	-0.283447	-0.283447
485	STM14_0246	vitamin B12-transporter protein BtuF; solute binding component of the vitamin B12 transport system BtuCDF	STM14_0246	STM0206	btuF	CDS	Vitamin B12 ABC transporter, B12-binding component BtuF	Cofactors Vitamins Prosthetic Groups Pigments,Cofactors Vitamins Prosthetic Groups Pigments_Tetrapyrroles,Cofactors Vitamins Prosthetic Groups Pigments_Tetrapyrroles_Coenzyme B12 biosynthesis,Pseudogenes_in_typhi_clade	CP001363	241973	242773	-	13	14	merged.1	245208	246008	-	801			5	4	0.151853	1	0.579749	0.240473	0.229348	1	6.71455	6.92122	6.79449	6.82595	7.67689	6.41357	6.46005	7.17957	7.07831	7.53276	7.038	7.61534	7.25578	7.44392	5.31492	5.248	5.72156	6.33664	5.95182	5.7105
486	STM14_0247	5'-methylthioadenosine/S-adenosylhomocysteine nucleosidase; enables the cleavage of the glycosidic bond in both 5'-methylthioadenosine and S-adenosylhomocysteine	STM14_0247	STM0207	pfs	CDS	5'-methylthioadenosine nucleosidase (EC 3.2.2.16) / S-adenosylhomocysteine nucleosidase (EC 3.2.2.9)	Nucleosides and Nucleotides,Amino Acids and Derivatives,Nucleosides and Nucleotides_Nucleosides and Nucleotides - no subcategory,Amino Acids and Derivatives_Arginine; urea cycle polyamines,Amino Acids and Derivatives_Lysine threonine methionine and cysteine,Nucleosides and Nucleotides_Nucleosides and Nucleotides - no subcategory_Adenosyl nucleosidases,Amino Acids and Derivatives_Arginine; urea cy…	CP001363	242766	243464	-	1	0	merged.1	246001	246699	-	699			2	0	-0.844452	0.454317	-3.15311e-17	1	-0.854688	1	3.19327	2.86167	2.48535	2.74637	1.90145	2.35461	1.06715	0.416554	0.416554	0.416554	0.416554	0.416554	0.416554	0.416554	-0.283447	-0.283447	-0.283447	-0.283447	-0.283447	-0.283447
487	STM14_0247.J	hypothetical protein	0			CDS			CP001363	243451	243615	+	5	2	merged.1	246686	246850	+	165			0	1	-0.0167125	1	0.115133	1	0.0124035	1	5.36125	5.42194	5.12289	5.56714	5.22311	5.82069	5.64415	6.24295	6.53694	6.27161	6.40615	6.63555	6.31765	6.35057	-0.283447	-0.283447	-0.283447	-0.283447	-0.283447	-0.283447
488	Intergen_0181	Intergen				Intergen			CP001363	243465	243548	+	4	1	merged.1	246700	246783	+	84			0	0	-0.0356357	1	-3.15311e-17	1	0.0767905	1	5.05715	4.80925	4.50205	4.69536	4.79428	5.17429	4.989	5.69487	6.2428	5.72394	5.8673	6.17429	5.65159	5.85288	-0.283447	-0.283447	-0.283447	-0.283447	-0.283447	-0.283447
489	STM14_0248	deoxyguanosinetriphosphate triphosphohydrolase; forms a homotetramer; requires magnesium for activity; catalyzes the hydrolysis of dGTP to form deoxyguanosine and triphosphate	STM14_0248	STM0208	dgt	CDS	Deoxyguanosinetriphosphate triphosphohydrolase (EC 3.1.5.1), subgroup 1	Nucleosides and Nucleotides,Nucleosides and Nucleotides_Purines,Nucleosides and Nucleotides_Nucleosides and Nucleotides - no subcategory,Nucleosides and Nucleotides_Purines_Purine conversions,Nucleosides and Nucleotides_Nucleosides and Nucleotides - no subcategory_dNTP triphosphohydrolase protein family	CP001363	243549	245066	+	98	129	merged.1	246784	248301	+	1518			49	65	-0.394753	0.00285326	0.00672149	1	-0.19034	1	9.7694	9.54996	9.19085	9.80484	9.35413	9.5819	9.25932	10.087	10.1147	10.1564	10.0974	10.1618	10.172	10.183	9.57179	9.56555	9.39193	9.48956	9.18513	9.40857
490	Intergen_0182	Intergen				Intergen			CP001363	245067	245195	+	3	3	merged.1	248302	248430	+	129			4	1	-1.07204	0.232921	-0.073069	1	-0.310172	1	3.58346	2.86167	2.31916	3.04372	2.7944	2.12386	1.85455	3.69827	3.22698	2.75655	3.05154	4.15402	3.42215	3.02453	6.0765	5.94215	5.76013	6.08001	5.9395	6.2708
491	STM14_0248.J	hypothetical protein	0			CDS			CP001363	245141	245278	+	3	4	merged.1	248376	248513	+	138			5	3	-0.130564	1	-0.202231	0.712414	-0.0533611	1	4.74961	4.83947	4.46273	5.00234	4.70855	4.49197	5.1827	4.13006	4.02865	4.04608	3.79243	3.90098	4.00738	4.02681	6.26382	6.21722	6.06746	6.38796	6.16796	6.38642
492	STM14_0249	serine endoprotease; protease Do; required at high temperature; degrades damaged proteins	STM14_0249	STM0209	htrA	CDS	HtrA protease/chaperone protein	Cell Wall and Capsule,Miscellaneous,Stress Response,Cell Wall and Capsule_Gram-Negative cell wall components,Miscellaneous_Plant-Prokaryote DOE project,Stress Response_Periplasmic Stress,Cell Wall and Capsule_Gram-Negative cell wall components_Lipopolysaccharide assembly,Miscellaneous_Plant-Prokaryote DOE project_Scaffold proteins for [4Fe-4S] cluster assembly (MRP family),Stress Response_Peripla…	CP001363	245196	246623	+	18	38	merged.1	248431	249858	+	1428			14	22	0.193247	0.544757	0.178128	0.819013	0.12339	1	7.3384	7.65748	7.6567	7.53635	7.52216	7.44668	7.83757	8.44344	8.59305	8.54441	8.49017	8.4863	8.66371	8.41269	8.44528	8.49069	8.3627	8.79832	8.37734	8.63819
493	Intergen_0183	Intergen				Intergen			CP001363	246624	246775	+	4	4	merged.1	249859	250010	+	152			5	0	0.258058	0.738319	0.587774	0.54473	-0.18424	1	4.99425	5.44178	5.49835	5.39352	5.6252	5.345	5.32636	4.46194	4.0752	3.89651	3.71812	4.15402	3.6702	3.96531	7.62428	7.64689	7.83378	9.43976	7.98614	7.89932
494	STM14_0250	carbohydrate diacid transcriptional activator CdaR; regulates the expression of the operons for the enzymes involved in galactarate, glucarate and glycerate utilization	STM14_0250	STM0210	cdaR	CDS	Sugar diacid utilization regulator SdaR	Carbohydrates,Carbohydrates_Monosaccharides,Carbohydrates_Monosaccharides_D-galactarate D-glucarate and D-glycerate catabolism - gjo,Carbohydrates_Monosaccharides_D-galactarate D-glucarate and D-glycerate catabolism,Pseudogenes_in_typhi_clade,Pseudogenes_Typhi_specific	CP001363	246776	247933	+	17	21	merged.1	250011	251168	+	1158			2	6	0.0739721	1	0.455441	0.465337	0.155656	1	7.40036	7.55195	7.79769	7.39211	7.34883	7.32951	7.17312	7.72081	8.13848	8.06981	7.72866	7.87057	8.22382	7.92779	4.3444	4.67118	4.85493	5.08711	4.64626	4.42831
495	Intergen_0184	Intergen				Intergen			CP001363	247934	248021	+	5	5	merged.1	251169	251256	+	88			0	2	0.196761	0.955921	0.0409489	1	0.218541	1	5.20336	5.40184	5.45892	5.33982	5.15992	5.11258	6.044	5.20629	5.41097	5.79612	5.5832	5.6445	5.79783	5.90294	-0.283447	-0.283447	-0.283447	-0.283447	-0.283447	-0.283447
496	STM14_0251	hypothetical protein; similar to Escherichia coli putative structural protein (AAC73274.1)	STM14_0251	STM0211	yaeH	CDS	UPF0325 protein YaeH		CP001363	248022	248408	-	5	12	merged.1	251257	251643	-	387			8	3	0.532367	0.100797	0.34002	0.32524	0.398459	1	5.14664	5.6941	6.06904	5.56714	5.55325	5.83986	6.21622	7.35516	7.71473	7.55789	7.53122	7.8528	8.09534	7.79711	6.60738	6.72929	7.00607	6.95691	6.47169	6.86209
497	Intergen_0185	Intergen				Intergen			CP001363	248409	248654	+	5	4	merged.1	251644	251889	+	246			3	5	-0.15766	1	0.152076	1	-0.0275497	1	4.85957	4.71462	3.99616	5.00234	5.02457	4.94567	5.2706	3.96055	4.47303	4.49087	4.64304	4.31836	4.70802	4.80035	3.93035	3.73828	3.61578	3.80654	4.00816	3.6237
498	STM14_0252	similar to Escherichia coli putative transport protein; shikimate (AAC75045.1)~disrupted by frameshift	STM14_0252	STM0212	shiA [J]	pseudo		Pseudogenes_in_typhi_clade,Pseudogenes_Typhi_specific	CP001363	248655	249957	+	27	37	merged.1	251890	253191	+	1302			8	15	0.161015	0.586497	0.241783	0.549072	0.0918435	1	7.92362	8.08387	8.07371	7.82723	8.1572	7.91726	7.91689	8.41364	8.42124	8.48233	8.43034	8.50632	8.54186	8.3082	7.74978	7.86602	7.99338	7.93498	8.00696	8.60788
499	Intergen_0186	Intergen				Intergen			CP001363	249958	249993	+	0	0	merged.1	253192	253227	+	36			0	0	3.78541e-17	1	-3.15311e-17	1	8.43857e-17	1	0.416554	0.416554	0.416554	0.416554	0.416554	0.416554	0.416554	0.416554	0.416554	0.416554	0.416554	0.416554	0.416554	0.416554	-0.283447	-0.283447	-0.283447	-0.283447	-0.283447	-0.283447
500	STM14_0253	2,3,4,5-tetrahydropyridine-2-carboxylate N-succinyltransferase; catalyzes the formation of N-succinyl-2-amino-6-ketopimelate from succinyl-CoA and tetrahydrodipicolinate in the lysine biosynthetic pathway	STM14_0253	STM0213	dapD	CDS	2,3,4,5-tetrahydropyridine-2,6-dicarboxylate N-succinyltransferase (EC 2.3.1.117)	Amino Acids and Derivatives,Amino Acids and Derivatives_Lysine threonine methionine and cysteine,Amino Acids and Derivatives_Lysine threonine methionine and cysteine_Lysine Biosynthesis DAP Pathway GJO scratch,Amino Acids and Derivatives_Lysine threonine methionine and cysteine_Lysine Biosynthesis DAP Pathway,HEG-Genes	CP001363	249994	250818	-	0	0	merged.1	253228	254052	-	825			0	0	3.78541e-17	1	-3.15311e-17	1	8.43857e-17	1	0.416554	0.416554	0.416554	0.416554	0.416554	0.416554	0.416554	0.416554	0.416554	0.416554	0.416554	0.416554	0.416554	0.416554	-0.283447	-0.283447	-0.283447	-0.283447	-0.283447	-0.283447
501	Intergen_0187	Intergen				Intergen			CP001363	250819	250847	+	0	0	merged.1	254053	254081	+	29			0	0	3.78541e-17	1	-3.15311e-17	1	8.43857e-17	1	0.416554	0.416554	0.416554	0.416554	0.416554	0.416554	0.416554	0.416554	0.416554	0.416554	0.416554	0.416554	0.416554	0.416554	-0.283447	-0.283447	-0.283447	-0.283447	-0.283447	-0.283447
502	STM14_0254	PII uridylyl-transferase; catalyzes the uridylylation or deuridylylation of the PII nitrogen regulatory protein	STM14_0254	STM0214	glnD	CDS	[Protein-PII] uridylyltransferase (EC 2.7.7.59)	Nitrogen Metabolism,Nitrogen Metabolism_Nitrogen Metabolism - no subcategory,Nitrogen Metabolism_Nitrogen Metabolism - no subcategory_Ammonia assimilation	CP001363	250848	253520	-	8	11	merged.1	254082	256754	-	2673			6	4	-5.52577	1.34148e-05	-0.390975	0.389023	-1.50678	0.0746006	2.06194	0.416554	0.416554	2.57103	0.416554	0.416554	0.416554	4.50368	3.38315	3.66939	4.96562	3.59391	3.81465	4.3492	3.23239	2.97569	2.48213	1.90627	2.93855	2.66539
503	Intergen_0188	Intergen				Intergen			CP001363	253521	253756	+	7	3	merged.1	256755	256991	+	237			2	10	0.151293	1	0.0164628	1	0.0676385	1	5.36125	5.44178	5.39769	4.96736	5.28365	5.01477	5.40615	3.69827	3.30717	3.15818	3.55693	3.67702	4.12289	3.02453	5.58475	5.59029	6.20429	6.59868	5.60689	6.02789
504	STM14_0254.J	hypothetical protein	0			CDS?			CP001363	253533	253625	-	1	4	merged.1	256767	256860	-	94			9	1	0.0539552	1	0.0828732	1	-0.00589494	1	2.65674	2.7388	1.35236	1.86336	2.41593	2.72825	2.12993	4.1824	4.16403	4.22408	3.8631	4.15402	3.22939	4.0858	7.08022	7.04792	6.79321	6.9682	6.86612	6.5931
505	STM14_0255	methionine aminopeptidase; catalyzes the removal of N-terminal amino acids from peptides and arylamides; generally Co(II) however activity has been shown for some methionine aminopeptidases with Zn, Fe, or Mn	STM14_0255	STM0215	map	CDS	Methionine aminopeptidase (EC 3.4.11.18)	Protein Metabolism,Protein Metabolism_Protein biosynthesis,Protein Metabolism_Protein biosynthesis_Translation termination factors bacterial,HEG-Genes	CP001363	253757	254551	-	1	0	merged.1	256992	257786	-	795			0	0	-0.366409	0.811875	-3.15311e-17	1	-0.232522	1	3.81948	3.07986	3.00663	4.0612	4.36064	3.97252	3.83432	0.416554	0.416554	0.416554	0.416554	0.416554	0.416554	0.416554	-0.283447	-0.283447	-0.283447	-0.283447	-0.283447	-0.283447
506	STM14_0255.J2	hypothetical protein	0			CDS?			CP001363	253766	254596	+	0	0	merged.1	257001	257831	+	831			0	0	3.78541e-17	1	-3.15311e-17	1	8.43857e-17	1	0.416554	0.416554	0.416554	0.416554	0.416554	0.416554	0.416554	0.416554	0.416554	0.416554	0.416554	0.416554	0.416554	0.416554	-0.283447	-0.283447	-0.283447	-0.283447	-0.283447	-0.283447
507	Intergen_0189	Intergen				Intergen			CP001363	254552	254798	+	5	7	merged.1	257787	258033	+	247			1	1	0.174474	1	-0.0293225	1	-0.0329636	1	4.50082	4.54163	4.29375	3.99326	4.6637	4.49197	4.04839	5.18078	4.81228	5.01106	4.93314	4.76078	4.59251	4.65211	3.85462	3.23753	3.6708	3.18811	3.03438	3.11186
508	STM14_0256	30S ribosomal protein S2	STM14_0256			cDNA/sRNA?	SSU ribosomal protein S2p (SAe)	Protein Metabolism,Protein Metabolism_Protein biosynthesis,Protein Metabolism_Protein biosynthesis_Ribosome SSU bacterial	CP001363	254799	255083	+	0	0	merged.1	258034	258318	+	285			0	0	3.78541e-17	1	-3.15311e-17	1	8.43857e-17	1	0.416554	0.416554	0.416554	0.416554	0.416554	0.416554	0.416554	0.416554	0.416554	0.416554	0.416554	0.416554	0.416554	0.416554	-0.283447	-0.283447	-0.283447	-0.283447	-0.283447	-0.283447
509	STM14_0257	30S ribosomal protein S2; one of the last subunits in the assembly of the 30S subunit; absence of S2 does not inhibit assembly but results in an inactive subunit	STM14_0257	STM0216	rpsB	CDS	SSU ribosomal protein S2p (SAe)	Protein Metabolism,Protein Metabolism_Protein biosynthesis,Protein Metabolism_Protein biosynthesis_Ribosome SSU bacterial,Genes Induced by Qse TCS,HEG-Genes	CP001363	255002	255727	+	0	2	merged.1	258237	258962	+	726			0	0	0.0468753	1	-3.15311e-17	1	-0.0742377	1	0.416554	0.416554	0.416554	0.416554	0.416554	0.416554	0.416554	4.80018	4.43783	5.46522	4.42679	4.09479	4.46695	3.61102	-0.283447	-0.283447	-0.283447	-0.283447	-0.283447	-0.283447
510	Intergen_0190	Intergen				Intergen			CP001363	255728	255984	+	0	2	merged.1	258963	259219	+	257			0	3	-0.0373885	1	-1.02463	0.694493	-0.958373	1	0.416554	0.416554	0.416554	0.416554	0.416554	0.416554	0.416554	2.19209	1.26614	1.80899	2.78654	1.46818	1.41975	2.60797	-0.283447	-0.283447	-0.283447	-0.283447	-0.283447	-0.283447
511	STM14_0258.J	translation elongation factor Ts	STM14_0258	STM0217	tsf	CDS	Translation elongation factor Ts	Protein Metabolism,Protein Metabolism_Protein biosynthesis,Protein Metabolism_Protein biosynthesis_Translation elongation factors bacterial,HEG-Genes	CP001363	255913	256836	+	1	0	merged.1	259148	260071	+	924			0	2	3.78541e-17	1	-0.31172	1	-0.00995675	1	0.416554	0.416554	0.416554	0.416554	0.416554	0.416554	0.416554	0.416554	0.416554	0.416554	0.416554	0.416554	0.416554	0.416554	-0.283447	-0.283447	-0.283447	-0.283447	-0.283447	-0.283447
512	Intergen_0191	Intergen				Intergen			CP001363	256837	256980	+	1	0	merged.1	260072	260215	+	144			0	0	3.78541e-17	1	-3.15311e-17	1	8.43857e-17	1	0.416554	0.416554	0.416554	0.416554	0.416554	0.416554	0.416554	0.416554	0.416554	0.416554	0.416554	0.416554	0.416554	0.416554	-0.283447	-0.283447	-0.283447	-0.283447	-0.283447	-0.283447
513	STM14_0259	uridylate kinase; Catalyzes the phosphorylation of UMP to UDP	STM14_0259	STM0218	pyrH	CDS	Uridine monophosphate kinase (EC 2.7.4.22)	HEG-Genes	CP001363	256981	257706	+	0	0	merged.1	260216	260941	+	726			0	0	3.78541e-17	1	-3.15311e-17	1	8.43857e-17	1	0.416554	0.416554	0.416554	0.416554	0.416554	0.416554	0.416554	0.416554	0.416554	0.416554	0.416554	0.416554	0.416554	0.416554	-0.283447	-0.283447	-0.283447	-0.283447	-0.283447	-0.283447
514	Intergen_0192	Intergen				Intergen			CP001363	257707	257852	+	1	3	merged.1	260942	261087	+	146			0	1	-2.90368	1.51048e-05	-0.501812	0.854862	-2.21173	0.0500723	3.40152	0.947193	1.35236	2.90269	1.90145	0.416554	1.06715	3.4646	3.65241	3.15818	3.93047	3.59391	3.50966	3.76332	-0.283447	-0.283447	-0.283447	-0.283447	-0.283447	-0.283447
515	108619.9.peg.2089	Ribosome recycling factor							NA	NA	NA	NA	NA	NA	merged.1	261088	261645	+	558			0	0	#N/A	#N/A	-3.15311e-17	1	#N/A	#N/A	#N/A	#N/A	#N/A	#N/A	#N/A	#N/A	#N/A	#N/A	#N/A	#N/A	#N/A	#N/A	#N/A	#N/A	-0.283447	-0.283447	-0.283447	-0.283447	-0.283447	-0.283447
516	STM14_0260	ribosome recycling factor; Rrf; Frr; ribosome-recycling factor; release factor 4; RF4; recycles ribosomes upon translation termination along with release factor RF-3 and elongation factor EF-G; A GTPase-dependent process results in release of 50S from 70S; inhibited by release factor RF-1; essential for viability; structurally similar to tRNAs	STM14_0260	STM0219	frr	CDS	Ribosome recycling factor	Protein Metabolism,Protein Metabolism_Protein biosynthesis,Protein Metabolism_Protein biosynthesis_Translation termination factors bacterial,HEG-Genes	CP001363	257853	258410	+	0	0	merged.1	261124	261645	+	522			0	0	3.78541e-17	1	-3.15311e-17	1	8.43857e-17	1	0.416554	0.416554	0.416554	0.416554	0.416554	0.416554	0.416554	0.416554	0.416554	0.416554	0.416554	0.416554	0.416554	0.416554	-0.283447	-0.283447	-0.283447	-0.283447	-0.283447	-0.283447
517	Intergen_0193	Intergen				Intergen			CP001363	258411	258550	+	0	0	merged.1	261646	261786	+	141			0	4	3.78541e-17	1	-0.535792	0.251857	-0.0104629	1	0.416554	0.416554	0.416554	0.416554	0.416554	0.416554	0.416554	0.416554	0.416554	0.416554	0.416554	0.416554	0.416554	0.416554	-0.283447	-0.283447	-0.283447	-0.283447	-0.283447	-0.283447
518	STM14_0261.RJ	1-deoxy-D-xylulose 5-phosphate reductoisomerase (EC 1.1.1.267); Isoprenoid Biosynthesis, CBSS-83331.1.peg.3039, Nonmevalonate Branch of Isoprenoid Biosynthesis	STM14_0261	STM0220	dxr	CDS	1-deoxy-D-xylulose 5-phosphate reductoisomerase (EC 1.1.1.267)	Fatty Acids Lipids and Isoprenoids,Fatty Acids Lipids and Isoprenoids_Isoprenoids,Fatty Acids Lipids and Isoprenoids_Isoprenoids_Isoprenoid Biosynthesis,Fatty Acids Lipids and Isoprenoids_Isoprenoids_Nonmevalonate Branch of Isoprenoid Biosynthesis	CP001363	258464	259747	+	1	0	merged.1	261787	262983	+	1197			0	0	0.603721	0.679379	-3.15311e-17	1	0.589018	1	2.9498	3.78615	2.63436	2.74637	3.2232	3.37939	3.58286	0.416554	0.416554	0.416554	0.416554	0.416554	0.416554	0.416554	-0.283447	-0.283447	-0.283447	-0.283447	-0.283447	-0.283447
519	Intergen_0194	Intergen				Intergen			CP001363	259748	259829	+	2	1	merged.1	262984	263065	+	82			0	0	-0.278936	1	-3.15311e-17	1	-0.353265	1	3.81948	3.65638	2.76941	3.39916	3.64848	3.37939	3.16032	3.69827	3.30717	3.84299	3.63978	2.29711	3.74423	2.76058	-0.283447	-0.283447	-0.283447	-0.283447	-0.283447	-0.283447
520	STM14_0262	hypothetical protein	STM14_0262			CDS	hypothetical protein		CP001363	259830	260033	+	0	3	merged.1	263066	263269	+	204			0	1	-0.0260791	1	-2.61665	0.0650055	-0.666012	1	0.416554	0.416554	0.416554	0.416554	0.416554	0.416554	0.416554	3.28474	2.48967	1.27462	2.78654	2.95953	2.22848	3.02453	-0.283447	-0.283447	-0.283447	-0.283447	-0.283447	-0.283447
521	Intergen_0195	Intergen				Intergen			CP001363	260034	260059	+	0	0	merged.1	263270	263295	+	26			0	0	3.78541e-17	1	-3.15311e-17	1	8.43857e-17	1	0.416554	0.416554	0.416554	0.416554	0.416554	0.416554	0.416554	0.416554	0.416554	0.416554	0.416554	0.416554	0.416554	0.416554	-0.283447	-0.283447	-0.283447	-0.283447	-0.283447	-0.283447
522	STM14_0263	undecaprenyl pyrophosphate synthase; catalyzes the formation of undecaprenyl pyrophosphate from isopentenyl pyrophosphate	STM14_0263	STM0221	uppS	CDS	Undecaprenyl diphosphate synthase (EC 2.5.1.31)	Fatty Acids Lipids and Isoprenoids,Fatty Acids Lipids and Isoprenoids_Isoprenoids,Fatty Acids Lipids and Isoprenoids_Isoprenoids_Isoprenoinds for Quinones,Fatty Acids Lipids and Isoprenoids_Isoprenoids_Isoprenoid Biosynthesis,Fatty Acids Lipids and Isoprenoids_Isoprenoids_Polyprenyl Diphosphate Biosynthesis	CP001363	260060	260818	+	0	1	merged.1	263296	264054	+	759			0	0	-0.0726949	1	-3.15311e-17	1	-0.659632	1	0.416554	0.416554	0.416554	0.416554	0.416554	0.416554	0.416554	0.986754	0.416554	0.416554	1.02173	1.03614	1.00365	1.01077	-0.283447	-0.283447	-0.283447	-0.283447	-0.283447	-0.283447
524	108619.9.peg.2092	Phosphatidate cytidylyltransferase (EC 2.7.7.41)							NA	NA	NA	NA	NA	NA	merged.1	264067	264924	+	858			0	0	#N/A	#N/A	-3.15311e-17	1	#N/A	#N/A	#N/A	#N/A	#N/A	#N/A	#N/A	#N/A	#N/A	#N/A	#N/A	#N/A	#N/A	#N/A	#N/A	#N/A	-0.283447	-0.283447	-0.283447	-0.283447	-0.283447	-0.283447
525	STM14_0264	CDP-diglyceride synthase; catalyzes the synthesis of CDP-diglyceride from CTP and phosphatidate	STM14_0264	STM0222	cdsA	CDS	Phosphatidate cytidylyltransferase (EC 2.7.7.41)	Fatty Acids Lipids and Isoprenoids,Fatty Acids Lipids and Isoprenoids_Phospholipids,Fatty Acids Lipids and Isoprenoids_Phospholipids_Glycerolipid and Glycerophospholipid Metabolism in Bacteria	CP001363	260831	261688	+	1	0	merged.1	264175	264924	+	750			0	0	0.296488	0.942075	-3.15311e-17	1	0.278078	1	3.81948	3.51377	4.20121	3.39916	3.97651	3.97252	3.67164	0.416554	0.416554	0.416554	0.416554	0.416554	0.416554	0.416554	-0.283447	-0.283447	-0.283447	-0.283447	-0.283447	-0.283447
527	STM14_0265	zinc metallopeptidase	STM14_0265	STM0223	ecfE [D]	CDS	Intramembrane protease RasP/YluC, implicated in cell division based on FtsL cleavage	Stress Response,Stress Response_Periplasmic Stress,Stress Response_Periplasmic Stress_Periplasmic Stress Response	CP001363	261700	263052	+	0	2	merged.1	264936	266288	+	1353			0	1	-0.00196886	1	-1.04766	0.53471	0.126953	1	0.416554	0.416554	0.416554	0.416554	0.416554	0.416554	0.416554	5.23135	5.59795	5.01106	5.22909	5.29581	5.55204	5.27606	-0.283447	-0.283447	-0.283447	-0.283447	-0.283447	-0.283447
528	Intergen_0198	Intergen				Intergen			CP001363	263053	263083	+	0	2	merged.1	266289	266319	+	31			0	0	-0.0461046	1	-3.15311e-17	1	0.459389	1	0.416554	0.416554	0.416554	0.416554	0.416554	0.416554	0.416554	1.7118	2.18461	2.9713	3.05154	3.50572	3.00684	2.60797	-0.283447	-0.283447	-0.283447	-0.283447	-0.283447	-0.283447
529	STM14_0266	outer membrane protein assembly factor YaeT; part of a complex with YfgL, YfiO, and NlpB involved in outer membrane protein biosynthesis; involved in the assembly of outer membrane proteins	STM14_0266	STM0224	yaeT	CDS	Outer membrane protein assembly factor YaeT precursor	Cell Wall and Capsule,Cell Wall and Capsule_Gram-Negative cell wall components,Cell Wall and Capsule_Gram-Negative cell wall components_Lipopolysaccharide assembly	CP001363	263084	265498	+	1	1	merged.1	266320	268734	+	2415			0	0	-2.47501	0.459868	-3.15311e-17	1	0.195477	1	1.03205	0.416554	0.416554	0.416554	0.416554	0.416554	0.416554	2.83948	2.34519	2.86792	2.63322	4.03304	2.7436	2.89859	-0.283447	-0.283447	-0.283447	-0.283447	-0.283447	-0.283447
530	Intergen_0199	Intergen				Intergen			CP001363	265499	265620	+	4	2	merged.1	268735	268856	+	122			2	0	-0.32222	1	-3.94582	9.90393e-08	0.604363	1	4.63058	4.92649	4.05022	4.857	4.61741	3.82641	4.45086	3.4646	4.47303	6.01758	3.79243	4.36923	4.12289	3.68918	3.34737	2.35804	-0.283447	0.388928	-0.283447	-0.283447
531	108619.9.peg.2095	Outer membrane protein H precursor							NA	NA	NA	NA	NA	NA	merged.1	268857	269342	+	486			0	5	#N/A	#N/A	-1.43053	0.00435192	#N/A	#N/A	#N/A	#N/A	#N/A	#N/A	#N/A	#N/A	#N/A	#N/A	#N/A	#N/A	#N/A	#N/A	#N/A	#N/A	-0.283447	-0.283447	-0.283447	-0.283447	-0.283447	-0.283447
532	STM14_0267	periplasmic chaperone; (SW:OMPH_SALTY); histone-like protein	STM14_0267	STM0225	hlpA	CDS	Outer membrane protein H precursor	Cell Wall and Capsule,Stress Response,Cell Wall and Capsule_Gram-Negative cell wall components,Stress Response_Periplasmic Stress,Cell Wall and Capsule_Gram-Negative cell wall components_Lipopolysaccharide assembly,Stress Response_Periplasmic Stress_Periplasmic Stress Response	CP001363	265621	266106	+	0	18	merged.1	268896	269342	+	447			0	5	-0.0109114	1	-1.43053	0.00435361	-0.751787	1	0.416554	0.416554	0.416554	0.416554	0.416554	0.416554	0.416554	7.7857	6.96544	6.50486	7.6903	7.33733	7.03021	6.77471	-0.283447	-0.283447	-0.283447	-0.283447	-0.283447	-0.283447
533	STM14_0268	UDP-3-O-[3-hydroxymyristoyl] glucosamine N-acyltransferase; adds the O-linked and N-linked 3(R)-hydroxy fatty acids to the glucosamine disaccharide during lipid A biosynthesis	STM14_0268	STM0226	lpxD	CDS	UDP-3-O-[3-hydroxymyristoyl] glucosamine N-acyltransferase (EC 2.3.1.-)	Cell Wall and Capsule,Cell Wall and Capsule_Gram-Negative cell wall components,Cell Wall and Capsule_Gram-Negative cell wall components_KDO2-Lipid A biosynthesis	CP001363	266110	267135	+	1	0	merged.1	269346	270371	+	1026			1	0	-0.901485	0.271952	-0.914576	0.250863	-0.840814	0.96698	2.8107	2.29132	1.91528	3.39916	2.41593	2.8841	2.56024	0.416554	0.416554	0.416554	0.416554	0.416554	0.416554	0.416554	3.55303	4.04234	2.35351	3.33481	3.03438	2.31133
535	STM14_0269	(3R)-hydroxymyristoyl-ACP dehydratase; in Pseudomonas aeruginosa this enzyme is a trimer of dimers; essential for membrane formation; performs third step of type II fatty acid biosynthesis; catalyzes dehydration of (3R)-hydroxyacyl-ACP to trans-2-acyl-ACP	STM14_0269	STM0227	fabZ	CDS	3-hydroxyacyl-[acyl-carrier-protein] dehydratase, FabZ form (EC 4.2.1.59)	Fatty Acids Lipids and Isoprenoids,Fatty Acids Lipids and Isoprenoids_Fatty acids,Fatty Acids Lipids and Isoprenoids_Fatty acids_Fatty Acid Biosynthesis FASII	CP001363	267151	267696	+	0	2	merged.1	270387	270932	+	546			1	0	-0.0210726	1	-0.350979	0.909886	0.709452	1	0.416554	0.416554	0.416554	0.416554	0.416554	0.416554	0.416554	4.13006	4.81228	4.55884	4.37935	4.90566	5.42274	4.80035	4.3444	4.93385	4.41371	4.78922	3.43637	3.77686
536	108619.9.peg.2098	Acyl-[acyl-carrier-protein]--UDP-N-acetylglucosamine O-acyltransferase (EC 2.3.1.129)							NA	NA	NA	NA	NA	NA	merged.1	270936	271724	+	789			0	0	#N/A	#N/A	-3.15311e-17	1	#N/A	#N/A	#N/A	#N/A	#N/A	#N/A	#N/A	#N/A	#N/A	#N/A	#N/A	#N/A	#N/A	#N/A	#N/A	#N/A	-0.283447	-0.283447	-0.283447	-0.283447	-0.283447	-0.283447
537	STM14_0270	UDP-N-acetylglucosamine acyltransferase; catalyzes the addition of (R)-3-hydroxytetradecanoyl to the glucosamine disaccharide in lipid A biosynthesis	STM14_0270	STM0228	lpxA	CDS	Acyl-[acyl-carrier-protein]--UDP-N-acetylglucosamine O-acyltransferase (EC 2.3.1.129)	Cell Wall and Capsule,Cell Wall and Capsule_Gram-Negative cell wall components,Cell Wall and Capsule_Gram-Negative cell wall components_KDO2-Lipid A biosynthesis	CP001363	267700	268488	+	0	0	merged.1	271287	271724	+	438			0	0	3.78541e-17	1	-3.15311e-17	1	8.43857e-17	1	0.416554	0.416554	0.416554	0.416554	0.416554	0.416554	0.416554	0.416554	0.416554	0.416554	0.416554	0.416554	0.416554	0.416554	-0.283447	-0.283447	-0.283447	-0.283447	-0.283447	-0.283447
538	STM14_0271	lipid-A-disaccharide synthase; catalyzes the formation of lipid A disaccharide from UDP-2,3-diacylglucosamine and 2,3-diacylglucosamine-1-phosphate, lipid A disaccharide is a precursor of lipid A that anchors LPS to the OM	STM14_0271	STM0229	lpxB	CDS	Lipid-A-disaccharide synthase (EC 2.4.1.182)	Cell Wall and Capsule,Cell Wall and Capsule_Gram-Negative cell wall components,Cell Wall and Capsule_Gram-Negative cell wall components_KDO2-Lipid A biosynthesis	CP001363	268488	269636	+	1	1	merged.1	271724	272872	+	1149			0	0	-0.438538	0.763997	-3.15311e-17	1	0.124413	1	3.58346	2.97488	2.48535	4.24771	3.8218	3.97252	4.34686	3.28474	3.52405	2.86792	2.63322	4.2109	3.50966	3.52838	-0.283447	-0.283447	-0.283447	-0.283447	-0.283447	-0.283447
539	STM14_0272	ribonuclease HII; RNH2; RNase HII; binds manganese; endonuclease which specifically degrades the RNA of RNA-DNA hybrids	STM14_0272	STM0230	rnhB	CDS	Ribonuclease HII (EC 3.1.26.4)	RNA Metabolism,RNA Metabolism_RNA processing and modification,RNA Metabolism_RNA processing and modification_Ribonuclease H	CP001363	269633	270229	+	2	10	merged.1	272869	273465	+	597			0	2	-0.0485866	1	0.289445	0.968017	0.031233	1	3.6665	2.86167	3.82065	3.29013	3.09393	3.97252	3.16032	6.60123	6.82267	7.01479	6.6151	6.54995	6.75378	7.0659	-0.283447	-0.283447	-0.283447	-0.283447	-0.283447	-0.283447
540	Intergen_0201	Intergen				Intergen			CP001363	270230	270252	+	0	1	merged.1	273466	273488	+	23			0	0	-0.031473	1	-3.15311e-17	1	0.465157	1	0.416554	0.416554	0.416554	0.416554	0.416554	0.416554	0.416554	4.37464	4.36476	4.83036	4.68266	4.76078	4.28049	6.04348	-0.283447	-0.283447	-0.283447	-0.283447	-0.283447	-0.283447
541	STM14_0273	DNA polymerase III subunit alpha; catalyzes DNA-template-directed extension of the 3'- end of a DNA strand by one nucleotide at a time; main replicative polymerase	STM14_0273	STM0231	dnaE	CDS	DNA polymerase III alpha subunit (EC 2.7.7.7)	Phages Prophages Transposable elements Plasmids,Phages Prophages Transposable elements Plasmids_Phages Prophages,Phages Prophages Transposable elements Plasmids_Phages Prophages_Phage replication	CP001363	270253	273735	+	0	0	merged.1	273489	276971	+	3483			0	0	3.78541e-17	1	-3.15311e-17	1	8.43857e-17	1	0.416554	0.416554	0.416554	0.416554	0.416554	0.416554	0.416554	0.416554	0.416554	0.416554	0.416554	0.416554	0.416554	0.416554	-0.283447	-0.283447	-0.283447	-0.283447	-0.283447	-0.283447
543	STM14_0274	acetyl-CoA carboxylase carboxyltransferase subunit alpha; catalyzes the carboxylation of acetyl-CoA to malonyl-CoA; forms a tetramer composed of two alpha (AccA) and two beta (AccD) subunits; one of the two catalytic subunits that can form the acetyl CoA carboxylase enzyme together with a carrier protein	STM14_0274	STM0232	accA	CDS	Acetyl-coenzyme A carboxyl transferase alpha chain (EC 6.4.1.2)	Fatty Acids Lipids and Isoprenoids,Fatty Acids Lipids and Isoprenoids_Fatty acids,Fatty Acids Lipids and Isoprenoids_Fatty acids_Fatty Acid Biosynthesis FASII	CP001363	273748	274707	+	1	1	merged.1	276984	277943	+	960			0	0	-1.00275	0.516098	-3.15311e-17	1	-0.0699551	1	2.48436	1.63918	1.35236	1.86336	2.18151	1.50927	1.06715	3.28474	3.22698	3.60655	3.79243	3.67702	4.42255	4.02681	-0.283447	-0.283447	-0.283447	-0.283447	-0.283447	-0.283447
544	Intergen_0203	Intergen				Intergen			CP001363	274708	274886	+	6	4	merged.1	277944	278123	+	180			2	0	0.482874	0.258593	0.12697	1	-0.27984	1	5.73277	5.7268	6.3957	5.63559	6.41574	6.01872	6.28819	5.10144	5.25795	4.88434	5.91797	5.34747	5.32962	5.44328	6.14168	6.18654	6.45996	5.97204	6.0696	6.73697
545	STM14_0274.J	hypothetical protein	0			CDS?			CP001363	274792	274923	+	6	3	merged.1	278029	278160	+	132			2	0	0.483007	0.253582	0.126968	1	-0.188628	1	5.73277	5.7268	6.3957	5.63559	6.41574	6.01872	6.28819	4.95866	5.15335	4.8576	5.76028	5.24224	5.28071	5.42054	6.14168	6.18654	6.45996	5.97204	6.0696	6.73697
546	STM14_0275	putative endochitinase	STM14_0275	STM0233		CDS	Chitinase (EC 3.2.1.14)	Carbohydrates,Carbohydrates_Aminosugars,Carbohydrates_Aminosugars_Chitin and N-acetylglucosamine utilization	CP001363	274887	276650	+	24	46	merged.1	278124	279887	+	1764			11	8	0.2573	0.198833	0.213883	0.576545	0.242185	1	7.98556	8.3111	8.02729	8.02733	8.37457	8.23579	8.36253	8.70957	9.01482	9.0545	8.78225	8.94819	8.83867	9.01581	7.16104	7.19003	7.40535	7.41837	7.74189	7.35519
547	Intergen_0204	Intergen				Intergen			CP001363	276651	276725	+	1	1	merged.1	279888	279962	+	75			1	0	-0.0444497	1	-0.467573	0.752151	-0.264702	1	4.2547	3.65638	3.47031	3.59524	4.52011	3.27058	4.34686	3.54677	3.65241	3.78741	3.8631	3.08656	3.42215	3.02453	3.17127	2.90206	2.99459	3.10875	3.28873	2.31133
548	STM14_0276	lysine decarboxylase 2; similar to Escherichia coli lysine decarboxylase 2; constitutive (AAC73297.1)	STM14_0276	STM0234	ldcC	CDS	Lysine decarboxylase 2, constitutive (EC 4.1.1.18)	Amino Acids and Derivatives,Amino Acids and Derivatives_Lysine threonine methionine and cysteine,Amino Acids and Derivatives_Lysine threonine methionine and cysteine_Lysine degradation	CP001363	276726	278867	+	36	45	merged.1	279963	282104	+	2142			14	5	0.0643758	1	0.120551	0.965459	0.141087	1	8.07567	8.13653	8.22238	8.09372	8.09943	8.00479	8.24448	8.74263	8.90796	8.83222	8.62083	8.86645	8.81953	8.86612	8.02923	8.13264	8.01215	8.19	8.20529	7.80747
549	Intergen_0205	Intergen				Intergen			CP001363	278868	278922	+	2	0	merged.1	282105	282159	+	55			0	0	0.682539	0.171551	-3.15311e-17	1	0.639741	1	4.35824	5.03492	5.09744	4.18818	4.6637	4.44266	5.12098	0.416554	0.416554	0.416554	0.416554	0.416554	0.416554	0.416554	-0.283447	-0.283447	-0.283447	-0.283447	-0.283447	-0.283447
550	STM14_0277	hypothetical protein	STM14_0277	STM0235	yaeR	CDS	FIG01280259: hypothetical protein		CP001363	278923	279312	+	4	5	merged.1	282160	282549	+	390			0	5	0.299881	0.712011	0.139121	1	0.302755	1	4.89444	5.31848	4.96299	4.7375	5.15992	5.29031	4.72427	6.34981	6.66421	6.33112	6.40615	6.93473	6.60277	6.33849	-0.283447	-0.283447	-0.283447	-0.283447	-0.283447	-0.283447
551	Intergen_0206	Intergen				Intergen			CP001363	279313	279374	+	1	1	merged.1	282550	282611	+	62			1	2	-0.829819	0.937294	0.274707	1	-0.787011	1	1.79298	1.63918	0.416554	1.52135	1.90145	0.416554	1.06715	1.39435	0.416554	2.63587	1.02173	2.06995	1.41975	1.43041	-0.283447	-0.283447	-0.283447	-0.283447	-0.283447	-0.283447
552	STM14_0278	tRNA(Ile)-lysidine synthetase; Ligates lysine onto the cytidine present at position 34 of the AUA codon-specific tRNA(Ile) that contains the anticodon CAU; ATP-dependent; responsible for modifying the wobble-base of the CAU anticodon of tRNAIle such that it exhibits proper recognition of the AUA codon rather than the AUG codon and is in turn properly recognized by isoleucyl-tRNA synthetase	STM14_0278	STM0236	tilS	CDS	tRNA(Ile)-lysidine synthetase (EC 6.3.4.19)	Cofactors Vitamins Prosthetic Groups Pigments,RNA Metabolism,Cofactors Vitamins Prosthetic Groups Pigments_Folate and pterines,RNA Metabolism_RNA processing and modification,Cofactors Vitamins Prosthetic Groups Pigments_Folate and pterines_Folate biosynthesis cluster,RNA Metabolism_RNA processing and modification_tRNA modification Bacteria,RNA Metabolism_RNA processing and modification_tRNAmodifi…	CP001363	279375	280667	+	0	2	merged.1	282612	283904	+	1293			1	0	-0.000801789	1	-1.92631	0.0188469	-0.788869	1	0.416554	0.416554	0.416554	0.416554	0.416554	0.416554	0.416554	1.97184	1.79727	1.5664	2.26689	1.46818	1.00365	2.01996	3.04067	1.66442	1.17076	0.388928	1.54977	0.800762
553	Intergen_0207	Intergen				Intergen			CP001363	280668	280750	+	3	1	merged.1	283905	283987	+	83			1	0	0.46917	0.476819	0.195948	1	0.468466	1	4.35824	5.23001	4.96299	4.41285	4.56958	4.67387	4.3998	2.38312	2.18461	1.80899	0.416554	1.46818	2.59145	1.43041	5.32898	5.18731	5.49639	5.46713	5.49344	4.87548
554	STM14_0279	Rho-binding antiterminator; Suppresses temperature-sensitive mutations in essential genes by modulating rho-dependent transcription termination	STM14_0279	STM0237	rof	CDS	Rho-specific inhibitor of transcription termination (YaeO)	RNA Metabolism,RNA Metabolism_Transcription,RNA Metabolism_Transcription_Transcription factors bacterial	CP001363	280751	281011	-	2	5	merged.1	283988	284248	-	261			3	3	-0.740138	0.542099	0.0978116	1	-0.0904851	1	3.07666	1.33428	2.48535	2.37139	2.41593	2.8841	1.51392	5.12837	5.21702	5.50022	5.62447	5.76337	5.37693	5.69134	3.64582	3.55827	4.0486	2.51085	3.43637	3.95865
555	STM14_0280	hypothetical protein	STM14_0280	STM0238	yaeP	CDS	FIG00639395: hypothetical protein		CP001363	280998	281216	-	1	6	merged.1	284235	284453	-	219			3	4	-0.561406	0.730523	1.12013	0.288065	-0.167769	1	2.06194	2.29132	1.91528	3.29013	2.18151	2.55349	2.73522	4.65954	5.19611	5.27627	4.99739	5.21469	5.23007	4.9665	4.68772	4.48201	6.39609	5.43495	4.30571	4.68214
556	Intergen_0208	Intergen				Intergen			CP001363	281217	281395	+	4	1	merged.1	284454	284632	+	179			3	0	0.371601	0.499983	0.232398	0.843202	0.812063	1	5.11743	5.59132	5.53672	4.9315	4.8752	5.17429	5.48176	1.7118	3.05182	3.15818	2.63322	2.49331	2.7436	2.60797	7.6747	7.73963	8.08738	8.07727	7.82798	7.94314
557	STM14_0281	putative cytoplasmic protein; hypothetical 20.8 kDa protein in mesJ-cutF intergenic region (SW:YAEQ_SALTY)	STM14_0281	STM0239	yaeQ	CDS	YaeQ protein		CP001363	281396	281941	+	17	9	merged.1	284633	285178	+	546			7	4	0.173288	0.895182	0.0330673	1	0.141384	1	6.76252	6.97665	6.84123	7.02622	6.87517	7.40224	7.1807	6.01657	5.999	6.19892	5.5832	5.95871	5.6707	5.69134	7.4868	7.6011	7.7564	7.61785	7.7525	7.68699
558	STM14_0282	hypothetical protein; putative-tRNA hydrolase domain	STM14_0282	STM0240	prfB [J]	CDS	Hypothetical protein YaeJ with similarity to translation release factor	Protein Metabolism,Protein Metabolism_Protein biosynthesis,Protein Metabolism_Protein biosynthesis_Translation termination factors bacterial	CP001363	281938	282360	+	6	0	merged.1	285175	285597	+	423			4	0	-0.134891	1	-0.0853033	1	-0.139153	1	5.73277	5.86541	5.88793	5.8996	5.93931	5.04812	5.45699	0.416554	0.416554	0.416554	0.416554	0.416554	0.416554	0.416554	6.63027	6.57201	6.43634	6.42938	6.71525	6.50812
559	Intergen_0209	Intergen				Intergen			CP001363	282361	282391	+	0	0	merged.1	285598	285628	+	31			0	0	3.78541e-17	1	-3.15311e-17	1	8.43857e-17	1	0.416554	0.416554	0.416554	0.416554	0.416554	0.416554	0.416554	0.416554	0.416554	0.416554	0.416554	0.416554	0.416554	0.416554	-0.283447	-0.283447	-0.283447	-0.283447	-0.283447	-0.283447
560	STM14_0283	XXX	STM14_0283	STM0241	cutF	CDS/pseudo/sRNA?			CP001363	282392	283093	+	8	16	merged.1	285629	286330	+	702			11	8	-0.0125459	1	0.134146	0.860149	0.07453	1	6.98912	7.28183	7.24049	7.35875	7.1599	6.81329	7.28991	8.20805	8.1949	8.24249	8.03831	8.30874	8.21733	8.23191	7.72873	7.95745	7.79406	7.75448	7.82464	7.85699
561	Intergen_0210	Intergen				Intergen			CP001363	283094	283166	+	4	0	merged.1	286331	286403	+	73			0	0	0.20373	1	-3.15311e-17	1	0.188861	1	4.08397	4.25823	4.24822	3.92196	3.8218	4.10518	4.3998	0.416554	0.416554	0.416554	0.416554	0.416554	0.416554	0.416554	-0.283447	-0.283447	-0.283447	-0.283447	-0.283447	-0.283447
562	STM14_0284	prolyl-tRNA synthetase; catalyzes the formation of prolyl-tRNA(Pro) from proline and tRNA(Pro)	STM14_0284	STM0242	proS	CDS	Prolyl-tRNA synthetase (EC 6.1.1.15), bacterial type	Protein Metabolism,Protein Metabolism_Protein biosynthesis,Protein Metabolism_Protein biosynthesis_tRNA aminoacylation Pro,HEG-Genes	CP001363	283167	284885	-	0	0	merged.1	286404	288122	-	1719			0	0	3.78541e-17	1	-3.15311e-17	1	8.43857e-17	1	0.416554	0.416554	0.416554	0.416554	0.416554	0.416554	0.416554	0.416554	0.416554	0.416554	0.416554	0.416554	0.416554	0.416554	-0.283447	-0.283447	-0.283447	-0.283447	-0.283447	-0.283447
563	Intergen_0211	Intergen				Intergen			CP001363	284886	284995	+	0	0	merged.1	288123	288232	+	110			0	0	3.78541e-17	1	-3.15311e-17	1	8.43857e-17	1	0.416554	0.416554	0.416554	0.416554	0.416554	0.416554	0.416554	0.416554	0.416554	0.416554	0.416554	0.416554	0.416554	0.416554	-0.283447	-0.283447	-0.283447	-0.283447	-0.283447	-0.283447
564	STM14_0285	putative regulatory protein	STM14_0285	STM0243	yaeB	CDS	COG1720: Uncharacterized conserved protein	RNA Metabolism,RNA Metabolism_RNA processing and modification,RNA Metabolism_RNA processing and modification_tRNA modification Bacteria,RNA Metabolism_RNA processing and modification_tRNA modification Archaea	CP001363	284996	285703	-	8	10	merged.1	288233	288940	-	708			3	3	0.109056	1	0.205718	0.751655	0.243845	1	5.17528	5.46134	5.01828	5.36692	5.42474	5.54512	5.38004	6.16704	6.54524	6.77154	5.8325	6.65618	6.32973	6.23805	4.39874	4.45652	4.6235	4.62781	4.94642	4.36528
565	STM14_0286	outer membrane lipoprotein; similar to Escherichia coli regulator in colanic acid synthesis; interacts with RcsB (AAC73307.1); overexpression confers mucoid phenotype, increases capsule synthesis	STM14_0286	STM0244	rcsF	CDS	Protein RcsF	Regulation and Cell signaling,Phosphorus Metabolism,Regulation and Cell signaling_Regulation and Cell signaling - no subcategory,Phosphorus Metabolism_Phosphorus Metabolism - no subcategory,Regulation and Cell signaling_Regulation and Cell signaling - no subcategory_Rcs phosphorelay signal transduction pathway,Phosphorus Metabolism_Phosphorus Metabolism - no subcategory_Alkylphosphonate utilizati…	CP001363	285700	286104	-	7	7	merged.1	288937	289341	-	405			3	3	0.241037	0.542089	-0.446948	0.53471	0.264181	1	6.23255	6.42942	6.59979	6.30188	6.49469	6.38776	6.60236	5.98744	6.32215	6.12237	5.98288	6.07052	6.20419	6.499	5.83186	5.49335	5.51154	4.50921	5.08714	5.19838
566	Intergen_0212	Intergen				Intergen			CP001363	286105	286222	+	2	3	merged.1	289342	289459	+	118			0	1	-0.184782	1	0.239589	0.904916	-0.113913	1	3.81948	2.45639	3.75706	3.76783	4.30331	3.37939	3.83432	4.76628	4.66787	5.23532	4.47271	4.76078	4.81496	5.11548	-0.283447	-0.283447	-0.283447	-0.283447	-0.283447	-0.283447
567	STM14_0287	DL-methionine transporter substrate-binding subunit; similar to Escherichia coli putative lipoprotein (AAC73308.1)	STM14_0287	STM0245	metQ	CDS	Methionine ABC transporter substrate-binding protein	Amino Acids and Derivatives,Amino Acids and Derivatives_Lysine threonine methionine and cysteine,Amino Acids and Derivatives_Lysine threonine methionine and cysteine_Methionine Biosynthesis,Amino Acids and Derivatives_Lysine threonine methionine and cysteine_Methionine Degradation,HEG-Genes	CP001363	286223	287038	-	17	15	merged.1	289460	290275	-	816			11	9	-0.619429	0.00148477	-0.845132	1.5807e-05	-0.557015	0.321385	7.47712	6.7647	6.90863	7.49396	7.1518	6.60499	6.87896	7.82739	7.18828	7.14211	7.55276	7.44203	7.10236	7.05856	7.36926	7.30518	6.12769	6.19013	6.89832	6.20032
568	Intergen_0213	Intergen				Intergen			CP001363	287039	287076	+	0	0	merged.1	290276	290313	+	38			0	0	3.78541e-17	1	-3.15311e-17	1	8.43857e-17	1	0.416554	0.416554	0.416554	0.416554	0.416554	0.416554	0.416554	0.416554	0.416554	0.416554	0.416554	0.416554	0.416554	0.416554	-0.283447	-0.283447	-0.283447	-0.283447	-0.283447	-0.283447
569	STM14_0288	DL-methionine transporter permease subunit; part of the MetNIQ methionine uptake system	STM14_0288	STM0246	yaeE	CDS	Methionine ABC transporter permease protein	Amino Acids and Derivatives,Amino Acids and Derivatives_Lysine threonine methionine and cysteine,Amino Acids and Derivatives_Lysine threonine methionine and cysteine_Methionine Biosynthesis,Amino Acids and Derivatives_Lysine threonine methionine and cysteine_Methionine Degradation,Genes Regulated by SsrA-SssrB TCS	CP001363	287077	287730	-	21	28	merged.1	290314	290967	-	654			8	8	-0.375744	0.136012	-0.527085	0.0139375	-0.421937	0.748242	7.60893	6.87091	7.1872	7.37886	7.48397	7.01226	6.9693	8.31743	8.00658	7.7877	8.19377	7.86171	7.61272	7.7523	8.02707	7.94834	7.76591	7.03411	7.45204	7.44175
570	STM14_0289	DL-methionine transporter ATP-binding subunit; part of the metNIQ transport system for methionine	STM14_0289	STM0247	metN	CDS	Methionine ABC transporter ATP-binding protein	Amino Acids and Derivatives,Amino Acids and Derivatives_Lysine threonine methionine and cysteine,Amino Acids and Derivatives_Lysine threonine methionine and cysteine_Methionine Biosynthesis,Amino Acids and Derivatives_Lysine threonine methionine and cysteine_Methionine Degradation	CP001363	287723	288754	-	20	29	merged.1	290960	291991	-	1032			12	11	0.0578695	1	-0.761782	1.35618e-07	-0.138673	1	7.7678	7.21425	8.74705	7.52437	7.54089	7.14148	7.13459	8.21121	7.8614	8.16556	8.29948	8.04105	7.79359	7.78826	7.57203	7.63558	6.92918	6.71712	7.0027	6.83327
571	Intergen_0214	Intergen				Intergen			CP001363	288755	288943	+	4	8	merged.1	291992	292180	+	189			2	1	0.210945	0.74328	-0.0603974	1	0.12515	1	6.78127	6.7003	6.84123	6.18492	6.84535	6.38776	6.61361	5.48165	6.06968	5.70906	5.70363	5.46905	5.55204	5.42054	5.97286	5.72449	5.79769	6.0162	6.14667	5.86657
572	STM14_0289.P	XXX	0			sRNA_cand			CP001363	288800	288900	+	2	3	merged.1	292037	292137	+	101			2	1	0.24255	0.824839	-0.0603964	1	-0.0320109	1	6.45906	6.39931	6.66188	5.97199	6.68627	6.03544	6.34328	3.89931	4.1203	3.32361	4.1723	2.49331	3.6702	3.68918	5.97286	5.72449	5.79769	6.0162	6.14667	5.86657
573	108619.9.peg.2118	D-glycero-D-manno-heptose 1,7-bisphosphate phosphatase (EC 3.1.1.-)							NA	NA	NA	NA	NA	NA	merged.1	292181	292747	+	567			1	2	#N/A	#N/A	-4.25348	5.54837e-05	#N/A	#N/A	#N/A	#N/A	#N/A	#N/A	#N/A	#N/A	#N/A	#N/A	#N/A	#N/A	#N/A	#N/A	#N/A	#N/A	0.993612	1.4743	-0.283447	-0.283447	-0.283447	-0.283447
574	STM14_0290	D,D-heptose 1,7-bisphosphate phosphatase; Converts the D-glycero-beta-D-manno-heptose 1,7-bisphosphate intermediate into D-glycero-beta-D-manno-heptose 1-phosphate	STM14_0290	STM0248	yaeD	CDS	D-glycero-D-manno-heptose 1,7-bisphosphate phosphatase (EC 3.1.1.-)	Cell Wall and Capsule,Cell Wall and Capsule_Capsular and extracellular polysacchrides,Cell Wall and Capsule_Gram-Negative cell wall components,Cell Wall and Capsule_Capsular and extracellular polysacchrides_Capsular heptose biosynthesis,Cell Wall and Capsule_Gram-Negative cell wall components_LOS core oligosaccharide biosynthesis,Genes Induced by Qse TCS	CP001363	288944	289510	+	1	1	merged.1	292295	292747	+	453			1	0	-2.42138	0.329564	-3.88276	0.000463789	-2.91299	0.113394	1.03205	0.416554	0.416554	1.52135	1.09432	0.416554	0.416554	1.39435	0.416554	0.416554	0.416554	0.416554	0.416554	0.416554	0.993612	1.4743	-0.283447	-0.283447	-0.283447	-0.283447
575	STM14_3259	hypothetical protein	STM14_3259			CDS?	hypothetical protein		CP001363	2855709	2855837	+	2	0	merged.1	292367	292495	+	129			0	0	-0.0672339	1	-3.15311e-17	1	-0.0589688	1	4.78721	4.80925	4.61397	4.857	4.91401	4.58578	4.88143	0.416554	0.416554	0.416554	0.416554	0.416554	0.416554	0.416554	-0.283447	-0.283447	-0.283447	-0.283447	-0.283447	-0.283447
577	Intergen_0215	Intergen				Intergen			CP001363	289511	289580	+	0	1	merged.1	292748	292817	+	70			0	0	-0.00925311	1	-3.15311e-17	1	-0.386639	1	0.416554	0.416554	0.416554	0.416554	0.416554	0.416554	0.416554	3.07922	3.05182	3.32361	3.79243	3.31131	2.7436	3.14036	-0.283447	-0.283447	-0.283447	-0.283447	-0.283447	-0.283447
579	Intergen_0216	Intergen				Intergen			CP001363	289820	289888	+	0	6	merged.1	293067	293135	+	69			0	0	-0.0144512	1	-3.15311e-17	1	-0.0994567	1	0.416554	0.416554	0.416554	0.416554	0.416554	0.416554	0.416554	5.23135	5.39271	5.19317	5.70363	5.32187	5.12314	5.80102	-0.283447	-0.283447	-0.283447	-0.283447	-0.283447	-0.283447
580	STM14_0293	Small Subunit Ribosomal RNA	STM14_0293	STM0249	rrsH	16S rRNA			CP001363	289889	291432	+	1	127	merged.1	293136	294679	+	1544			0	147	-1.96735	0.0907298	-0.560086	0.388785	-0.708404	0.252546	2.06194	1.89074	0.416554	2.13962	0.416554	1.06399	0.416554	9.27879	8.81501	8.86782	9.30597	8.83286	8.81953	8.85556	-0.283447	-0.283447	-0.283447	-0.283447	-0.283447	-0.283447
581	Intergen_0217	Intergen				Intergen			CP001363	291433	291489	+	0	3	merged.1	294680	294736	+	57			0	9	0.0103658	1	-0.553239	0.396081	-0.158657	1	0.416554	0.416554	0.416554	0.416554	0.416554	0.416554	0.416554	4.95866	4.75624	4.74541	4.68266	4.2109	4.97726	4.57185	-0.283447	-0.283447	-0.283447	-0.283447	-0.283447	-0.283447
582	STM14_0294	isoleucine tRNA I (duplicate of ileU,T); glutamate tRNA 2 (duplicate of gltU,V,W)	STM14_0294	STM0250	ileV	tRNA			CP001363	291490	291566	+	0	5	merged.1	294737	294813	+	77			0	9	0.00251984	1	-0.437869	0.529272	-0.28885	1	0.416554	0.416554	0.416554	0.416554	0.416554	0.416554	0.416554	5.58249	5.33649	5.48283	5.68424	5.09889	5.25561	5.53079	-0.283447	-0.283447	-0.283447	-0.283447	-0.283447	-0.283447
583	Intergen_0218	Intergen				Intergen			CP001363	291567	291675	+	0	2	merged.1	294814	294922	+	109			0	3	0.0118458	1	-0.439482	0.609919	-0.00648727	1	0.416554	0.416554	0.416554	0.416554	0.416554	0.416554	0.416554	2.96432	2.95557	3.60655	3.27534	2.49331	3.42215	2.76058	-0.283447	-0.283447	-0.283447	-0.283447	-0.283447	-0.283447
585	108619.9.rna.78	Small Subunit Ribosomal RNA; ssuRNA; SSU rRNA							NA	NA	NA	NA	NA	NA	merged.1	294968	295368	+	401			0	35	#N/A	#N/A	-0.625434	0.0342376	#N/A	#N/A	#N/A	#N/A	#N/A	#N/A	#N/A	#N/A	#N/A	#N/A	#N/A	#N/A	#N/A	#N/A	#N/A	#N/A	-0.283447	-0.283447	-0.283447	-0.283447	-0.283447	-0.283447
587	MZ1838_Intergen_0206	Intergen							NA	NA	NA	NA	NA	NA	merged.1	295369	295437	+	69			0	2	#N/A	#N/A	-0.393178	0.61874	#N/A	#N/A	#N/A	#N/A	#N/A	#N/A	#N/A	#N/A	#N/A	#N/A	#N/A	#N/A	#N/A	#N/A	#N/A	#N/A	-0.283447	-0.283447	-0.283447	-0.283447	-0.283447	-0.283447
588	108619.9.rna.79	tRNA-Ile-GAT							NA	NA	NA	NA	NA	NA	merged.1	295438	295511	+	74			0	9	#N/A	#N/A	0.0261164	1	#N/A	#N/A	#N/A	#N/A	#N/A	#N/A	#N/A	#N/A	#N/A	#N/A	#N/A	#N/A	#N/A	#N/A	#N/A	#N/A	-0.283447	-0.283447	-0.283447	-0.283447	-0.283447	-0.283447
589	MZ1838_Intergen_0207	Intergen							NA	NA	NA	NA	NA	NA	merged.1	295512	295623	+	112			0	5	#N/A	#N/A	-0.387415	0.618973	#N/A	#N/A	#N/A	#N/A	#N/A	#N/A	#N/A	#N/A	#N/A	#N/A	#N/A	#N/A	#N/A	#N/A	#N/A	#N/A	-0.283447	-0.283447	-0.283447	-0.283447	-0.283447	-0.283447
590	108619.9.rna.80	tRNA-Ala-TGC							NA	NA	NA	NA	NA	NA	merged.1	295624	295696	+	73			0	4	#N/A	#N/A	-0.514064	0.344843	#N/A	#N/A	#N/A	#N/A	#N/A	#N/A	#N/A	#N/A	#N/A	#N/A	#N/A	#N/A	#N/A	#N/A	#N/A	#N/A	-0.283447	-0.283447	-0.283447	-0.283447	-0.283447	-0.283447
591	MZ1838_Intergen_0208	Intergen							NA	NA	NA	NA	NA	NA	merged.1	295697	295905	+	209			0	3	#N/A	#N/A	-0.648475	0.163493	#N/A	#N/A	#N/A	#N/A	#N/A	#N/A	#N/A	#N/A	#N/A	#N/A	#N/A	#N/A	#N/A	#N/A	#N/A	#N/A	-0.283447	-0.283447	-0.283447	-0.283447	-0.283447	-0.283447
592	STM14_0296	hypothetical protein	STM14_0296			CDS	hypothetical protein		CP001363	291760	291876	+	0	4	merged.1	295708	295908	+	201			0	1	0.0340908	1	-0.854813	0.287085	0.173263	1	0.416554	0.416554	0.416554	0.416554	0.416554	0.416554	0.416554	4.8333	4.86622	5.12754	4.1723	4.59971	4.28049	4.52999	-0.283447	-0.283447	-0.283447	-0.283447	-0.283447	-0.283447
593	108619.9.rna.81	Large Subunit Ribosomal RNA; lsuRNA; LSU rRNA							NA	NA	NA	NA	NA	NA	merged.1	295906	297506	+	1601			2	184	#N/A	#N/A	-1.21593	0.0031129	#N/A	#N/A	#N/A	#N/A	#N/A	#N/A	#N/A	#N/A	#N/A	#N/A	#N/A	#N/A	#N/A	#N/A	#N/A	#N/A	3.4016	2.56303	0.376497	1.47135	1.26375	0.800762
595	STM14_0298	5S RNA	STM14_0298	STM0253	rrfH	5S rRNA			CP001363	295219	295340	+	0	2	merged.1	297802	297923	+	122			2	4	-0.00572945	1	-0.674271	0.430526	-0.259662	1	0.416554	0.416554	0.416554	0.416554	0.416554	0.416554	0.416554	3.89931	3.45532	2.86792	3.37543	3.7556	3.50966	3.34737	2.3533	2.46417	0.376497	0.845763	1.54977	0.358197
596	Intergen_0222	Intergen				Intergen			CP001363	295341	295527	+	2	4	merged.1	297924	298110	+	187			1	2	-3.54999	0.00675748	0.0249072	1	-1.60543	0.245392	2.28856	0.947193	0.416554	1.52135	0.416554	0.416554	0.416554	4.8333	4.28778	4.71594	4.51721	3.67702	4.06629	4.0858	1.25157	0.278577	0.376497	0.388928	-0.283447	0.800762
597	STM14_0299	aspartate tRNA 1 (duplicate of aspT,V)	STM14_0299	STM0254	aspU	tRNA			CP001363	295528	295604	+	0	2	merged.1	298111	298187	+	77			1	1	-0.0421363	1	-1.28315	0.0790072	0.365768	1	0.416554	0.416554	0.416554	0.416554	0.416554	0.416554	0.416554	1.97184	0.903004	1.80899	1.44678	2.29711	2.88122	1.43041	3.34737	2.46417	0.376497	1.70514	-0.283447	0.358197
598	Intergen_0223	Intergen				Intergen			CP001363	295605	295768	+	2	3	merged.1	298188	298351	+	164			3	0	0.347956	0.503202	-0.379506	0.979613	0.169388	1	5.05715	5.29687	5.35537	5.31221	5.82174	5.56829	5.64415	4.86568	5.21702	5.27627	5.17456	5.09889	5.35347	4.80035	4.10393	3.65108	3.49901	3.90378	2.33165	4.3327
599	STM14_0300	2,5-diketo-D-gluconate reductase B; catalyzes the reduction of 2,5-diketo-D-gluconic acid to 2-keto-L-gulonic acid	STM14_0300	STM0255	dkgB	CDS	Methylglyoxal reductase, acetol producing (EC 1.1.1.-) / 2,5-diketo-D-gluconic acid reductase B (EC 1.1.1.274)	Carbohydrates,Carbohydrates_Monosaccharides,Carbohydrates_Monosaccharides_D-gluconate and ketogluconates metabolism	CP001363	295769	296572	+	4	14	merged.1	298352	299155	+	804			2	8	0.283662	0.671316	0.0573802	1	0.205706	1	5.75191	5.95093	5.73128	5.70095	6.68627	5.49763	5.9759	7.61051	7.73299	7.59073	7.55809	7.78885	7.88234	7.61887	6.09307	6.18654	7.01141	6.31028	5.82357	5.79663
600	Intergen_0221	Intergen				Intergen			CP001363	295037	295218	+	1	1	merged.1	298985	299166	+	182			2	2	-5.18436	0.000216008	0.0985911	1	-0.08554	1	2.06194	0.416554	0.416554	2.13962	0.416554	0.416554	0.416554	4.41895	5.17489	3.94811	4.72122	4.59971	4.55186	4.39656	6.09307	6.18654	7.01141	6.31028	5.82357	5.79663
601	Intergen_0224	Intergen				Intergen			CP001363	296573	296592	+	1	1	merged.1	299156	299175	+	20			0	0	0.131295	1	-3.15311e-17	1	0.348731	1	3.81948	4.57793	4.57762	5.13438	4.6637	4.83539	4.95403	2.83948	3.93078	2.9713	3.46903	4.41836	3.42215	3.68918	-0.283447	-0.283447	-0.283447	-0.283447	-0.283447	-0.283447
602	STM14_0301	putative transcriptional regulator; similar to Escherichia coli putative transcriptional regulator LysR-type (AAC73313.1); LysR family	STM14_0301	STM0256	yafC	CDS	LysR family transcriptional regulator YafC	Regulation and Cell signaling,Regulation and Cell signaling_Regulation and Cell signaling - no subcategory,Regulation and Cell signaling_Regulation and Cell signaling - no subcategory_LysR-family proteins in Salmonella enterica Typhimurium,Regulation and Cell signaling_Regulation and Cell signaling - no subcategory_LysR-family proteins in Escherichia coli	CP001363	296593	297507	-	8	17	merged.1	299176	300090	-	915			4	3	0.404138	0.253512	0.147416	0.882062	0.149535	1	6.07429	6.48782	6.3207	6.41006	6.74127	6.9162	6.79252	7.22395	7.10098	7.60687	7.32762	7.35005	7.15759	7.13735	6.63594	6.91386	7.26041	6.91087	7.19122	6.84487
603	Intergen_0225	Intergen				Intergen			CP001363	297508	297611	+	1	2	merged.1	300091	300194	+	104			1	0	0.27286	1	1.01225	0.6006	0.234986	1	3.30115	3.65638	3.11205	2.37139	2.18151	3.15289	2.89126	3.54677	3.58966	3.32361	2.46165	3.20331	3.59216	2.60797	1.47033	1.9828	2.35351	3.53021	1.54977	1.41274
604	STM14_0302	putative drug efflux protein; similar to Escherichia coli putative transport protein (AAC74729.1); putatively for chloramphenicol	STM14_0302	STM0257		CDS	Putative drug efflux protein		CP001363	297612	298787	+	15	19	merged.1	300195	301370	+	1176			3	4	0.193793	0.61737	0.122553	1	0.143825	1	7.26035	7.43809	7.62588	7.42472	7.71035	7.4278	7.48013	7.09333	7.02594	6.9275	6.95145	7.24502	6.8823	7.17858	5.5003	5.36222	5.52653	5.85533	5.0185	5.36873
605	Intergen_0226	Intergen				Intergen			CP001363	298788	298939	+	3	2	merged.1	301371	301522	+	152			2	1	0.0407683	1	0.193952	0.906192	-0.23914	1	4.96174	4.80925	5.49835	4.65195	4.2436	4.71598	4.50018	3.4646	3.22698	2.63587	3.27534	3.20331	2.59145	2.60797	4.31644	4.14165	4.75662	4.7374	4.7345	4.26525
606	STM14_0303.RJ	hypothetical protein	STM14_0303	STM0258	yafD	CDS	FIG00613320: hypothetical protein		CP001363	298919	299719	+	3	22	merged.1	301523	302302	+	780			3	6	0.00327718	1	-0.520345	0.104993	-0.0162444	1	5.23091	5.25264	5.85793	5.16558	4.75205	4.94567	4.80499	7.51678	7.20931	7.23851	7.48715	7.47143	7.54702	7.8576	5.97286	5.77692	5.585	5.41859	5.25568	5.67195
607	Intergen_0227	Intergen				Intergen			CP001363	299720	299796	+	4	1	merged.1	302303	302379	+	77			2	1	0.202861	1	0.103368	1	0.437781	1	3.95777	4.11737	4.33789	4.41285	3.8218	4.39162	5.02314	3.89931	4.02865	3.60655	2.63322	3.90098	4.28049	3.24758	7.09263	7.13886	7.54074	7.69459	7.24229	7.55905
608	STM14_0304	putative methyltransferase; similar to Escherichia coli putative biotin synthesis protein (AAC73315.1); involved in menaquinone/biotin biosynthesis	STM14_0304	STM0259	yafE	CDS	SAM-dependent methyltransferase YafE (UbiE paralog)		CP001363	299797	300567	+	9	9	merged.1	302380	303150	+	771			3	4	-0.0655364	1	0.0534764	1	0.132014	1	6.4237	6.34769	6.01569	6.46125	6.33222	6.61616	6.57959	7.31469	7.41785	7.46795	7.14113	7.4301	7.55218	7.39811	7.24871	7.10235	7.05859	7.28485	7.13829	7.31822
609	Intergen_0228	Intergen				Intergen			CP001363	300568	300622	+	0	0	merged.1	303151	303205	+	55			0	0	3.78541e-17	1	-3.15311e-17	1	8.43857e-17	1	0.416554	0.416554	0.416554	0.416554	0.416554	0.416554	0.416554	0.416554	0.416554	0.416554	0.416554	0.416554	0.416554	0.416554	-0.283447	-0.283447	-0.283447	-0.283447	-0.283447	-0.283447
610	STM14_0305	membrane-bound lytic murein transglycosylase D; catalyzes the cleavage of the beta-1,4-glycosidic bond between N-acetylmuramic acid and N-acetylglucosamine residues; may play a role in recycling muropeptides during cell division and/or cell elongation; in Helicobacter pylori MltD is a endolytic transglycosylase involved mainly in the rearrangement of the peptidoglycan layer of the bacterial cell …	STM14_0305	STM0260	mltD	CDS	Membrane-bound lytic murein transglycosylase D precursor (EC 3.2.1.-)	Cell Wall and Capsule,Cell Wall and Capsule_Cell Wall and Capsule - no subcategory,Cell Wall and Capsule_Cell Wall and Capsule - no subcategory_Murein Hydrolases,Genes with CRP binding sites,GLYCOSYL HYDROLASES	CP001363	300623	301990	-	19	29	merged.1	303206	304573	-	1368			7	16	0.393311	0.0473633	0.0671333	1	0.406886	0.993381	7.9693	8.39487	8.26872	7.6232	8.12447	7.82889	8.22628	8.10673	8.41221	8.60996	8.01134	8.66996	8.36836	8.49115	6.8799	6.97349	7.36003	7.03411	7.06075	6.83327
611	Intergen_0229	Intergen				Intergen			CP001363	301991	302061	+	0	0	merged.1	304574	304644	+	71			0	0	3.78541e-17	1	-3.15311e-17	1	8.43857e-17	1	0.416554	0.416554	0.416554	0.416554	0.416554	0.416554	0.416554	0.416554	0.416554	0.416554	0.416554	0.416554	0.416554	0.416554	-0.283447	-0.283447	-0.283447	-0.283447	-0.283447	-0.283447
612	STM14_0306	hydroxyacylglutathione hydrolase; catalyzes the hydrolysis of S-D-lactoylglutathione to D-lactic acid and reduced glutathione; plays an important role in cellular detoxification using glutathione	STM14_0306	STM0261	gloB	CDS	Hydroxyacylglutathione hydrolase (EC 3.1.2.6)	Stress Response,Carbohydrates,Stress Response_Oxidative stress,Carbohydrates_Central carbohydrate metabolism,Stress Response_Oxidative stress_Glutathione_ Non-redox reactions,Carbohydrates_Central carbohydrate metabolism_Methylglyoxal Metabolism	CP001363	302062	302817	-	6	6	merged.1	304645	305400	-	756			5	2	0.222733	0.571972	-0.0431321	1	0.161601	1	6.84505	6.89269	6.92319	6.64959	7.0067	7.07022	6.9693	6.23057	6.31246	5.99322	5.93448	6.17429	6.38863	6.05828	6.21165	6.21722	6.22281	5.90315	6.17849	5.99704
613	Intergen_0230	Intergen				Intergen			CP001363	302818	302851	+	0	0	merged.1	305401	305434	+	34			0	0	3.78541e-17	1	-3.15311e-17	1	8.43857e-17	1	0.416554	0.416554	0.416554	0.416554	0.416554	0.416554	0.416554	0.416554	0.416554	0.416554	0.416554	0.416554	0.416554	0.416554	-0.283447	-0.283447	-0.283447	-0.283447	-0.283447	-0.283447
614	STM14_0307	putative SAM-dependent methyltransferase	STM14_0307	STM0262	yafS	CDS	FIG005121: SAM-dependent methyltransferase (EC 2.1.1.-)	Stress Response,Stress Response_Oxidative stress,Stress Response_Oxidative stress_Glutathione_ Non-redox reactions	CP001363	302852	303574	+	10	6	merged.1	305435	306157	+	723			2	4	0.199566	0.856894	0.0749062	1	0.140799	1	5.87921	5.93702	6.26464	6.05765	5.958	6.23686	6.40932	4.28172	4.0752	4.74541	4.42679	4.36923	4.17736	4.52999	6.82639	6.9232	6.60827	6.36253	6.67864	6.62034
615	STM14_0308.J	ribonuclease hi	STM14_0308	STM0263	rnhA	CDS	Ribonuclease HI (EC 3.1.26.4)	RNA Metabolism,RNA Metabolism_RNA processing and modification,RNA Metabolism_RNA processing and modification_Ribonuclease H	CP001363	303571	304395	-	0	6	merged.1	306154	306978	-	825			8	4	0.00513699	1	-2.19629	1.29716e-05	-0.544083	1	0.416554	0.416554	0.416554	0.416554	0.416554	0.416554	0.416554	4.86568	4.54094	4.9617	5.30721	3.90098	4.55186	4.76469	6.26382	6.29838	5.69526	5.14792	5.63773	5.73563
616	Intergen_0231	Intergen				Intergen			CP001363	304039	304101	+	0	0	merged.1	306622	306684	+	63			0	0	3.78541e-17	1	-3.15311e-17	1	8.43857e-17	1	0.416554	0.416554	0.416554	0.416554	0.416554	0.416554	0.416554	0.416554	0.416554	0.416554	0.416554	0.416554	0.416554	0.416554	-0.283447	-0.283447	-0.283447	-0.283447	-0.283447	-0.283447
617	STM14_0309.RJ	DNA polymerase III epsilon subunit (EC 2.7.7.7); CBSS-342610.3.peg.1536, CBSS-228410.1.peg.134, DNA-replication	STM14_0309	STM0264	dnaQ	CDS	DNA polymerase III epsilon subunit (EC 2.7.7.7)		CP001363	304093	304833	+	0	0	merged.1	306676	307416	+	741			1	2	3.78541e-17	1	-0.0680976	1	-0.0114647	1	0.416554	0.416554	0.416554	0.416554	0.416554	0.416554	0.416554	0.416554	0.416554	0.416554	0.416554	0.416554	0.416554	0.416554	-0.283447	-0.283447	-0.283447	-0.283447	-0.283447	-0.283447
618	Intergen_0232	Intergen				Intergen			CP001363	304834	304858	+	0	0	merged.1	307417	307441	+	25			0	0	3.78541e-17	1	-3.15311e-17	1	8.43857e-17	1	0.416554	0.416554	0.416554	0.416554	0.416554	0.416554	0.416554	0.416554	0.416554	0.416554	0.416554	0.416554	0.416554	0.416554	-0.283447	-0.283447	-0.283447	-0.283447	-0.283447	-0.283447
619	STM14_0310	hypothetical protein	STM14_0310			CDS?	hypothetical protein		CP001363	304859	304966	-	1	1	merged.1	307442	307549	-	108			0	0	0.367523	0.796518	-3.15311e-17	1	-0.0908067	1	3.95777	4.54163	4.81471	4.41285	3.64848	4.83539	4.54787	2.70279	2.74134	2.63587	3.37543	2.06995	2.22848	2.60797	-0.283447	-0.283447	-0.283447	-0.283447	-0.283447	-0.283447
620	STM14_0311	apartate tRNA 1 (duplicate of aspT,U)	STM14_0311	STM0265	aspV	tRNA			CP001363	304967	305043	+	0	2	merged.1	307550	307626	+	77			0	1	0.00949604	1	-3.15311e-17	1	0.977379	0.924434	0.416554	0.416554	0.416554	0.416554	0.416554	0.416554	0.416554	2.83948	3.22698	4.62375	3.16777	3.41179	3.32898	4.3492	-0.283447	-0.283447	-0.283447	-0.283447	-0.283447	-0.283447
621	Intergen_0233	Intergen				Intergen			CP001363	305044	305166	+	1	1	merged.1	307627	307749	+	123			0	1	-0.0315653	1	0.199538	1	-0.725278	1	0.416554	0.416554	0.416554	0.416554	0.416554	0.416554	0.416554	2.38312	2.18461	1.5664	2.92511	2.06995	2.42135	2.24366	-0.283447	-0.283447	-0.283447	-0.283447	-0.283447	-0.283447
622	STM14_0312	hypothetical protein	STM14_0312			CDS	hypothetical protein		CP001363	305167	305274	+	1	2	merged.1	307750	307857	+	108			1	0	-0.260699	1	-0.304781	1	0.464289	1	4.35824	3.3555	4.33789	4.46394	4.52011	4.10518	4.23477	3.69827	3.93078	5.37384	3.71812	3.90098	3.59216	4.69062	0.67926	1.83238	-0.283447	0.388928	0.430978	2.55675
623	STM14_0312.J	hypothetical protein	0			CDS			CP001363	305173	305289	-	2	0	merged.1	307756	307872	-	117			0	1	0.838581	0.462056	-0.324041	1	0.825916	1	3.81948	4.06718	5.53672	3.84695	4.04806	3.74741	4.84372	0.416554	0.416554	0.416554	0.416554	0.416554	0.416554	0.416554	-0.283447	-0.283447	-0.283447	-0.283447	-0.283447	-0.283447
624	Intergen_0234	Intergen				Intergen			CP001363	305275	305364	+	1	1	merged.1	307858	307947	+	90			1	0	0.113429	1	0.132163	1	-0.90023	1	5.33611	5.03492	5.90269	5.54358	5.55325	5.49763	5.66592	2.70279	1.79727	0.908462	2.26689	1.80021	1.41975	1.43041	4.28793	4.37723	4.20589	4.44604	4.55226	4.4887
625	STM14_0313	putative cytoplasmic protein	STM14_0313	STM0266	impA [R]	CDS	Uncharacterized protein ImpA	Membrane Transport,Membrane Transport_Protein secretion system Type VI,Membrane Transport_Protein secretion system Type VI_Type VI secretion systems,GENES_WITH GC GREATER THAN 60	CP001363	305365	306420	-	12	11	merged.1	307948	309003	-	1056			1	7	0.548281	0.0901548	0.433536	0.350035	0.369477	1	6.84505	7.44302	7.36834	6.93862	7.83696	7.23132	7.14238	6.48099	6.78115	7.05064	6.70441	6.42328	6.21725	6.53119	4.57426	4.87734	5.51154	5.22521	4.76276	5.08559
627	STM14_0314	putative cytoplasmic protein	STM14_0314	STM0267	impH [R]	CDS	Uncharacterized protein ImpH/VasB	Membrane Transport,Membrane Transport_Protein secretion system Type VI,Membrane Transport_Protein secretion system Type VI_Type VI secretion systems,GENES_WITH GC GREATER THAN 60	CP001363	306431	307426	-	7	18	merged.1	309014	310009	-	996			2	5	0.0924467	1	0.277636	0.574629	0.210446	1	6.71455	6.77255	6.69619	6.62735	6.66367	6.7539	6.90666	7.17311	7.47539	7.49422	7.06073	7.42409	7.46181	7.39811	6.11758	6.23981	5.95003	6.81412	6.47169	5.9761
628	STM14_0315	putative cytoplasmic protein	STM14_0315	STM0268	impG [R]	CDS/sRNA?	Protein ImpG/VasA	Membrane Transport,Membrane Transport_Protein secretion system Type VI,Membrane Transport_Protein secretion system Type VI_Type VI secretion systems,GENES_WITH GC GREATER THAN 60	CP001363	307423	309306	-	20	19	merged.1	310006	311889	-	1884			9	9	0.278419	0.226256	0.143111	0.854063	0.148529	1	7.94872	8.25896	8.4951	7.89861	8.07394	7.9834	8.08391	7.42743	7.53489	7.46795	7.50935	7.44203	7.51036	7.59368	7.78846	7.76581	7.69137	8.00788	7.91553	7.85985
630	STM14_0316	putative cytoplasmic protein	STM14_0316	STM0269	impF [R]	CDS	Uncharacterized protein ImpF	Membrane Transport,Membrane Transport_Protein secretion system Type VI,Membrane Transport_Protein secretion system Type VI_Type VI secretion systems	CP001363	309322	309816	-	8	9	merged.1	311905	312399	-	495			1	3	0.296651	0.599843	0.287057	0.831577	0.35217	1	6.41171	6.42942	7.03465	6.25912	6.44254	6.38776	6.63584	6.07312	7.03775	6.22006	6.07508	6.31067	6.35358	6.23805	5.58475	5.64773	5.93887	5.46713	5.44194	5.35258
631	STM14_0317	putative cytoplasmic protein	STM14_0317	STM0270		CDS	Protein of avirulence locus ImpE	Membrane Transport,Membrane Transport_Protein secretion system Type VI,Membrane Transport_Protein secretion system Type VI_Type VI secretion systems,GENES_WITH GC GREATER THAN 60	CP001363	309813	310637	-	5	6	merged.1	312396	313220	-	825			7	2	0.201317	0.663401	0.367927	0.809139	0.0145074	1	6.25955	6.48782	6.36403	6.48618	6.68627	6.87962	6.47246	6.39487	6.33176	6.35999	6.38229	6.2844	6.2932	6.36254	6.52428	6.52374	6.6012	7.22024	6.61806	8.84724
632	STM14_0318	putative cytoplasmic protein	STM14_0318	STM0271		CDS	FIG074102: hypothetical protein	Pseudogenes_in_typhi_clade,Pseudogenes_gained_at_sendai_paratyphi_A_node	CP001363	310624	311526	-	29	16	merged.1	313207	314109	-	903			21	7	0.147204	0.647514	-0.119944	0.910399	-0.0257086	1	8.02543	8.16961	8.10915	7.9443	8.19315	8.09929	8.08391	6.84805	6.70918	6.59665	6.88508	6.74553	6.76272	6.50981	8.22802	8.19177	8.12481	8.11836	8.10953	8.17675
633	Intergen_0237	Intergen				Intergen			CP001363	311527	311893	+	6	1	merged.1	314110	314476	+	367			3	1	-0.148249	1	0.227349	0.897744	-0.365976	1	6.28605	6.13272	5.97435	6.35698	6.16528	6.05198	6.48477	3.62451	2.85243	3.66939	2.92511	2.66601	2.59145	2.89859	6.77596	7.05218	6.77449	7.22024	6.96671	7.32238
634	STM14_0318.J	hypothetical protein	0			CDS			CP001363	311603	311734	-	0	0	merged.1	314186	314317	-	132			0	0	3.78541e-17	1	-3.15311e-17	1	8.43857e-17	1	0.416554	0.416554	0.416554	0.416554	0.416554	0.416554	0.416554	0.416554	0.416554	0.416554	0.416554	0.416554	0.416554	0.416554	-0.283447	-0.283447	-0.283447	-0.283447	-0.283447	-0.283447
635	STM14_0318.J2	hypothetical protein	0			CDS?			CP001363	311792	311890	+	5	0	merged.1	314375	314473	+	99			2	1	-0.29153	0.703979	0.284766	0.822967	-0.279828	1	5.48079	5.48064	5.31177	5.8996	5.42474	5.11258	5.72935	0.416554	0.416554	0.416554	0.416554	0.416554	0.416554	0.416554	6.39658	6.76087	6.50607	6.97381	6.51386	7.19677
636	STM14_0319	putative chaperone ATPase; similar to Escherichia coli ATP-binding component of serine protease (AAC73969.1); similar to Yersinia clpB	STM14_0319	STM0272	clpB_1	CDS/sRNA?	ClpB protein	Membrane Transport,Protein Metabolism,Membrane Transport_Protein secretion system Type VI,Protein Metabolism_Protein folding,Protein Metabolism_Protein degradation,Membrane Transport_Protein secretion system Type VI_Type VI secretion systems,Protein Metabolism_Protein folding_Protein chaperones,Protein Metabolism_Protein degradation_Proteolysis in bacteria ATP-dependent,GENES_WITH GC GREATER THAN…	CP001363	311894	314533	+	31	22	merged.1	314477	317116	+	2640			26	18	0.142195	0.765509	-0.0353418	1	0.0189424	1	8.4188	8.54452	8.62768	8.507	8.75201	8.50858	8.57308	7.45429	7.6925	7.26419	7.52033	7.33093	7.47274	7.17179	8.91023	8.9402	9.02312	8.94831	9.04978	8.98726
637	108619.9.peg.4069	ClpB protein							NA	NA	NA	NA	NA	NA	merged.1	314477	317140	+	2664			26	18	#N/A	#N/A	-0.0353386	1	#N/A	#N/A	#N/A	#N/A	#N/A	#N/A	#N/A	#N/A	#N/A	#N/A	#N/A	#N/A	#N/A	#N/A	#N/A	#N/A	8.91023	8.9402	9.02312	8.94831	9.04978	8.98726
641	STM14_0320	putative cytoplasmic protein	STM14_0320	STM0273	impB [R]	CDS	Uncharacterized protein ImpB	Membrane Transport,Membrane Transport_Protein secretion system Type VI,Membrane Transport_Protein secretion system Type VI_Type VI secretion systems	CP001363	314633	315175	+	6	4	merged.1	317578	318120	+	543			1	2	-0.251583	0.857996	0.426454	0.532518	-0.161634	1	5.94721	6.10811	5.33374	6.12269	5.78032	5.65742	5.95836	4.92833	5.04057	5.56775	5.1465	4.46588	5.20407	5.6133	2.55818	2.56303	2.21229	3.64716	3.12424	2.76642
642	Intergen_0239	Intergen				Intergen			CP001363	315176	315198	+	0	0	merged.1	318121	318143	+	23			0	0	3.78541e-17	1	-3.15311e-17	1	8.43857e-17	1	0.416554	0.416554	0.416554	0.416554	0.416554	0.416554	0.416554	0.416554	0.416554	0.416554	0.416554	0.416554	0.416554	0.416554	-0.283447	-0.283447	-0.283447	-0.283447	-0.283447	-0.283447
643	STM14_0321	putative cytoplasmic protein	STM14_0321	STM0274	impC [R]	CDS	Uncharacterized protein ImpC	Membrane Transport,Membrane Transport_Protein secretion system Type VI,Membrane Transport_Protein secretion system Type VI_Type VI secretion systems,Pseudogenes_in_typhi_clade,Pseudogenes_Typhi_specific	CP001363	315199	316692	+	17	24	merged.1	318144	319652	+	1509			5	9	-0.195633	0.528764	-0.0230407	1	-0.0609773	1	7.35727	7.39804	7.27495	7.43115	7.16795	7.15684	6.91578	7.98306	8.10521	8.05812	7.9759	8.10623	8.13027	8.10577	6.56048	6.59556	6.31205	6.19973	6.3278	6.44093
644	Intergen_0240	Intergen				Intergen			CP001363	316693	316754	+	1	0	merged.1	319653	319714	+	62			0	2	-2.35672	0.503202	0.0633935	1	-2.21456	0.860318	1.03205	0.416554	0.416554	0.416554	0.416554	0.416554	0.416554	0.416554	0.416554	0.416554	0.416554	0.416554	0.416554	0.416554	-0.283447	-0.283447	-0.283447	-0.283447	-0.283447	-0.283447
648	STM14_0323	putative cytoplasmic protein	STM14_0323	STM0275.s		CDS/sRNA?	putative cytoplasmic protein		CP001363	316878	317324	+	19	54	merged.1	320118	320564	+	447			13	23	-1.44061	4.05985e-12	-0.202177	1	-0.778844	0.636765	6.07429	4.86906	4.4223	6.21506	4.91401	5.01477	4.45086	8.67344	8.33779	8.09292	8.65857	8.30874	8.12335	8.11288	7.02946	6.79178	5.81	6.46167	5.75489	5.79663
649	Intergen_0242	Intergen				Intergen			CP001363	317325	317577	+	2	2	merged.1	320565	320817	+	253			0	2	-1.4751	0.113801	-3.00355	0.0218101	-1.50298	0.0526495	2.9498	1.89074	2.31916	2.90269	1.55361	1.84905	1.06715	1.97184	1.79727	0.416554	2.63322	1.46818	2.00578	0.416554	-0.283447	-0.283447	-0.283447	-0.283447	-0.283447	-0.283447
650	STM14_0324	putative cytoplasmic protein	STM14_0324	STM0276		CDS	Putative cytoplasmic protein USSDB7A	HEG-Genes	CP001363	317578	318063	+	17	11	merged.1	320818	321303	+	486			19	8	-0.237734	0.763244	-0.0429537	1	-0.299082	1	7.20587	7.1312	6.56308	7.12477	6.87517	7.23856	6.79252	5.81579	5.84631	4.74541	5.79684	5.39734	5.68957	5.55186	8.49133	8.42485	8.33102	11.197	8.09571	8.45546
651	STM14_0324.J	hypothetical protein	0			CDS?			CP001363	317623	318153	-	11	15	merged.1	320863	321392	-	530			8	18	-0.307488	0.632546	-0.0249907	1	-0.314216	1	5.94721	5.99186	4.90549	5.93625	5.55325	5.85878	5.70851	6.90368	6.78115	6.15567	6.83321	6.57183	6.59278	6.47714	5.99066	5.60196	4.83097	5.10766	5.06462	4.94179
652	Intergen_0243	Intergen				Intergen			CP001363	318064	318367	+	9	14	merged.1	321304	321606	+	303			4	3	-0.933855	0.0434237	-0.981725	0.109621	-0.447331	1	4.50082	3.58684	3.6208	3.84695	4.04806	2.8841	1.51392	7.06573	7.03186	6.9403	7.15528	6.90055	7.1508	7.21867	4.39874	4.40415	1.88009	3.46797	1.78837	1.13896
653	STM14_0324.R	probable lipoprotein	0			CDS			CP001363	318083	318238	+	2	2	merged.1	321323	321412	+	90			0	0	-0.732492	0.530723	-3.15311e-17	1	-0.368841	1	3.49536	2.6045	2.63436	1.86336	2.61754	1.84905	1.06715	5.25599	5.25795	5.05879	4.83107	4.55646	4.74455	5.14352	-0.283447	-0.283447	-0.283447	-0.283447	-0.283447	-0.283447
654	STM14_0325	putative cytoplasmic protein	STM14_0325	STM0277		CDS	putative cytoplasmic protein		CP001363	318368	318853	+	33	49	merged.1	321607	322092	+	486			15	26	-1.84945	1.3538e-12	-1.6682	8.53188e-10	-1.42062	0.00515079	5.69371	4.01518	3.38873	5.70095	4.18132	4.10518	3.98051	7.28507	6.37892	5.90458	7.33385	6.10094	6.40012	6.15786	5.97286	5.80749	4.0486	3.40293	3.03438	4.00073
655	MZ1838_Intergen_0232	Intergen							NA	NA	NA	NA	NA	NA	merged.1	322093	322127	+	35			2	2	#N/A	#N/A	-2.84075	2.35258e-08	#N/A	#N/A	#N/A	#N/A	#N/A	#N/A	#N/A	#N/A	#N/A	#N/A	#N/A	#N/A	#N/A	#N/A	#N/A	#N/A	3.34737	2.35804	0.376497	0.845763	-0.283447	0.358197
656	STM14_0326	putative periplasmic protein	STM14_0326	STM0278		CDS	putative periplasmic protein	GENES WITH GC LESS THAN 40	CP001363	318838	319221	+	6	31	merged.1	322128	322460	+	333			5	6	-1.18792	0.0239659	-3.83028	2.51226e-13	-1.77336	0.00383469	4.2	2.7388	2.63436	3.92196	3.2232	3.15289	3.387	6.20549	4.2477	3.39971	6.01427	3.96852	4.63205	3.76332	2.89705	2.74248	-0.283447	-0.283447	0.906635	0.800762
657	Intergen_0244	Intergen				Intergen			CP001363	319222	319363	+	5	3	merged.1	322461	322602	+	142			5	0	-0.205823	0.982401	-0.805883	0.570176	-1.08291	0.636257	4.82384	4.74686	5.26682	5.41964	4.8752	4.8731	4.91818	1.7118	0.416554	0.416554	1.77467	0.416554	0.416554	0.416554	3.4016	2.11902	1.68007	1.47135	2.93855	1.64275
658	STM14_0327	putative cytoplasmic protein	STM14_0327	STM0279		CDS	Putative cytoplasmic protein USSDB7A		CP001363	319364	319849	+	8	4	merged.1	322603	323088	+	486			9	2	0.0453222	1	0.0803516	1	0.00329926	1	6.79056	6.62424	6.89392	6.89274	7.17596	7.13373	6.56807	4.86568	4.6058	4.65514	4.60231	4.59971	4.84891	4.48687	6.51815	6.66397	6.52112	6.71712	6.97278	6.5862
659	Intergen_0245	Intergen				Intergen			CP001363	319850	319915	+	0	0	merged.1	323089	323154	+	66			0	0	3.78541e-17	1	-3.15311e-17	1	8.43857e-17	1	0.416554	0.416554	0.416554	0.416554	0.416554	0.416554	0.416554	0.416554	0.416554	0.416554	0.416554	0.416554	0.416554	0.416554	-0.283447	-0.283447	-0.283447	-0.283447	-0.283447	-0.283447
660	MZ1838_Intergen_0234	Intergen							NA	NA	NA	NA	NA	NA	merged.1	323089	323199	+	111			2	2	#N/A	#N/A	-0.393293	0.607681	#N/A	#N/A	#N/A	#N/A	#N/A	#N/A	#N/A	#N/A	#N/A	#N/A	#N/A	#N/A	#N/A	#N/A	#N/A	#N/A	3.29103	2.35804	1.88009	2.62933	2.8359	1.13896
661	STM14_0328	putative outer membrane lipoprotein	STM14_0328	STM0280	vasD [R]	CDS	Type VI secretion lipoprotein/VasD	Membrane Transport,Membrane Transport_Protein secretion system Type VI,Membrane Transport_Protein secretion system Type VI_Type VI secretion systems	CP001363	319916	320452	+	6	8	merged.1	323200	323691	+	492			2	1	0.303409	0.509821	-0.0842974	1	0.158662	1	6.68498	6.81118	6.91593	6.39697	6.83528	6.50046	7.10301	5.7652	5.7776	5.93047	5.81478	5.42164	5.99267	6.23805	6.90827	6.95085	7.16782	7.52538	6.95452	6.95599
662	STM14_0329	putative cytoplasmic protein	STM14_0329	STM0281	impJ [R]	CDS	Uncharacterized protein ImpJ/VasE	Membrane Transport,Membrane Transport_Protein secretion system Type VI,Membrane Transport_Protein secretion system Type VI_Type VI secretion systems	CP001363	320456	321799	+	16	7	merged.1	323695	325038	+	1344			6	8	0.344251	0.419788	0.151937	0.858593	0.269723	1	7.04449	7.18514	7.26926	7.00912	7.06822	7.30213	7.90321	5.15482	5.15335	5.19317	4.99739	5.00551	5.06655	5.17102	6.79127	7.13886	6.92352	7.27125	7.07208	6.72447
663	STM14_0330	hypothetical protein; similar to Escherichia coli putative outer membrane protein (AAC76576.1); OmpA family	STM14_0330	STM0282	impK [R]	CDS	Outer membrane protein ImpK/VasF, OmpA/MotB domain	Membrane Transport,Membrane Transport_Protein secretion system Type VI,Membrane Transport_Protein secretion system Type VI_Type VI secretion systems	CP001363	321796	323100	+	8	14	merged.1	325035	326339	+	1305			5	4	0.163018	0.875651	0.0787131	1	0.087946	1	5.56976	5.57345	5.73128	5.61314	5.99468	5.80127	5.68738	6.7986	6.84971	6.85501	6.85071	6.90055	6.80657	6.92764	6.78618	6.72396	6.69709	6.61313	6.62578	6.91807
664	STM14_0331	putative inner membrane protein	STM14_0331	STM0283		CDS	Putative inner membrane protein		CP001363	323105	323878	+	15	49	merged.1	326344	327117	+	774			15	33	-0.342589	0.188169	0.162391	1	-0.25267	1	6.88893	6.73286	6.14553	7.04312	6.89471	6.58241	6.75238	8.71179	8.60499	8.47794	8.7122	8.56204	8.54445	8.42702	7.55119	7.5568	7.50333	7.60706	9.08797	7.32238
665	Intergen_0246	Intergen				Intergen			CP001363	323879	324080	+	10	17	merged.1	327118	327319	+	202			8	9	-2.76013	0.0130784	-2.19941	7.63151e-08	-1.92691	0.0226011	2.48436	0.947193	0.959041	1.86336	0.416554	1.06399	0.416554	5.83227	4.66787	3.94811	5.85	4.68249	3.74423	4.3492	3.5043	3.11254	0.376497	1.47135	0.430978	-0.283447
666	STM14_0332.J	SciR protein	STM14_0332	STM0284		CDS	putative Shiga-like toxin A subunit	GENES WITH GC LESS THAN 40	CP001363	324069	324512	+	7	13	merged.1	327308	327751	+	444			8	21	-1.31982	0.200735	-0.820237	0.00867363	-1.01726	0.924434	4.99425	4.57793	3.69054	5.49528	4.56958	3.66382	2.73522	5.28021	4.54094	4.04608	4.96562	4.2109	4.42255	6.80135	3.45386	3.45908	1.68007	3.10875	1.26375	2.17095
667	Intergen_0247	Intergen				Intergen			CP001363	324513	324545	+	0	0	merged.1	327752	327784	+	33			0	0	3.78541e-17	1	-3.15311e-17	1	8.43857e-17	1	0.416554	0.416554	0.416554	0.416554	0.416554	0.416554	0.416554	0.416554	0.416554	0.416554	0.416554	0.416554	0.416554	0.416554	-0.283447	-0.283447	-0.283447	-0.283447	-0.283447	-0.283447
668	STM14_0333.J	IcmF-related protein	STM14_0333	STM0285		CDS	IcmF-related protein	Membrane Transport,Membrane Transport_Protein secretion system Type VI,Membrane Transport_Protein secretion system Type VI_Type VI secretion systems,GENES_WITH GC GREATER THAN 60,Pseudogenes_in_typhi_clade,Salmonella_Island_STM0285-STM0307	CP001363	324528	328415	+	42	31	merged.1	327785	331654	+	3870			15	20	0.179343	0.388505	0.588045	0.46888	0.105397	1	8.4455	8.53993	8.6693	8.37973	8.60259	8.57586	8.54398	8.1435	8.2236	8.27064	8.15205	8.05665	8.1944	8.23191	8.72061	8.6843	8.99645	8.94117	11.3368	9.07973
669	STM14_0334	putative cytoplasmic protein	STM14_0334	STM0286		CDS	FIG074102: hypothetical protein	GENES_WITH GC GREATER THAN 60,Salmonella_Island_STM0285-STM0307	CP001363	328415	329203	+	5	3	merged.1	331654	332421	+	768			9	4	0.067434	1	0.212725	1	0.0236345	1	6.27286	6.54394	6.18231	6.51069	6.56954	6.55947	6.53296	3.96055	3.45532	3.72961	4.11554	3.90098	4.12289	4.19699	7.57793	7.61557	7.39313	7.61785	7.23222	7.23693
674	108619.9.peg.4087	FIG074102: hypothetical protein							NA	NA	NA	NA	NA	NA	merged.1	333389	333511	+	123			3	7	#N/A	#N/A	-0.99557	0.00477331	#N/A	#N/A	#N/A	#N/A	#N/A	#N/A	#N/A	#N/A	#N/A	#N/A	#N/A	#N/A	#N/A	#N/A	#N/A	#N/A	5.9181	5.74569	5.585	5.70155	5.62239	5.63234
675	MZ1838_Intergen_0239	Intergen							NA	NA	NA	NA	NA	NA	merged.1	333512	333537	+	26			3	2	#N/A	#N/A	-0.0387028	1	#N/A	#N/A	#N/A	#N/A	#N/A	#N/A	#N/A	#N/A	#N/A	#N/A	#N/A	#N/A	#N/A	#N/A	#N/A	#N/A	5.01789	5.26278	4.65112	5.71501	5.0185	4.85268
676	108619.9.peg.4088	Probable secreted protein							NA	NA	NA	NA	NA	NA	merged.1	333538	333924	+	387			10	9	#N/A	#N/A	-0.678963	0.00532832	#N/A	#N/A	#N/A	#N/A	#N/A	#N/A	#N/A	#N/A	#N/A	#N/A	#N/A	#N/A	#N/A	#N/A	#N/A	#N/A	6.98131	7.0002	6.05717	6.5088	6.01191	6.0581
677	MZ1838_Intergen_0240	Intergen							NA	NA	NA	NA	NA	NA	merged.1	333925	333947	+	23			1	1	#N/A	#N/A	-0.754781	0.53471	#N/A	#N/A	#N/A	#N/A	#N/A	#N/A	#N/A	#N/A	#N/A	#N/A	#N/A	#N/A	#N/A	#N/A	#N/A	#N/A	1.25157	1.4743	0.376497	-0.283447	-0.283447	0.800762
678	108619.9.peg.4089	FIG074102: hypothetical protein							NA	NA	NA	NA	NA	NA	merged.1	333948	334469	+	522			16	30	#N/A	#N/A	-0.860663	0.0815891	#N/A	#N/A	#N/A	#N/A	#N/A	#N/A	#N/A	#N/A	#N/A	#N/A	#N/A	#N/A	#N/A	#N/A	#N/A	#N/A	6.19639	5.98735	3.49901	5.0451	3.75041	4.45882
679	Intergen_0249	Intergen				Intergen			CP001363	330162	330302	+	0	9	merged.1	334470	334610	+	141			2	9	-0.0264492	1	-2.87494	3.19766e-06	-0.926244	0.811196	0.416554	0.416554	0.416554	0.416554	0.416554	0.416554	0.416554	4.46194	3.22698	3.54084	4.72122	4.41836	3.59216	3.52838	-0.283447	-0.283447	-0.283447	-0.283447	-0.283447	-0.283447
680	STM14_0336.P	XXX	0			sRNA_cand			CP001363	330235	330285	+	0	5	merged.1	334543	334593	+	51			0	4	-0.000662653	1	-3.46777	4.46352e-05	-0.806596	0.67998	0.416554	0.416554	0.416554	0.416554	0.416554	0.416554	0.416554	3.28474	2.0039	2.75655	3.05154	2.49331	2.7436	2.43729	-0.283447	-0.283447	-0.283447	-0.283447	-0.283447	-0.283447
681	STM14_0336.J	hypothetical protein	0			CDS			CP001363	330250	330345	+	0	5	merged.1	334558	334653	+	96			0	2	-0.000665894	1	-2.241	0.154963	-0.805402	0.680647	0.416554	0.416554	0.416554	0.416554	0.416554	0.416554	0.416554	3.28474	2.0039	2.75655	3.05154	2.49331	2.7436	2.43729	-0.283447	-0.283447	-0.283447	-0.283447	-0.283447	-0.283447
682	STM14_0337	hypothetical protein	STM14_0337			CDS	hypothetical protein		CP001363	330303	330512	+	3	0	merged.1	334611	334820	+	210			3	0	-4.15343	0.0278276	0.0848354	1	-3.54573	0.0801361	1.79298	0.416554	0.416554	1.07222	0.416554	0.416554	0.416554	0.416554	0.416554	0.416554	0.416554	0.416554	0.416554	0.416554	6.34216	6.44816	6.25917	6.39634	6.85304	6.57232
683	Intergen_0250	Intergen				Intergen			CP001363	330513	330557	+	0	1	merged.1	334821	334865	+	45			0	0	3.78541e-17	1	-3.15311e-17	1	8.43857e-17	1	0.416554	0.416554	0.416554	0.416554	0.416554	0.416554	0.416554	0.416554	0.416554	0.416554	0.416554	0.416554	0.416554	0.416554	-0.283447	-0.283447	-0.283447	-0.283447	-0.283447	-0.283447
684	STM14_0338	putative cytoplasmic protein	STM14_0338	STM0289	vgrG [R]	CDS	VgrG protein	Membrane Transport,Membrane Transport_Protein secretion system Type VI,Membrane Transport_Protein secretion system Type VI_Type VI secretion systems,Genes with CRP binding sites,Salmonella_Island_STM0285-STM0307	CP001363	330558	332747	+	30	24	merged.1	334866	337055	+	2190			11	11	0.0390869	1	0.203002	0.607351	0.00284236	1	8.22353	8.39487	8.13127	8.26916	8.18127	8.38679	8.339	7.89953	7.66614	7.72252	7.76602	7.93107	7.90672	7.76137	8.2205	8.30857	8.42203	8.34737	8.37277	8.28501
686	STM14_0339	putative cytoplasmic protein	STM14_0339	STM0290		CDS	FIG074102: hypothetical protein	Salmonella_Island_STM0285-STM0307	CP001363	332771	333217	+	7	12	merged.1	337079	337525	+	447			2	0	0.274805	0.747476	0.190844	1	0.0833596	1	6.02794	6.24984	5.88793	5.22603	5.42474	6.29358	5.62204	6.4914	6.60198	6.42517	6.60482	6.60404	6.86581	6.61368	5.94574	6.20961	6.17604	6.5914	5.74076	6.16374
687	Intergen_0252	Intergen				Intergen			CP001363	333218	333235	+	0	1	merged.1	337526	337543	+	18			0	0	-0.00844503	1	-3.15311e-17	1	0.116084	1	0.416554	0.416554	0.416554	0.416554	0.416554	0.416554	0.416554	5.32747	5.19611	5.27627	5.20208	5.49219	5.72656	5.17102	-0.283447	-0.283447	-0.283447	-0.283447	-0.283447	-0.283447
688	STM14_0340	putative RHS-like protein; similar to Escherichia coli RhsD protein in rhs element (AAC73599.1); similar to STM0292	STM14_0340	STM0291	rhsB [J]	CDS	ClpB protein	Membrane Transport,Protein Metabolism,Membrane Transport_Protein secretion system Type VI,Protein Metabolism_Protein folding,Protein Metabolism_Protein degradation,Membrane Transport_Protein secretion system Type VI_Type VI secretion systems,Protein Metabolism_Protein folding_Protein chaperones,Protein Metabolism_Protein degradation_Proteolysis in bacteria ATP-dependent,GENES_WITH GC GREATER THAN…	CP001363	333236	337330	+	34	49	merged.1	337544	341624	+	4081	frameshift		21	31	0.104938	0.800303	0.161841	0.909831	0.105876	1	8.38549	8.45221	8.47794	8.4191	8.50107	8.65375	8.45611	8.81073	8.92236	8.80274	8.73121	8.91005	8.82594	8.90962	8.33465	8.29065	8.22242	8.3256	8.49781	8.17215
689	Intergen_0253	Intergen				Intergen			CP001363	337331	337686	+	16	15	merged.1	340435	340790	+	356			1	3	-0.472455	0.257888	-0.0143698	1	-0.687095	0.613053	6.01215	5.74288	5.37668	5.82339	5.45138	5.20418	5.4318	6.23057	5.54931	4.9617	6.33335	5.1866	5.76264	5.08689	4.92837	4.858	5.01233	4.23802	4.6156	4.82952
690	STM14_0341	putative RHS-like protein; similar to Escherichia coli rhsE protein in rhs element (AAC74538.1); similar to C-terminus of STM0291	STM14_0341	STM0292		CDS	ClpB protein	Membrane Transport,Protein Metabolism,Membrane Transport_Protein secretion system Type VI,Protein Metabolism_Protein folding,Protein Metabolism_Protein degradation,Membrane Transport_Protein secretion system Type VI_Type VI secretion systems,Protein Metabolism_Protein folding_Protein chaperones,Protein Metabolism_Protein degradation_Proteolysis in bacteria ATP-dependent,Salmonella_Island_STM0285-…	CP001363	337687	338520	+	15	56	merged.1	340791	341624	+	834			7	14	-0.17142	0.865201	-0.149239	0.919898	-0.035293	1	5.71337	5.42194	5.55554	5.65771	5.90117	5.44853	5.1827	9.14505	9.38879	9.11924	9.16098	9.25926	9.10417	9.13231	5.72958	5.70297	5.24768	5.28057	4.67627	5.10501
691	STM14_0342	putative cytoplasmic protein	STM14_0342	STM0293		CDS	putative cytoplasmic protein	GENES WITH GC LESS THAN 40,Salmonella_Island_STM0285-STM0307	CP001363	338514	338960	+	3	17	merged.1	341618	342064	+	447			3	13	-4.66673	2.64908e-13	-1.46725	0.00158533	-2.79747	0.000697252	3.6665	0.947193	0.416554	3.92196	0.416554	1.50927	0.416554	6.90368	6.2929	5.87822	6.85938	6.24409	6.30548	6.15786	3.23239	2.46417	0.827613	0.388928	-0.283447	1.64275
692	Intergen_0254	Intergen				Intergen			CP001363	338961	339143	+	22	19	merged.1	342065	342248	+	184			9	11	-1.13807	2.24422e-05	-0.776706	0.13781	-1.16799	0.252546	5.89652	5.25264	4.96299	6.32969	5.313	4.75689	4.68215	6.41689	5.69057	5.10498	6.56298	5.29581	5.28071	5.17102	4.75175	3.97212	2.99459	4.44604	1.78837	2.76642
693	STM14_0343	hypothetical protein	STM14_0343			CDS?	hypothetical protein		CP001363	339144	339275	+	0	7	merged.1	342249	342380	+	132			2	4	0.0307079	1	-1.53076	0.0196353	-1.30329	0.0724259	0.416554	0.416554	0.416554	0.416554	0.416554	0.416554	0.416554	4.98837	4.16403	3.72961	4.79537	3.59391	3.1224	3.14036	0.993612	-0.283447	-0.283447	-0.283447	-0.283447	-0.283447
694	Intergen_0255	Intergen				Intergen			CP001363	339276	339344	+	0	1	merged.1	342381	342449	+	69			0	1	-0.0117185	1	-1.42186	0.53471	-0.275368	1	0.416554	0.416554	0.416554	0.416554	0.416554	0.416554	0.416554	1.39435	2.0039	0.416554	1.77467	0.416554	2.00578	1.43041	-0.283447	-0.283447	-0.283447	-0.283447	-0.283447	-0.283447
696	STM14_0344	hypothetical protein	STM14_0344			CDS	hypothetical protein		CP001363	339345	339485	+	3	3	merged.1	342501	342590	+	90			1	1	-3.16488	0.224818	-2.483	0.0909008	-2.56079	0.455811	1.46211	0.416554	0.416554	0.416554	0.416554	0.416554	0.416554	0.416554	0.416554	0.416554	0.416554	0.416554	0.416554	0.416554	0.993612	-0.283447	-0.283447	-0.283447	-0.283447	-0.283447
698	STM14_0345	putative cytoplasmic protein	STM14_0345	STM0294		CDS	putative cytoplasmic protein	GENES WITH GC LESS THAN 40,Salmonella_Island_STM0285-STM0307	CP001363	339523	339960	+	0	0	merged.1	342628	342993	+	366			0	3	3.78541e-17	1	-4.12172	6.27038e-06	-0.00714429	1	0.416554	0.416554	0.416554	0.416554	0.416554	0.416554	0.416554	0.416554	0.416554	0.416554	0.416554	0.416554	0.416554	0.416554	-0.283447	-0.283447	-0.283447	-0.283447	-0.283447	-0.283447
699	Intergen_0257	Intergen				Intergen			CP001363	339961	340012	+	0	0	merged.1	342994	343045	+	52			0	0	3.78541e-17	1	-3.15311e-17	1	8.43857e-17	1	0.416554	0.416554	0.416554	0.416554	0.416554	0.416554	0.416554	0.416554	0.416554	0.416554	0.416554	0.416554	0.416554	0.416554	-0.283447	-0.283447	-0.283447	-0.283447	-0.283447	-0.283447
700	STM14_0346	hypothetical protein	STM14_0346	STM0294.1N		CDS	FIG01046370: hypothetical protein		CP001363	340013	340288	-	13	22	merged.1	343046	343321	-	276			6	11	-0.946892	0.000451539	-0.421649	0.258295	-0.620017	0.594775	5.99619	5.18365	4.50205	5.72209	4.95182	5.31792	4.68215	7.42743	6.85639	6.73528	7.23072	6.94314	7.28708	6.86166	5.48782	5.73513	4.87849	5.20627	4.89629	5.26895
701	STM14_0346.P	cis-antisense regulation of STM0294.ln; hypothetical protein	0		IsrA [P]	cDNA/sRNA?			CP001363	340023	340445	+	35	24	merged.1	343056	343478	+	423			17	10	-0.540726	0.00182969	-0.301746	0.46699	-0.497284	0.728578	8.14246	7.42818	7.37365	7.94879	7.53467	7.82889	7.43011	7.36085	7.01405	6.80691	7.52033	6.89188	6.99273	7.12334	7.71541	7.57468	7.33895	7.71818	7.23726	7.35519
702	Intergen_0258	Intergen				Intergen			CP001363	340289	340728	+	18	42	merged.1	343322	343760	+	439			11	18	-0.835547	1.8913e-05	-0.148859	0.919898	-0.442413	1	6.75305	5.67747	5.71464	6.48618	5.97646	6.05198	5.62204	8.22375	8.21063	8.03444	8.45342	8.05665	7.9775	8.25458	6.8799	6.86626	6.50607	6.5088	6.44578	6.44093
703	STM14_0347	XXX	STM14_0347			CDS?			CP001363	340374	340646	+	10	36	merged.1	343407	343678	+	272			8	17	-1.14107	0.000565748	-0.301267	0.694493	-0.549593	0.866474	4.96174	3.78615	3.00663	4.65195	4.41578	4.10518	3.16032	7.93429	7.97009	7.75909	8.18	7.86171	7.79359	8.08424	4.22917	4.48201	3.30397	4.12157	2.8359	3.45233
705	STM14_0348	putative cytoplasmic protein	STM14_0348	STM0295		CDS	putative cytoplasmic protein	GENES WITH GC LESS THAN 40,Pseudogenes_in_typhi_clade,Pseudogenes_gained_at_Paratyphi_A_node,Salmonella_Island_STM0285-STM0307	CP001363	340729	341037	+	1	13	merged.1	343818	344039	+	222			1	7	0.0364399	1	-1.19006	0.541666	-1.97015	0.180555	0.416554	0.416554	0.416554	0.416554	0.416554	0.416554	0.416554	5.12837	4.0752	2.75655	5.05889	2.95953	2.88122	2.24366	0.276761	-0.283447	-0.283447	-0.283447	-0.283447	-0.283447
707	STM14_0348.RJ	hypothetical protein	0			CDS			CP001363	341030	341188	+	7	0	merged.1	344062	344220	+	159			0	0	-0.327917	0.569778	-3.15311e-17	1	-0.293582	1	6.39963	6.26104	5.78009	6.44862	6.31781	5.82069	6.28819	0.416554	0.416554	0.416554	0.416554	0.416554	0.416554	0.416554	-0.283447	-0.283447	-0.283447	-0.283447	-0.283447	-0.283447
708	Intergen_0259	Intergen				Intergen			CP001363	341038	341439	+	44	9	merged.1	344070	344471	+	402			17	8	-0.105963	0.949403	-0.980876	0.00532832	-0.445281	1	8.78676	8.56275	8.84397	8.73991	8.69464	8.67258	8.48395	4.98837	4.63717	4.34451	5.35703	4.09479	4.88209	4.65211	8.71392	8.6326	8.50386	8.48139	8.78289	8.86301
709	STM14_0349.J	putative cytoplasmic protein	STM14_0349			CDS			CP001363	341139	341387	-	4	39	merged.1	344171	344419	-	249			5	17	-3.9003	1.83537e-07	-1.20393	0.00628498	-1.13984	0.200406	2.65674	0.947193	0.959041	3.50053	0.416554	0.416554	1.06715	8.49091	8.28925	8.61994	8.40983	8.32815	8.35366	8.14097	3.81521	3.73828	2.21229	2.38178	0.906635	0.358197
710	STM14_0350	putative transposase	STM14_0350	STM0297		CDS	Mobile element protein	Salmonella_Island_STM0285-STM0307	CP001363	341440	341637	+	7	14	merged.1	344457	344669	+	213			8	13	-0.128636	1	-0.505828	0.0553457	-0.325017	1	6.71455	6.50677	6.54437	6.74563	6.48183	6.89803	6.57959	6.44929	6.46009	5.75324	6.6253	6.27109	6.05217	5.88645	8.03567	7.96199	7.97983	7.64974	8.00991	8.03207
711	Intergen_0260	Intergen				Intergen			CP001363	341638	341862	+	10	9	merged.1	344670	344894	+	225			5	5	-0.463679	0.327121	-0.355363	0.344015	-0.401524	1	5.69371	5.20702	5.35537	6.02399	5.28365	5.93206	5.24189	5.95771	5.93733	5.17162	6.06012	5.44554	5.94637	5.63321	6.4934	6.28396	6.0046	6.46167	5.72648	6.02789
712	STM14_0350.R	hypothetical protein	0			CDS?			CP001363	341777	341935	+	2	11	merged.1	344809	344967	+	159			5	5	-0.848283	0.160298	-1.17495	0.046033	-0.525241	1	3.49536	3.58684	2.76941	4.12609	2.7944	3.48056	2.36107	6.44929	6.51178	6.00545	6.51988	6.52773	6.71748	6.7384	3.60017	3.45908	0.376497	1.1922	0.906635	0.358197
713	STM14_0351.R	Transposase	STM14_0351	STM0298		CDS	Mobile element protein	Pseudogenes_in_typhi_clade,Pseudogenes_anscestral	CP001363	341863	342144	+	11	20	merged.1	344895	345173	+	279			7	13	-0.286664	0.916264	-0.70489	0.212529	-0.230925	1	3.30115	3.65638	3.11205	3.92196	2.7944	3.74741	3.387	7.6342	7.51814	7.58259	7.87263	7.86171	7.81092	7.72936	2.11445	1.25527	-0.283447	0.388928	-0.283447	-0.283447
721	STM14_0353.R	Periplasmic fimbrial chaperone protein	STM14_0353	STM0300	safB	CDS	Periplasmic fimbrial chaperone protein	Salmonella_Island_STM0285-STM0307,Adherence Factors-Fimbrial	CP001363	343430	344227	+	26	13	merged.1	347161	347898	+	738			8	12	-0.0662046	1	-0.258877	0.632592	-0.180872	1	7.86329	7.81783	7.82508	7.87048	7.97185	7.75002	7.59809	5.92736	5.84631	5.5174	6.08989	5.53737	5.68957	5.35011	6.65838	6.6584	6.6012	6.53939	6.25009	6.537
722	Intergen_0263	Intergen				Intergen			CP001363	344228	344250	+	0	0	merged.1	347899	347921	+	23			0	0	3.78541e-17	1	-3.15311e-17	1	8.43857e-17	1	0.416554	0.416554	0.416554	0.416554	0.416554	0.416554	0.416554	0.416554	0.416554	0.416554	0.416554	0.416554	0.416554	0.416554	-0.283447	-0.283447	-0.283447	-0.283447	-0.283447	-0.283447
723	STM14_0354	putative fimbrial usher; similar to Escherichia coli putative outer membrane protein; export function (AAC73634.1)	STM14_0354	STM0301	safC	CDS	FIG034929: Fimbriae usher protein SafC	Salmonella_Island_STM0285-STM0307,Adherence Factors-Fimbrial	CP001363	344251	346761	+	42	61	merged.1	347922	350432	+	2511			22	32	0.13114	0.585126	0.160629	0.906192	0.100979	1	8.96955	9.15129	9.06849	9.04896	9.23846	9.14476	9.09448	9.03013	9.08332	9.10936	8.96003	8.96689	9.08114	9.04954	8.69641	8.7395	9.00316	9.18676	8.80174	8.8458
724	Intergen_0264	Intergen				Intergen			CP001363	346762	346782	+	3	0	merged.1	350433	350453	+	21			0	0	-0.101919	1	-3.15311e-17	1	-0.104442	1	4.96174	4.83947	5.19665	5.16558	4.30331	5.11258	5.1827	0.416554	0.416554	0.416554	0.416554	0.416554	0.416554	0.416554	-0.283447	-0.283447	-0.283447	-0.283447	-0.283447	-0.283447
725	STM14_0355	putative fimbrial subunit	STM14_0355	STM0302	safD	CDS	Putative fimbrial structural subunit	Genes Regulated by SsrA-SssrB TCS,Pseudogenes_in_typhi_clade,Pseudogenes_gained_at_sendai_paratyphi_A_node,Salmonella_Island_STM0285-STM0307,Adherence Factors-Fimbrial	CP001363	346783	347253	+	4	12	merged.1	350454	350924	+	471			4	4	-0.0742139	1	0.0631119	1	0.0611502	1	4.96174	5.13576	4.93453	4.9315	4.8353	4.71598	4.63876	6.94971	7.3003	7.14211	7.19692	7.23133	7.00784	7.43827	5.61949	5.65895	5.65489	4.50921	5.25568	5.38471
726	Intergen_0265	Intergen				Intergen			CP001363	347254	347658	+	5	12	merged.1	350925	351331	+	407			1	8	-5.45258	8.0955e-12	-0.394239	0.795174	-3.70644	0.00150284	3.40152	0.416554	0.416554	3.50053	1.09432	0.416554	0.416554	6.26739	6.46884	6.62863	6.714	6.60404	6.41153	6.60362	-0.283447	-0.283447	-0.283447	-0.283447	-0.283447	-0.283447
727	STM14_0356	putative xylanase/chitin deacetylase	STM14_0356	STM0303	icaB [J]	CDS	Polysaccharide deacetylase	Genes Regulated by SsrA-SssrB TCS,Salmonella_Island_STM0285-STM0307	CP001363	347659	348480	+	39	20	merged.1	351332	352153	+	822			13	18	0.00329419	1	-0.0898778	1	-0.146645	1	8.47747	8.60293	8.51446	8.49476	8.46884	8.40942	8.40846	6.888	6.46884	6.38828	6.72353	6.56093	6.37704	6.40948	7.945	7.97775	8.14681	8.19	8.03908	7.80153
728	Intergen_0266	Intergen				Intergen			CP001363	348481	348559	+	2	1	merged.1	352154	352232	+	79			2	0	-0.946737	0.139356	-0.770964	0.13065	-1.16044	0.685771	4.08397	3.65638	2.76941	3.84695	2.7944	2.72825	3.27811	0.986754	0.416554	0.416554	0.416554	0.416554	0.416554	0.416554	5.44972	5.73513	4.41371	5.2439	4.6156	5.10501
729	STM14_0357	hypothetical protein	STM14_0357	STM04665		CDS	Putative transcriptional regulator		CP001363	348560	348820	+	10	14	merged.1	352233	352493	+	261			7	8	-0.731405	0.00814052	-0.460941	0.458215	-0.410529	1	5.8617	5.23001	5.07153	5.91804	5.69373	5.04812	4.68215	6.74739	6.4513	6.61273	6.56298	6.57183	6.70826	6.42098	6.14168	6.00504	4.53729	5.5294	4.34361	4.68214
730	Intergen_0267	Intergen				Intergen			CP001363	348821	349294	+	25	44	merged.1	352494	352968	+	475			14	26	-1.39854	1.46073e-09	-1.27209	4.65691e-05	-1.00228	0.106666	6.49359	5.20702	4.87586	6.62735	5.28365	5.87745	4.45086	8.1435	7.88118	7.662	8.20742	7.97279	8.13027	7.81465	5.44972	5.05769	3.6708	3.64716	2.17226	3.45233
731	STM14_0357.J	perD protein-related protein	0			CDS?			CP001363	348994	349128	-	20	10	merged.1	352668	352802	-	135			13	5	-0.357202	0.580689	-2.61219	7.42266e-06	-0.931781	1	6.86276	6.65004	6.42668	7.09266	6.55733	6.96939	6.54476	5.54299	4.63717	4.30547	5.56211	4.15402	5.42274	3.68918	7.01648	7.05642	5.61336	5.61804	5.44194	5.82032
732	STM14_0357.R	TnpA	0		tnpA [R]	CDS			CP001363	348961	349092	+	15	9	merged.1	352683	352766	+	84			3	2	-1.27521	6.55584e-05	-2.26183	0.00353261	-1.12459	0.838389	6.29912	5.18365	4.78313	6.44862	5.22311	5.83986	4.3998	5.48165	4.69793	4.49087	5.72276	4.97299	5.40002	4.72813	1.47033	0.682007	-0.283447	-0.283447	-0.283447	-0.283447
733	STM14_0358	transcriptional regulator; SinR protein (SW:SINR_SALTY)	STM14_0358	STM0304	sinR	CDS	LysR-family transcriptional regulator SinR	Regulation and Cell signaling,Regulation and Cell signaling_Regulation and Cell signaling - no subcategory,Regulation and Cell signaling_Regulation and Cell signaling - no subcategory_LysR-family proteins in Salmonella enterica Typhimurium,GENES WITH GC LESS THAN 40,Salmonella_Island_STM0285-STM0307	CP001363	349295	350242	+	28	55	merged.1	352969	353916	+	948			33	35	-3.0487	2.01073e-12	-1.98402	1.79743e-15	-1.87966	0.00688302	4.67136	2.45639	1.6611	4.60719	2.41593	2.12386	1.06715	8.19218	6.95925	6.22006	8.01522	7.01678	6.52088	6.08744	6.51815	5.91433	3.55858	4.31075	3.43637	4.12008
734	Intergen_0268	Intergen				Intergen			CP001363	350243	350358	+	10	3	merged.1	353917	354035	+	119			7	7	-0.670994	0.0209386	-1.29186	0.0067471	-0.900624	1	6.79056	6.23855	5.73128	6.73527	6.38843	6.03544	6.14047	1.39435	0.416554	0.416554	1.77467	1.03614	1.00365	0.416554	6.53038	6.42205	5.64118	6.09037	5.75489	6.338
735	STM14_0359	putative cytoplasmic protein	STM14_0359	STM0305		CDS	putative cytoplasmic protein	Salmonella_Island_STM0285-STM0307	CP001363	350359	350574	+	18	12	merged.1	354036	354251	+	216			7	10	-0.858049	0.000461822	-1.12528	0.00380281	-0.602141	0.951464	6.67499	6.12047	5.764	6.94762	6.13273	6.23686	5.50611	5.84856	5.35547	5.10498	5.47454	5.46905	5.40002	5.57263	6.25648	5.67008	4.9245	5.74156	4.05461	5.14309
736	STM14_0360	SapA-like protein	STM14_0360	STM0306	sapA_1	CDS	Peptide transport periplasmic protein sapA (TC 3.A.1.5.5)	Genes with CRP binding sites,Pseudogenes_in_typhi_clade,Salmonella_Island_STM0285-STM0307	CP001363	350578	351297	-	59	64	merged.1	354255	354974	-	720			38	34	-0.600512	2.22606e-05	-0.401011	0.205597	-0.475055	0.260354	8.57473	8.01604	7.8858	8.62113	8.14501	8.17671	7.77382	8.78768	8.61881	8.28073	8.82492	8.59981	8.51038	8.45245	8.57924	8.41661	7.66789	7.79307	7.38999	7.68053
737	Intergen_0269	Intergen				Intergen			CP001363	351298	351321	+	0	1	merged.1	354975	354998	+	24			0	0	0.00125948	1	-3.15311e-17	1	0.347953	1	0.416554	0.416554	0.416554	0.416554	0.416554	0.416554	0.416554	2.96432	3.45532	2.50416	2.63322	3.41179	3.59216	2.01996	-0.283447	-0.283447	-0.283447	-0.283447	-0.283447	-0.283447
738	STM14_0361.J	hypothetical protein	STM14_0361			CDS?	hypothetical protein		CP001363	351322	351489	-	9	11	merged.1	354999	355166	-	168			6	6	-0.773188	0.00477033	-1.60348	5.95257e-13	-0.625915	1	5.45766	5.00857	4.46273	5.61314	4.52011	5.08071	4.76519	7.1137	6.75994	6.51345	7.16231	6.50516	6.68965	6.46608	6.19639	6.20196	4.31354	4.53979	4.26678	4.62947
739	Intergen_0270	Intergen				Intergen			CP001363	351451	351627	+	15	16	merged.1	355128	355304	+	177			12	9	-0.407151	0.317713	-0.554848	0.0174946	-0.650381	0.718922	5.98005	5.74288	5.45892	6.20007	5.92037	5.98468	5.35345	5.94262	5.23763	4.59166	6.20319	5.09889	5.00764	5.2245	6.63027	6.38199	5.77276	6.15105	5.35181	5.19838
740	STM14_0361.J2	hypothetical protein	0			CDS?			CP001363	351519	351635	-	13	11	merged.1	355196	355312	-	117			8	8	-1.01664	0.000985339	-0.595237	0.0191402	-0.784209	0.377557	6.05901	5.38144	4.75085	6.30188	5.2537	5.17429	5.38004	5.04601	4.89246	4.45565	5.40519	5.06843	4.70802	3.83384	7.21881	7.2836	6.96814	6.84506	7.14903	6.99815
741	STM14_0362	VirG-like protein; similar to Shigella VirG protein	STM14_0362	STM0307		CDS	Probable secreted protein	Salmonella_Island_STM0285-STM0307	CP001363	351628	352035	-	12	28	merged.1	355305	355712	-	408			15	16	-0.897951	2.07329e-05	-0.135824	0.910399	-0.266284	1	6.51615	5.66065	5.47877	6.20007	5.42474	5.54512	5.2706	7.89169	7.8614	8.19256	8.09813	7.92258	8.05591	8.18547	8.20724	8.01969	7.50333	7.73479	7.3809	7.83971
742	Intergen_0271	Intergen				Intergen			CP001363	352036	352119	+	1	2	merged.1	355713	355796	+	84			0	0	0.00784965	1	-3.15311e-17	1	-0.142182	1	0.416554	0.416554	0.416554	0.416554	0.416554	0.416554	0.416554	3.76844	2.95557	3.39971	2.92511	3.41179	3.50966	3.14036	-0.283447	-0.283447	-0.283447	-0.283447	-0.283447	-0.283447
743	STM14_0363	hypothetical protein	STM14_0363			CDS	hypothetical protein		CP001363	352120	352227	-	1	0	merged.1	355797	355904	-	108			1	0	0.591857	0.793927	-1.35563	0.175186	0.550249	1	2.48436	2.6045	3.54751	2.37139	2.95192	2.72825	2.12993	0.416554	0.416554	0.416554	0.416554	0.416554	0.416554	0.416554	2.11445	1.9828	1.68007	0.845763	1.26375	1.13896
744	Intergen_0272	Intergen				Intergen			CP001363	352228	352405	+	5	4	merged.1	355905	356082	+	178			0	5	0.197249	0.922692	-0.05508	1	0.161346	1	5.25793	5.66065	6.13306	5.61314	5.2537	5.37159	5.53005	6.08692	5.7776	5.50022	5.70363	5.51495	5.51022	5.19801	-0.283447	-0.283447	-0.283447	-0.283447	-0.283447	-0.283447
745	STM14_0364	hypothetical protein; similar to Escherichia coli putative amidase-type enzyme (AAC73323.1)	STM14_0364	STM0308	yafV	CDS	Aliphatic amidase AmiE (EC 3.5.1.4)	Genes Repressedby Qse TCS	CP001363	352406	353173	-	6	5	merged.1	356083	356805	-	723			3	2	0.203619	0.971562	0.201392	0.678843	0.203468	1	5.02605	5.25264	5.07153	4.7375	4.41578	5.17429	5.24189	6.03092	6.01102	6.73528	6.07508	6.21657	6.24301	5.95132	7.39288	7.3016	7.70131	7.47485	7.45204	7.65111
746	108619.9.peg.4114	Aliphatic amidase AmiE (EC 3.5.1.4)							NA	NA	NA	NA	NA	NA	merged.1	356083	356850	-	768			3	2	#N/A	#N/A	0.201393	0.678843	#N/A	#N/A	#N/A	#N/A	#N/A	#N/A	#N/A	#N/A	#N/A	#N/A	#N/A	#N/A	#N/A	#N/A	#N/A	#N/A	7.39288	7.3016	7.70131	7.47485	7.45204	7.65111
747	Intergen_0273	Intergen				Intergen			CP001363	353174	353281	+	0	2	merged.1	356851	356958	+	108			0	0	-0.000772068	1	-3.15311e-17	1	-0.475467	1	0.416554	0.416554	0.416554	0.416554	0.416554	0.416554	0.416554	4.28172	4.1203	2.9713	4.05645	3.31131	3.6702	4.19699	-0.283447	-0.283447	-0.283447	-0.283447	-0.283447	-0.283447
748	STM14_0365	acyl-CoA dehydrogenase; functions in fatty acid oxidation; converts acyl-CoA and FAD to FADH2 and delta2-enoyl-CoA	STM14_0365	STM0309	fadE	CDS	Butyryl-CoA dehydrogenase (EC 1.3.99.2)		CP001363	353282	355726	-	28	16	merged.1	356959	359403	-	2445			6	19	0.171434	0.745634	0.0397204	1	0.153366	1	7.55546	8.00275	7.78579	7.65103	7.60753	7.79491	7.59241	6.50174	6.34132	6.90809	6.39427	6.48224	6.53138	6.57302	7.15315	7.3474	7.06887	7.351	7.11655	7.23253
749	Intergen_0274	Intergen				Intergen			CP001363	355727	355965	+	3	2	merged.1	359404	359642	+	239			0	1	-0.493335	0.570717	0.516925	0.943711	-0.474357	1	5.02605	4.57793	4.61397	4.69536	3.45145	4.22666	4.68215	3.07922	3.77028	3.32361	3.55693	2.29711	3.22939	3.96531	-0.283447	-0.283447	-0.283447	-0.283447	-0.283447	-0.283447
750	STM14_0366	phosphoheptose isomerase; catalyzes the isomerization of sedoheptulose 7-phosphate to D-glycero-D-manno-heptose 7-phosphate	STM14_0366	STM0310	gmhA	CDS	Phosphoheptose isomerase 1 (EC 5.3.1.-)	Cell Wall and Capsule,Cell Wall and Capsule_Capsular and extracellular polysacchrides,Cell Wall and Capsule_Gram-Negative cell wall components,Cell Wall and Capsule_Capsular and extracellular polysacchrides_Capsular heptose biosynthesis,Cell Wall and Capsule_Gram-Negative cell wall components_LOS core oligosaccharide biosynthesis	CP001363	355966	356544	+	5	0	merged.1	359643	360221	+	579			0	0	-0.484575	0.260479	-3.15311e-17	1	-0.472603	1	5.41026	5.23001	4.84561	5.54358	4.95182	4.8731	5.0891	0.416554	0.416554	0.416554	0.416554	0.416554	0.416554	0.416554	-0.283447	-0.283447	-0.283447	-0.283447	-0.283447	-0.283447
751	Intergen_0275	Intergen				Intergen			CP001363	356545	356756	+	2	3	merged.1	360222	360433	+	212			1	5	-0.754088	0.111081	-0.516321	0.399162	-0.429668	1	4.14315	3.65638	3.88156	4.56101	3.09393	3.90131	3.58286	5.4606	5.25795	5.64796	5.08869	5.34747	5.48884	5.25051	4.68772	3.50953	3.87203	2.7388	2.33165	2.43925
752	STM14_0366.J	hypothetical protein	0			CDS?			CP001363	356702	356809	+	2	3	merged.1	360379	360486	+	108			3	0	-0.905003	0.116027	-0.171129	1	0.0708918	1	4.02225	3.07986	3.6208	4.0612	3.45145	2.55349	3.16032	3.83536	4.75624	4.52526	4.68266	4.41836	4.32941	4.14247	3.60017	4.62617	4.16815	3.80654	4.00816	4.65604
753	STM14_0367	putative glutamine amidotransferase; similar to Escherichia coli putative amidotransferase (AAC73327.1)	STM14_0367	STM0311	yafJ	CDS	Predicted glutamine amidotransferase		CP001363	356757	357524	+	13	24	merged.1	360434	361201	+	768			7	9	-0.161203	0.777143	0.175987	0.697339	-0.0123843	1	6.62396	6.60678	6.62673	6.70373	6.41574	6.43894	6.35673	7.84374	8.16023	8.10149	8.05727	7.90545	7.9698	7.9075	8.05483	8.02187	8.27219	8.19481	7.92494	8.37575
754	STM14_0368	putative periplasmic protein	STM14_0368	STM0312	yafK	CDS	probable exported protein STY0357		CP001363	357495	358235	-	12	11	merged.1	361172	361912	-	741			8	3	0.0223111	1	0.363811	0.228981	0.0984358	1	6.86276	6.96299	7.04134	7.17163	7.1599	6.94304	7.11889	6.01657	6.14798	6.63651	6.16174	6.27109	6.12326	6.05828	7.4868	7.48298	8.07978	7.55936	7.88694	8.0346
755	Intergen_0276	Intergen				Intergen			CP001363	358236	358484	+	0	2	merged.1	361913	362161	+	249			0	3	0.0158282	1	0.0717844	1	0.174638	1	0.416554	0.416554	0.416554	0.416554	0.416554	0.416554	0.416554	4.95866	5.31725	5.27627	4.89991	4.76078	5.30537	4.72813	-0.283447	-0.283447	-0.283447	-0.283447	-0.283447	-0.283447
756	STM14_0369	DNA polymerase IV; involved in translesion DNA polymerization with beta clamp of polymerase III; belongs to Y family of polymerases; does not contain proofreading function	STM14_0369	STM0313	dinP	CDS	DNA polymerase IV (EC 2.7.7.7)	DNA Metabolism,DNA Metabolism_DNA repair,DNA Metabolism_DNA repair_DNA repair bacterial	CP001363	358485	359540	+	27	103	merged.1	362162	363217	+	1056			27	49	-0.214917	0.476819	-0.177081	1	-0.131252	1	7.33205	7.20848	7.21704	7.14056	7.04217	6.7129	6.81218	9.63632	9.69299	9.66452	9.77778	9.65484	9.73922	9.57336	8.60836	8.47491	7.44534	7.92922	7.03781	7.92686
757	Intergen_0277	Intergen				Intergen			CP001363	359541	359758	+	14	23	merged.1	363218	363435	+	218			7	10	-0.651907	0.194055	-0.462133	0.119616	-0.392462	1	4.35824	4.21279	4.15262	4.60719	3.64848	3.82641	3.16032	6.512	6.50329	6.60471	6.47546	6.17429	5.91466	6.46608	5.95484	5.81753	5.21102	5.43495	4.55226	4.92002
758	STM14_0370	pseudogene; frameshift relative to Escherichia coli probable peptide chain release factor (GB:AAC73340.1)	STM14_0370		rtcB [J]	pseudo			CP001363	359759	360891	+	25	19	merged.1	363436	364575	+	1140			10	3	-0.0977425	0.962365	0.292889	0.919898	-0.172363	1	7.87207	7.73185	7.86333	7.7776	7.72134	7.69319	7.56949	7.21141	7.22488	6.90156	7.2173	7.11692	6.8575	6.95953	8.13505	8.19177	8.26551	10.6707	8.18194	8.00389
759	STM14_0371	peptide chain release factor-like protein; similar to release factor 1 and 2	STM14_0371	STM0315	prfH	CDS	Peptide chain release factor homolog	Protein Metabolism,Protein Metabolism_Protein biosynthesis,Protein Metabolism_Protein biosynthesis_Translation termination factors bacterial	CP001363	360888	361502	+	3	6	merged.1	364572	365186	+	615			1	6	-0.142582	1	0.541733	0.448854	-0.0678227	1	4.96174	5.15991	4.64943	5.31221	4.6637	4.75689	5.59959	6.37251	6.39735	6.63651	6.63543	6.2304	6.54179	6.61368	5.1818	5.00591	6.88913	5.28057	4.84435	5.59162
760	Intergen_0278	Intergen				Intergen			CP001363	361503	361657	+	2	1	merged.1	365187	365341	+	155			0	3	-0.774498	0.848002	0.20586	1	-0.942298	1	1.79298	1.89074	1.35236	1.86336	1.09432	1.50927	0.416554	0.986754	0.903004	1.27462	0.416554	1.03614	0.416554	0.416554	-0.283447	-0.283447	-0.283447	-0.283447	-0.283447	-0.283447
761	STM14_0372	aminoacyl-histidine dipeptidase; similar to Escherichia coli aminoacyl-histidine dipeptidase; peptidase D (AAC73341.1)	STM14_0372	STM0316	pepD	CDS	Aminoacyl-histidine dipeptidase (Peptidase D) (EC 3.4.13.3)	Cell Wall and Capsule,Protein Metabolism,Cell Wall and Capsule_Cell Wall and Capsule - no subcategory,Protein Metabolism_Protein degradation,Cell Wall and Capsule_Cell Wall and Capsule - no subcategory_Recycling of Peptidoglycan Amino Acids,Protein Metabolism_Protein degradation_Dipeptidases (EC 3.4.13.-)	CP001363	361658	363115	-	22	24	merged.1	365342	366607	-	1266			10	9	0.102673	0.959424	-0.263994	0.618972	-0.0589622	1	7.06759	7.16141	7.08083	7.20204	7.1599	7.34971	7.47397	8.04445	7.69623	7.86357	8.00744	7.83934	7.86999	7.96362	7.32785	7.26903	6.71683	7.3596	6.70071	7.01878
762	108619.9.peg.4122	Aminoacyl-histidine dipeptidase (Peptidase D) (EC 3.4.13.3)							NA	NA	NA	NA	NA	NA	merged.1	365342	366799	-	1458			10	10	#N/A	#N/A	-0.259126	0.597669	#N/A	#N/A	#N/A	#N/A	#N/A	#N/A	#N/A	#N/A	#N/A	#N/A	#N/A	#N/A	#N/A	#N/A	#N/A	#N/A	7.32785	7.26903	6.71683	7.3596	6.70071	7.01878
763	Intergen_0279	Intergen				Intergen			CP001363	363116	363363	+	7	3	merged.1	366800	367047	+	248			0	5	0.263316	0.639541	-0.0545573	1	0.241029	1	5.80785	6.26104	6.10779	5.97199	6.18128	5.98468	6.15594	5.18078	4.28778	4.71594	4.83107	4.76078	3.94595	4.14247	-0.283447	-0.283447	-0.283447	-0.283447	-0.283447	-0.283447
764	STM14_0372.J	hypothetical protein	0			CDS			CP001363	363192	363344	+	6	3	merged.1	366876	367028	+	153			0	0	0.315417	0.528932	-3.15311e-17	1	-0.178719	1	5.63307	6.08307	6.01569	5.82339	6.0825	5.83986	6.12484	5.18078	4.28778	4.71594	4.83107	4.76078	3.94595	4.14247	-0.283447	-0.283447	-0.283447	-0.283447	-0.283447	-0.283447
765	STM14_0373	xanthine-guanine phosphoribosyltransferase; catalyzes the conversion of guanine, xanthine and, to a lesser extent, hypoxanthine to GMP, XMP and IMP, respectively	STM14_0373	STM0317	gpt	CDS	Xanthine-guanine phosphoribosyltransferase (EC 2.4.2.22)	Nucleosides and Nucleotides,Nucleosides and Nucleotides_Purines,Nucleosides and Nucleotides_Purines_Purine conversions	CP001363	363364	363822	+	6	5	merged.1	367048	367506	+	459			3	6	0.690874	0.390944	0.338312	0.972263	0.474122	1	5.43415	5.42194	7.20518	5.13438	5.50321	5.37159	5.24189	5.79913	6.22226	6.08828	6.08989	6.15991	5.72656	6.05828	5.93659	6.15519	5.68193	5.98321	5.62239	6.52263
766	Intergen_0280	Intergen				Intergen			CP001363	363823	363910	+	0	1	merged.1	367507	367594	+	88			1	2	0.0231158	1	0.355631	0.562482	-0.176424	1	0.416554	0.416554	0.416554	0.416554	0.416554	0.416554	0.416554	2.19209	1.55601	1.5664	1.02173	1.46818	0.416554	2.43729	3.5043	3.45908	3.82429	3.53021	3.85909	2.76642
767	STM14_0374	fermentation/respiration switch protein; forms a 1:1 complex with the unphosphorylated from of enzyme IIAGlc; FrsA may promote fermentation	STM14_0374	STM0318	frsA	CDS	Fermentation/respiration switch protein		CP001363	363911	365155	+	20	21	merged.1	367595	368839	+	1245			7	3	0.64193	0.25101	-0.101856	1	0.365846	1	7.41844	7.36207	7.83281	7.1088	7.26873	8.91553	7.581	8.09994	8.19226	8.11566	7.74746	8.25565	8.1977	8.16851	7.755	7.58942	7.76275	7.85821	8.17144	7.69021
768	Intergen_0281	Intergen				Intergen			CP001363	365156	365212	+	0	0	merged.1	368840	368896	+	57			0	0	3.78541e-17	1	-3.15311e-17	1	8.43857e-17	1	0.416554	0.416554	0.416554	0.416554	0.416554	0.416554	0.416554	0.416554	0.416554	0.416554	0.416554	0.416554	0.416554	0.416554	-0.283447	-0.283447	-0.283447	-0.283447	-0.283447	-0.283447
769	STM14_0375	DNA-binding transcriptional regulator Crl; involved in the expression of csgBA which is involved in curli formation; interacts with sigmaS	STM14_0375	STM0319	crl	CDS	Curlin genes transcriptional activator		CP001363	365213	365614	+	6	11	merged.1	368897	369298	+	402			2	5	0.363107	0.168575	0.315893	0.557239	0.348712	1	6.62396	6.97665	6.82582	6.48618	7.11895	6.87033	6.73188	6.82354	7.06106	7.26419	6.78852	6.96811	7.15759	6.983	2.97064	3.45908	3.07837	3.40293	3.43637	3.6237
770	Intergen_0282	Intergen				Intergen			CP001363	365615	365664	+	3	5	merged.1	369299	369348	+	50			1	4	0.0462091	1	0.318206	0.599266	0.209921	1	5.48079	5.31848	5.59244	5.31221	5.6252	5.31792	5.29875	6.42777	6.87624	6.79286	6.35803	6.66639	6.68025	6.72918	4.66573	4.77794	4.90168	4.59907	5.92707	5.0257
771	STM14_0376	outer membrane phosphoporin protein E; outer membrane pore protein E precursor (SW:PHOE_SALTY)	STM14_0376	STM0320	phoE	CDS	Outer membrane pore protein E precursor		CP001363	365665	366717	-	20	21	merged.1	369349	370401	-	1053			9	6	0.166133	0.776317	-0.0764806	1	0.136673	1	7.38205	7.5382	7.28061	7.46916	7.43143	7.6666	8.02194	7.33217	7.42236	7.42307	7.34624	7.45974	7.46181	7.4326	8.2778	8.34896	8.28106	8.11075	8.25338	8.1859
772	STM14_0376.J	hypothetical protein	0			CDS?			CP001363	366704	366796	+	0	1	merged.1	370388	370480	+	93			0	0	-0.00312447	1	-3.15311e-17	1	-2.64154	0.382928	0.416554	0.416554	0.416554	0.416554	0.416554	0.416554	0.416554	0.986754	0.416554	0.416554	1.02173	0.416554	0.416554	0.416554	-0.283447	-0.283447	-0.283447	-0.283447	-0.283447	-0.283447
773	Intergen_0283	Intergen				Intergen			CP001363	366718	366782	+	0	1	merged.1	370402	370466	+	65			0	0	-0.00312447	1	-3.15311e-17	1	-2.64154	0.382928	0.416554	0.416554	0.416554	0.416554	0.416554	0.416554	0.416554	0.986754	0.416554	0.416554	1.02173	0.416554	0.416554	0.416554	-0.283447	-0.283447	-0.283447	-0.283447	-0.283447	-0.283447
774	STM14_0377	conserved hypothetical protein	STM14_0377			CDS?	hypothetical protein		CP001363	366783	366935	-	2	4	merged.1	370467	370619	-	153			2	1	0.154968	1	-0.0352954	1	-0.161837	1	5.43415	5.23001	5.35537	4.96736	5.52845	5.5911	5.1827	4.28172	3.65241	4.13783	4.51721	3.90098	4.28049	3.90108	3.55303	3.89831	4.78183	3.10875	3.96016	4.23031
775	STM14_0377.J	hypothetical protein	0			CDS?			CP001363	366884	367003	+	6	5	merged.1	370568	370687	+	120			3	3	-0.251931	0.837327	-0.147771	1	-0.146731	1	4.78721	4.42692	4.87586	5.16558	4.61741	4.94567	4.84372	5.83227	5.29775	5.39258	5.33234	5.76337	5.61259	5.42054	5.59642	5.99622	5.48108	5.00182	5.06462	5.93328
776	Intergen_0284	Intergen				Intergen			CP001363	366936	366999	+	2	3	merged.1	370620	370683	+	64			2	1	0.11463	1	-0.399157	0.63495	-0.731246	1	2.9498	3.17771	3.47031	3.59524	3.2232	3.37939	3.75527	4.23292	2.74134	2.75655	3.71812	3.83012	2.88122	3.52838	5.41058	5.83742	5.24768	4.76355	4.94642	5.84363
777	STM14_0378	gamma-glutamyl kinase; catalyzes the formation of glutamate 5-phosphate from glutamate in proline biosynthesis	STM14_0378	STM0321	proB	CDS	Glutamate 5-kinase (EC 2.7.2.11) / RNA-binding C-terminal domain PUA	Amino Acids and Derivatives,Amino Acids and Derivatives_Proline and 4-hydroxyproline,Amino Acids and Derivatives_Proline and 4-hydroxyproline_Proline Synthesis	CP001363	367000	368103	+	20	12	merged.1	370684	371787	+	1104			6	9	-0.327649	0.316013	-0.380523	0.168235	-0.335127	1	7.01311	6.93528	6.93041	7.56003	6.87517	7.0539	7.15783	6.39487	6.06968	5.91758	6.65548	6.32362	5.86574	6.61368	7.53612	7.43157	6.89492	6.90501	7.08333	6.71186
779	STM14_0379	gamma-glutamyl phosphate reductase; Catalyzes the phosphorylation of L-glutamate during the proline biosynthesis pathway	STM14_0379	STM0322	proA	CDS	Gamma-glutamyl phosphate reductase (EC 1.2.1.41)	Amino Acids and Derivatives,Amino Acids and Derivatives_Proline and 4-hydroxyproline,Amino Acids and Derivatives_Proline and 4-hydroxyproline_Proline Synthesis	CP001363	368115	369365	+	14	17	merged.1	371799	373049	+	1251			2	5	-0.679248	0.0021331	-0.361124	0.729047	-0.610683	0.784942	7.09033	6.33714	6.71304	7.21702	6.13273	6.37467	6.76252	6.63918	6.02294	5.91758	6.6151	5.97522	6.10932	6.42098	6.15752	6.37521	6.10789	5.87944	6.26004	5.78463
780	Intergen_0286	Intergen				Intergen			CP001363	369366	369480	+	1	2	merged.1	373050	373164	+	115			0	1	-0.364824	1	-1.42186	0.53471	-0.283645	1	2.8107	2.10489	2.89289	3.29013	1.90145	3.15289	3.16032	2.55179	3.52405	2.19805	2.04167	0.416554	1.41975	1.43041	-0.283447	-0.283447	-0.283447	-0.283447	-0.283447	-0.283447
781	STM14_0380	threonine tRNA 2	STM14_0380	STM0323	thrW	tRNA			CP001363	369481	369556	+	0	2	merged.1	373165	373240	+	76			0	3	-0.106423	1	0.629964	0.809139	-1.67884	1	0.416554	0.416554	0.416554	0.416554	0.416554	0.416554	0.416554	0.416554	0.416554	0.416554	1.44678	1.03614	0.416554	0.416554	-0.283447	-0.283447	-0.283447	-0.283447	-0.283447	-0.283447
801	MZ1838_Intergen_0282	Intergen							NA	NA	NA	NA	NA	NA	merged.1	385296	385859	+	564			20	10	#N/A	#N/A	0.0695976	1	#N/A	#N/A	#N/A	#N/A	#N/A	#N/A	#N/A	#N/A	#N/A	#N/A	#N/A	#N/A	#N/A	#N/A	#N/A	#N/A	8.66765	8.64111	8.57229	8.61124	8.80853	8.88565
802	Intergen_2386	Intergen				Intergen			CP001363	2932079	2932857	+	48	52	merged.1	385859	386637	-	779			10	5	-0.296246	0.306507	0.0846785	1	-0.353771	1	8.4572	8.13349	7.7818	8.32205	8.08674	8.56726	7.83757	8.72729	8.41221	8.2681	8.75464	8.38488	8.4002	8.35691	8.64394	8.5995	8.61675	8.57294	8.46379	8.80185
803	108619.9.peg.4141	Mobile element protein							NA	NA	NA	NA	NA	NA	merged.1	385860	386723	-	864			10	5	#N/A	#N/A	0.0846976	1	#N/A	#N/A	#N/A	#N/A	#N/A	#N/A	#N/A	#N/A	#N/A	#N/A	#N/A	#N/A	#N/A	#N/A	#N/A	#N/A	8.64394	8.5995	8.61675	8.57294	8.46379	8.80185
804	STM14_0382	pseudogene; frameshift; putative HSP70 class molecular chaperone	STM14_0382	STM0326	pduG [J]	pseudo			CP001363	370609	371314	+	8	6	merged.1	386650	387355	+	706			7	1	0.232052	0.897906	0.311243	0.606463	0.0876993	1	6.57106	6.45891	7.62588	6.49849	6.40215	6.20765	6.61361	6.29142	5.999	6.51345	6.045	6.2304	6.15074	6.14404	7.84336	7.75016	7.7275	8.14098	9.06262	7.88254
805	Intergen_0288	Intergen				Intergen			CP001363	371315	371423	+	3	3	merged.1	387356	387464	+	109			4	0	-0.311988	0.727573	-0.190169	1	-0.0175137	1	4.3074	4.11737	3.94	4.60719	4.52011	3.90131	4.34686	4.92833	4.99287	4.9617	4.89991	5.03732	4.63205	4.90232	4.83293	4.87734	3.77492	4.7374	4.38055	4.70777
806	STM14_0383	putative cytoplasmic protein	STM14_0383	STM0327		CDS/sRNA?	FIG074102: hypothetical protein		CP001363	371424	371747	+	4	7	merged.1	387465	387788	+	324			2	4	-0.0966091	1	-0.306515	0.686574	-0.0243975	1	5.17528	5.38144	4.4223	5.33982	5.39761	5.01477	5.45699	6.25522	6.30271	6.60471	6.41794	6.31067	6.38863	6.32631	4.77248	4.43058	3.23262	4.62781	3.20882	3.87062
807	Intergen_0289	Intergen				Intergen			CP001363	371748	372093	+	2	10	merged.1	387789	388135	+	347			2	4	-0.00711885	1	-0.699421	0.324188	-0.221454	1	0.416554	0.416554	0.416554	0.416554	0.416554	0.416554	0.416554	5.30403	5.33649	4.9617	5.54072	5.00551	5.25561	5.39744	0.67926	0.682007	-0.283447	-0.283447	-0.283447	-0.283447
808	STM14_0384	putative permease; similar to Escherichia coli putative transport protein (AAC74668.1)	STM14_0384	STM0328.s		CDS	putative permease		CP001363	371989	373326	+	90	85	merged.1	388103	389368	+	1266			37	39	-0.741409	4.225e-07	-1.13304	6.07735e-07	-0.929221	0.00552274	8.14608	7.63612	7.28625	8.2328	7.49682	7.53753	7.24721	8.32327	7.3003	7.05064	8.2243	7.10946	7.12332	7.04376	7.96089	7.68031	6.11783	7.11249	5.88912	6.51539
809	Intergen_0290	Intergen				Intergen			CP001363	373327	373457	+	2	0	merged.1	389369	389499	+	131			0	0	-1.81148	0.242702	-3.15311e-17	1	-1.65863	0.414724	1.79298	1.63918	1.35236	2.37139	0.416554	1.06399	0.416554	0.416554	0.416554	0.416554	0.416554	0.416554	0.416554	0.416554	-0.283447	-0.283447	-0.283447	-0.283447	-0.283447	-0.283447
810	STM14_0385	isopropylmalate isomerase large subunit; dehydratase component, catalyzes the isomerization between 2-isopropylmalate and 3-isopropylmalate	STM14_0385	STM0329	leuC [J]	CDS	3-isopropylmalate dehydratase large subunit (EC 4.2.1.33)	Amino Acids and Derivatives,Amino Acids and Derivatives_Branched-chain amino acids,Amino Acids and Derivatives_Branched-chain amino acids_Branched-Chain Amino Acid Biosynthesis,Amino Acids and Derivatives_Branched-chain amino acids_Leucine Biosynthesis	CP001363	373458	374879	+	42	24	merged.1	389500	390921	+	1422			26	10	0.14472	0.706555	0.666168	0.782007	-0.0203824	1	8.60924	8.74139	8.88731	8.68174	8.84283	8.7782	8.67055	7.33795	6.7528	7.19646	7.11965	7.07157	6.79791	6.99073	9.34411	9.31292	9.28468	9.30607	9.33261	9.1747
811	STM14_0386	putative 3-isopropylmalate isomerase; similar to Escherichia coli 3-isopropylmalate isomerase subunit (AAC73182.1); dehydratase; subunit with LeuC	STM14_0386	STM0330	leuD [J]	CDS	3-isopropylmalate dehydratase small subunit (EC 4.2.1.33)	Amino Acids and Derivatives,Amino Acids and Derivatives_Branched-chain amino acids,Amino Acids and Derivatives_Branched-chain amino acids_Branched-Chain Amino Acid Biosynthesis,Amino Acids and Derivatives_Branched-chain amino acids_Leucine Biosynthesis	CP001363	374881	375507	+	4	4	merged.1	390923	391549	+	627			0	3	0.160706	0.988703	0.193682	1	0.164288	1	5.28446	5.40184	5.31177	5.25533	5.47753	5.52157	5.4318	5.67674	5.83283	5.93047	5.8325	5.42164	5.6707	6.1018	-0.283447	-0.283447	-0.283447	-0.283447	-0.283447	-0.283447
813	STM14_0387	putative fumarylacetoacetate hydrolase; similar to Escherichia coli putative isomerase (AAC74264.1); FAA	STM14_0387	STM0331	hpaG [J]	CDS	Fumarylacetoacetate hydrolase family protein	Metabolism of Aromatic Compounds,Metabolism of Aromatic Compounds_Metabolism of central aromatic intermediates,Metabolism of Aromatic Compounds_Metabolism of Aromatic Compounds - no subcategory,Metabolism of Aromatic Compounds_Metabolism of central aromatic intermediates_Salicylate and gentisate catabolism,Metabolism of Aromatic Compounds_Metabolism of Aromatic Compounds - no subcategory_Gentisat…	CP001363	375522	376400	+	4	15	merged.1	391564	392442	+	879			4	2	0.0927957	1	0.257297	0.730189	0.268585	1	5.11743	4.98172	5.35537	4.7375	5.09383	4.75689	4.88143	6.55234	6.79513	6.54731	6.63543	6.66639	7.55218	6.54176	6.63594	6.64717	6.72985	6.88728	7.28675	6.86209
814	STM14_0388	putative hydrolase/acyltransferase	STM14_0388	STM0332		CDS	Putative hydrolase or acyltransferase		CP001363	376400	377314	+	10	17	merged.1	392442	393356	+	915			4	11	0.133206	0.93875	-0.00585802	1	0.135232	1	7.08279	7.07516	6.84888	6.76614	6.97032	7.38276	7.09501	7.13377	7.23516	7.22811	7.28964	7.44795	7.53142	7.18534	7.31731	7.25061	7.14371	7.10739	7.50318	7.19223
815	Intergen_0292	Intergen				Intergen			CP001363	377315	377347	+	0	0	merged.1	393357	393389	+	33			1	0	3.78541e-17	1	-1.5093	0.359983	0.0249007	1	0.416554	0.416554	0.416554	0.416554	0.416554	0.416554	0.416554	0.416554	0.416554	0.416554	0.416554	0.416554	0.416554	0.416554	4.47659	3.85993	2.05573	1.90627	1.26375	3.03294
816	STM14_0389	putative transcriptional regulator; similar to Escherichia coli putative transcriptional regulator LysR-type (AAC74869.1); LysR family	STM14_0389	STM0333		CDS	Putative LysR family transcriptional regulator		CP001363	377348	378313	+	30	24	merged.1	393390	394355	+	966			12	3	-0.112361	0.959255	0.00680754	1	-0.0471224	1	7.52241	7.49614	7.41029	7.66747	7.62519	7.54339	7.35167	7.957	8.15482	7.92602	8.09813	7.67215	8.1911	8.04018	7.98551	8.03914	8.20155	7.79624	8.2633	7.91316
817	STM14_0390	putative cytoplasmic protein	STM14_0390	STM0334		CDS	hypothetical protein		CP001363	378258	378530	-	9	5	merged.1	394300	394572	-	273			3	6	-0.0127552	1	0.0808678	1	-0.392855	1	6.33763	6.14487	6.37466	6.42303	6.31781	6.46386	6.57959	4.1824	3.05182	3.06776	4.37935	3.08656	3.00684	2.43729	6.54249	6.10686	6.24111	6.69012	6.49714	6.31316
818	Intergen_0293	Intergen				Intergen			CP001363	378531	379220	+	3	44	merged.1	394573	395262	+	690			9	14	0.00331547	1	-0.929536	0.0165551	-0.348032	1	0.416554	0.416554	0.416554	0.416554	0.416554	0.416554	0.416554	8.20805	8.00056	7.73726	8.2243	7.98507	7.685	7.67277	4.00231	3.60542	1.44777	1.90627	1.99304	1.41274
819	STM14_0391	putative outer membrane protein	STM14_0391	STM0335		CDS	Probable secreted protein	Fur Regulon,GENES WITH GC LESS THAN 40	CP001363	379221	379619	+	14	9	merged.1	395263	395661	+	399			2	6	-0.942177	0.0111705	-2.61987	3.3031e-06	-1.63078	0.328634	6.31207	5.85065	4.9909	6.31585	5.55325	5.49763	4.76519	4.07574	1.26614	2.01659	4.37935	1.80021	1.00365	1.01077	3.77469	3.29619	0.827613	1.1922	1.54977	1.41274
820	Intergen_0294	Intergen				Intergen			CP001363	379620	379665	+	7	7	merged.1	395662	395707	+	46			7	8	-1.9266	0.0193952	-1.46258	0.0113376	-1.67757	0.102403	4.02225	2.7388	2.31916	4.41285	2.7944	2.35461	2.56024	5.18078	3.52405	2.01659	4.99739	5.06843	2.7436	2.76058	5.19722	4.75721	2.35351	5.31633	2.72538	2.94946
821	STM14_0392	putative fimbrial chaparone; similar to Escherichia coli periplasmic chaperone; required for type 1 fimbriae (AAC77272.1)	STM14_0392	STM0336	stbE	CDS	Putative pilus chaperone, PapD family	Adherence Factors-Fimbrial	CP001363	379666	380424	-	21	32	merged.1	395708	396466	-	759			19	14	-0.458906	0.0408206	-0.150392	0.893589	-0.213769	1	6.5273	6.26104	5.764	6.63851	6.22824	6.25125	6.14047	7.78992	7.72936	7.79828	7.84234	7.77948	7.75382	7.65827	7.88441	7.85874	7.93558	7.18199	7.27208	7.71254
822	STM14_0393	putative fimbrial usher	STM14_0393	STM0337	stbD	CDS	Putative exported protein precursor	Adherence Factors-Fimbrial	CP001363	380390	381715	-	25	48	merged.1	396432	397757	-	1326			21	28	0.119097	0.985601	-0.0326089	1	-0.011022	1	7.82766	7.80258	7.69113	7.89861	7.97645	7.88533	8.49007	8.39712	8.35204	8.1601	8.32787	8.14323	8.09534	8.17192	8.48977	8.46215	8.52267	8.42313	8.64548	8.61298
823	STM14_0394	putative fimbrial usher; similar to Escherichia coli outer membrane protein; export and assembly of type 1 fimbriae; interrupted (AAC77273.1)	STM14_0394	STM0338	stbC	CDS	outer membrane fimbrial usher protein	Pseudogenes_in_typhi_clade,Adherence Factors-Fimbrial	CP001363	381720	384287	-	23	28	merged.1	397762	400323	-	2562			14	14	0.119107	0.833645	0.0398155	1	0.167555	1	7.83216	8.0584	8.04404	8.11785	8.10782	7.96169	8.33561	7.89953	8.00658	7.98897	7.84234	8.06824	8.09887	8.14444	8.79972	8.88514	9.27583	9.08935	8.95194	8.99379
824	STM14_0395	putative fimbrial chaperone; similar to Escherichia coli probable pilin chaperone PapD (AAC73251.1)	STM14_0395	STM0339	stbB	CDS	Putative fimbrial chaperone	Adherence Factors-Fimbrial	CP001363	384271	385032	-	38	29	merged.1	400307	401068	-	762			22	19	-0.0223275	1	-0.754685	8.57246e-05	-0.257108	1	8.25741	8.12431	8.10277	8.21799	8.08249	8.21024	8.53217	6.21808	5.58192	5.56775	6.29552	5.39734	5.20407	5.4877	6.53038	6.46743	5.70847	5.68796	6.09205	6.19126
825	Intergen_0295	Intergen				Intergen			CP001363	385033	385093	+	9	1	merged.1	401069	401129	+	61			1	0	-0.913561	0.0010644	-0.664043	0.610961	-0.880087	0.793273	5.94721	5.31848	4.9909	6.07418	5.19186	5.23347	4.80499	0.416554	0.416554	0.416554	0.416554	0.416554	0.416554	0.416554	3.34737	2.82448	2.05573	2.08277	2.60569	2.01543
826	STM14_0396	putative fimbrial major subunit; similar to Escherichia coli major type 1 subunit fimbrin; pilin (AAC77270.1)	STM14_0396	STM0340	stbA	CDS	Fimbrial protein precursor	Salmonella_Island_STM0340-STM0348,Adherence Factors-Fimbrial	CP001363	385094	385630	-	65	41	merged.1	401130	401666	-	537			35	33	-0.734501	4.58689e-06	-0.549591	0.0116546	-0.850366	0.007926	8.51436	8.00941	7.58526	8.55197	7.7538	7.92626	7.64818	7.02331	6.18029	6.0651	6.91033	6.05507	5.79783	5.72883	8.40603	8.45413	7.83378	8.14596	7.64275	7.81633
827	Intergen_0296	Intergen				Intergen			CP001363	385631	385732	+	0	3	merged.1	401667	401768	+	102			0	3	0.0313005	1	-1.50678	0.10832	-1.65679	1	0.416554	0.416554	0.416554	0.416554	0.416554	0.416554	0.416554	1.39435	0.416554	0.416554	0.416554	1.03614	0.416554	0.416554	-0.283447	-0.283447	-0.283447	-0.283447	-0.283447	-0.283447
828	STM14_0397	hypothetical protein	STM14_0397			CDS	hypothetical protein		CP001363	385733	385843	-	0	1	merged.1	401769	401879	-	111			4	2	3.78541e-17	1	-3.96078	3.23489e-06	0.0180097	1	0.416554	0.416554	0.416554	0.416554	0.416554	0.416554	0.416554	0.416554	0.416554	0.416554	0.416554	0.416554	0.416554	0.416554	3.77469	3.85993	-0.283447	0.845763	-0.283447	-0.283447
829	Intergen_0297	Intergen				Intergen			CP001363	385844	386263	+	1	6	merged.1	401880	402298	+	419			2	6	-2.43067	0.463241	-3.59917	2.81231e-09	-1.31649	0.222117	0.416554	0.416554	0.416554	1.07222	0.416554	0.416554	0.416554	4.01929	3.45532	3.32361	4.33031	2.82022	2.00578	3.24758	0.276761	-0.283447	-0.283447	-0.283447	-0.283447	-0.283447
830	STM14_0397.P	XXX	0			sRNA_cand			CP001363	386191	386241	+	0	4	merged.1	402226	402276	+	51			0	0	0.015391	1	-3.15311e-17	1	-1.82005	0.00102174	0.416554	0.416554	0.416554	0.416554	0.416554	0.416554	0.416554	3.62451	2.18461	2.63587	3.79243	1.46818	1.74232	2.43729	-0.283447	-0.283447	-0.283447	-0.283447	-0.283447	-0.283447
831	STM14_0398	putative inner membrane protein	STM14_0398	STM0341		CDS	Possible transmembrane regulator	GENES WITH GC LESS THAN 40,Pseudogenes_in_typhi_clade,Salmonella_Island_STM0340-STM0348	CP001363	386264	387028	+	18	80	merged.1	402299	403063	+	765			10	48	-1.57341	5.43333e-06	-1.74211	4.95307e-10	-1.44035	0.0267664	5.61227	3.78615	3.54751	5.39352	4.11623	4.44266	4.11323	7.7384	7.2197	6.36948	7.95178	6.87438	6.83226	6.04348	4.07085	3.69534	1.68007	2.84055	0.430978	2.01543
832	STM14_0399	putative periplasmic protein	STM14_0399			CDS	Putative inner membrane protein		CP001363	387001	387501	+	45	26	merged.1	403036	403536	+	501			25	24	-1.67463	3.9273e-10	-0.999058	0.000987489	-1.67541	0.000187809	7.43037	6.24984	5.47877	7.66201	6.06536	5.98468	5.57678	6.15399	4.91822	3.72961	6.20319	4.93972	4.67054	4.0858	7.49929	7.08582	6.4755	7.02873	5.9395	6.80979
833	Intergen_0298	Intergen				Intergen			CP001363	387502	387800	+	22	24	merged.1	403537	403837	+	301			10	12	-0.908485	0.00102296	-0.753732	0.0320575	-1.4513	0.0256626	6.99716	6.43932	6.20632	7.20955	6.34648	6.08448	5.90442	6.24295	4.50738	4.04608	6.07508	4.68249	5.23007	3.96531	7.66641	7.68854	7.61627	7.41012	7.33459	7.81927
834	MZ1838_Intergen_0292	Intergen							NA	NA	NA	NA	NA	NA	merged.1	403537	403861	+	325			10	12	#N/A	#N/A	-0.753736	0.0320575	#N/A	#N/A	#N/A	#N/A	#N/A	#N/A	#N/A	#N/A	#N/A	#N/A	#N/A	#N/A	#N/A	#N/A	#N/A	#N/A	7.66641	7.68854	7.61627	7.41012	7.33459	7.81927
835	STM14_0400.RJ	Putative rtn protein	STM14_0400	STM0343	rtn [R]	CDS	diguanylate cyclase/phosphodiesterase (GGDEF & EAL domains) with PAS/PAC sensor(s)	Stress Response,Stress Response_Stress Response - no subcategory,Stress Response_Stress Response - no subcategory_Bacterial hemoglobins,Genes Regulated by SsrA-SssrB TCS,Salmonella_Island_STM0340-STM0348	CP001363	387825	389375	+	65	107	merged.1	403862	405412	+	1551			57	65	-0.403083	0.00178631	-0.133188	1	-0.301525	0.875136	8.70073	8.28937	8.08346	8.66273	8.29225	8.47832	8.28726	9.6328	9.38533	9.36447	9.65867	9.3633	9.44946	9.51151	9.66965	9.50545	9.05191	9.4255	9.93686	9.55433
836	Intergen_0299	Intergen				Intergen			CP001363	389376	389474	+	2	6	merged.1	405413	405509	+	97			0	5	-2.40773	0.289153	-0.0640375	1	-0.89156	1	1.79298	0.947193	0.416554	0.416554	0.416554	0.416554	0.416554	5.81579	5.42901	5.73867	5.68424	5.49219	5.40002	5.35011	-0.283447	-0.283447	-0.283447	-0.283447	-0.283447	-0.283447
837	STM14_0401	putative response regulator	STM14_0401	STM0344		CDS	Possible transmembrane regulator	Salmonella_Island_STM0340-STM0348	CP001363	389475	390218	+	21	93	merged.1	405510	406253	+	744			9	43	-0.160374	1	-1.95034	0.000553472	-0.19308	1	4.63058	4.64789	4.57762	4.46394	4.36064	4.10518	4.11323	9.55179	9.38418	9.39733	9.64995	9.46911	9.40877	9.27538	4.22917	3.55827	1.17076	1.47135	-0.283447	-0.283447
838	STM14_0402	putative inner membrane protein	STM14_0402	STM0345		CDS	Putative inner membrane protein	GENES WITH GC LESS THAN 40,Salmonella_Island_STM0340-STM0348	CP001363	390191	390679	+	17	57	merged.1	406226	406714	+	489			9	26	-0.890593	0.000461424	-1.65993	2.82055e-05	-0.8354	1	5.50355	4.86906	4.81471	5.88092	5.15992	4.44266	4.84372	8.34065	7.76174	7.54538	8.2243	7.88375	7.71292	7.53139	2.97064	1.66442	-0.283447	0.388928	-0.283447	-0.283447
839	Intergen_0300	Intergen				Intergen			CP001363	390680	390801	+	5	5	merged.1	406715	406836	+	122			5	4	-1.33834	0.00241499	-1.53424	0.0188469	-1.64207	0.115342	4.40735	3.51377	3.00663	4.24771	3.2232	2.72825	2.89126	3.07922	2.48967	1.5664	3.27534	2.29711	2.00578	0.416554	4.25885	3.55827	2.70937	3.40293	2.17226	1.41274
840	STM14_0403	hypothetical protein	STM14_0403			CDS	hypothetical protein		CP001363	390802	390939	-	27	1	merged.1	406837	406974	-	138			12	5	-0.0369104	1	-1.23674	0.000432002	-0.0394584	1	7.43037	7.36727	7.24629	7.36549	7.29102	7.61189	7.2969	0.416554	0.416554	0.416554	0.416554	0.416554	0.416554	0.416554	7.43574	7.52956	6.82388	6.58408	6.34659	6.73697
841	Intergen_0301	Intergen				Intergen			CP001363	390940	391080	+	1	5	merged.1	406975	407115	+	141			0	3	-0.106347	1	-2.65789	0.0596662	-3.04617	0.251253	0.416554	0.416554	0.416554	0.416554	0.416554	0.416554	0.416554	0.416554	0.416554	0.416554	1.77467	0.416554	0.416554	0.416554	-0.283447	-0.283447	-0.283447	-0.283447	-0.283447	-0.283447
842	STM14_0404	putative outer membrane protein; similar to ail and ompX	STM14_0404	STM0346	rcK [J]_1	CDS	Attachment invasion locus protein precursor	Salmonella_Island_STM0340-STM0348	CP001363	391081	391605	+	28	24	merged.1	407116	407640	+	525			22	20	-1.92529	2.78096e-13	-3.88652	1.33689e-11	-2.83017	0.000263122	6.28605	4.38656	4.46273	6.30188	4.8752	4.3387	3.98051	4.1824	1.79727	0.416554	4.33031	1.46818	1.41975	0.416554	5.10217	4.5797	2.48213	2.84055	2.47517	3.03294
843	Intergen_0302	Intergen				Intergen			CP001363	391606	391748	+	4	4	merged.1	407641	407783	+	143			2	2	-2.09966	1.01974e-07	-2.07606	0.217951	-1.85952	1	4.78721	3.07986	3.11205	4.46394	2.18151	2.35461	2.56024	0.416554	0.416554	0.416554	0.416554	0.416554	0.416554	0.416554	-0.283447	-0.283447	-0.283447	-0.283447	-0.283447	-0.283447
844	STM14_0405	putative response regulator	STM14_0405	STM0347		CDS	Possible transcriptionl regulator	GENES WITH GC LESS THAN 40,Salmonella_Island_STM0340-STM0348	CP001363	391749	392390	+	26	24	merged.1	407784	408425	+	642			13	9	-0.569585	0.0398852	-1.40685	1.399e-05	-1.08378	0.104588	7.22655	6.87091	6.5907	7.37219	6.61737	6.70246	6.87896	5.28021	4.1203	2.75655	5.05889	3.83012	4.12289	2.76058	6.93609	6.80193	6.79939	5.87944	5.78276	5.83202
846	STM14_0406	putative inner membrane protein	STM14_0406	STM0348		CDS	Probable secreted protein	GENES WITH GC LESS THAN 40,Salmonella_Island_STM0340-STM0348	CP001363	392401	392625	+	13	10	merged.1	408436	408660	+	225			5	11	-0.000461689	1	-0.493654	0.17127	-0.433531	1	7.40036	7.36727	7.19921	7.40524	7.46449	7.67729	7.28288	6.3612	5.72016	5.2144	6.28268	5.76337	5.32962	4.83515	7.12523	7.25061	6.83596	6.85725	6.88552	6.93444
847	Intergen_0304	Intergen				Intergen			CP001363	392626	392682	+	1	0	merged.1	408661	408717	+	57			0	0	0.092898	1	-3.15311e-17	1	0.16894	1	2.9498	2.6045	3.21029	3.59524	3.90123	4.22666	2.73522	0.416554	0.416554	0.416554	0.416554	0.416554	0.416554	0.416554	-0.283447	-0.283447	-0.283447	-0.283447	-0.283447	-0.283447
848	STM14_0407.J	putative outer membrane lipoprotein	STM14_0407	STM0349	cycH [D]	CDS	Putative outer membrane lipoprotein		CP001363	392659	393042	+	16	1	merged.1	408694	409077	+	384			13	4	0.0747059	1	-0.645636	0.0284135	-0.200847	1	7.40036	7.43809	7.49556	7.40524	7.45136	7.54922	7.46158	0.986754	0.416554	0.416554	1.77467	0.416554	0.416554	0.416554	8.67179	8.64393	8.436	8.42313	8.47877	9.1351
849	Intergen_0305	Intergen				Intergen			CP001363	393043	393111	+	2	0	merged.1	409078	409146	+	69			1	1	-0.131389	1	-0.313944	0.854862	-0.119355	1	4.2	4.34504	4.20121	4.7375	3.90123	4.58578	4.72427	0.416554	0.416554	0.416554	0.416554	0.416554	0.416554	0.416554	2.55818	1.66442	1.88009	1.90627	0.430978	1.84109
850	STM14_0408.J	homology to outer membrane efflux protein	STM14_0408	STM0350.S	cmeC [R]	CDS	RND efflux system, outer membrane lipoprotein CmeC	Virulence Disease and Defense,Virulence Disease and Defense_Resistance to antibiotics and toxic compounds,Virulence Disease and Defense_Resistance to antibiotics and toxic compounds_Multidrug Resistance Efflux Pumps	CP001363	393112	394623	-	7	15	merged.1	409147	410637	-	1491			10	4	0.00131467	1	0.0359091	1	0.0703896	1	6.5273	6.5891	6.75434	6.35698	6.28857	6.19281	6.2309	7.53199	7.8514	7.46352	7.5949	7.71703	7.59783	7.62385	8.25772	8.29605	8.28547	8.33652	8.45299	8.42101
851	Intergen_0306	Intergen				Intergen			CP001363	394570	394585	+	0	0	merged.1	410605	410620	+	16			0	0	3.78541e-17	1	-3.15311e-17	1	8.43857e-17	1	0.416554	0.416554	0.416554	0.416554	0.416554	0.416554	0.416554	0.416554	0.416554	0.416554	0.416554	0.416554	0.416554	0.416554	-0.283447	-0.283447	-0.283447	-0.283447	-0.283447	-0.283447
852	STM14_0409	putative cation efflux system protein; similar to Escherichia coli integral transmembrane protein; acridine resistance (AAC76298.1)	STM14_0409	STM0351	mexF [J]	CDS	RND efflux system, inner membrane transporter CmeB	Virulence Disease and Defense,Virulence Disease and Defense_Resistance to antibiotics and toxic compounds,Virulence Disease and Defense_Resistance to antibiotics and toxic compounds_Multidrug Resistance Efflux Pumps	CP001363	394586	397753	-	22	18	merged.1	410621	413788	-	3168			12	17	0.0329015	1	0.693814	0.245483	0.0927173	1	8.27074	8.45221	8.43541	8.26557	8.21663	8.22853	8.1	7.10694	6.94051	7.52428	7.06073	7.272	7.37126	7.25124	7.96765	8.10625	8.29426	9.25975	10.6227	8.6825
853	STM14_0410.R	Membrane fusion protein of RND family multidrug efflux pump; Multidrug Resistance Efflux Pumps	STM14_0410	STM0352.S	mtrC [J]	CDS	Multidrug efflux membrane fusion protein MexE	GENES_WITH GC GREATER THAN 60	CP001363	397750	398976	-	8	9	merged.1	413785	415011	-	1227			10	5	0.360385	0.333008	0.238592	0.839103	0.357811	1	6.23255	6.50677	6.37466	6.00686	6.54502	6.25125	6.65774	6.03092	6.68687	6.41603	6.14765	6.34919	6.64203	6.04348	7.14125	7.1548	7.4881	7.2758	7.165	6.86209
854	STM14_0410.J	hypothetical protein	0			CDS			CP001363	398927	399145	+	2	3	merged.1	414962	415180	+	219			1	3	0.149228	1	0.304918	0.558062	0.0364278	1	4.92849	5.20702	5.35537	4.7375	4.46889	5.14377	4.3998	4.07574	3.30717	3.24326	3.79243	3.08656	3.42215	4.69062	3.10745	2.65554	3.07837	3.26332	3.57029	3.39036
855	Intergen_0307	Intergen				Intergen			CP001363	398956	399119	+	2	3	merged.1	414991	415154	+	164			1	3	0.149229	1	0.304911	0.558062	0.0364278	1	4.92849	5.20702	5.35537	4.7375	4.46889	5.14377	4.3998	4.07574	3.30717	3.24326	3.79243	3.08656	3.42215	4.69062	3.10745	2.65554	3.07837	3.26332	3.57029	3.39036
856	STM14_0411	hypothetical protein	STM14_0411			CDS	hypothetical protein		CP001363	399120	399233	+	2	1	merged.1	415155	415268	+	114			0	0	0.438409	0.654664	-3.15311e-17	1	0.124544	1	4.54538	4.57793	4.87586	4.30488	4.30331	5.42334	4.80499	3.62451	4.28778	3.78741	4.27954	3.50572	3.8818	3.34737	-0.283447	-0.283447	-0.283447	-0.283447	-0.283447	-0.283447
858	STM14_0412	putative cation transport ATPase; similar to Escherichia coli putative ATPase (AAC73586.1)	STM14_0412	STM0353	pacS [J]	CDS	Lead, cadmium, zinc and mercury transporting ATPase (EC 3.6.3.3) (EC 3.6.3.5); Copper-translocating P-type ATPase (EC 3.6.3.4)	Virulence Disease and Defense,Membrane Transport,Virulence Disease and Defense_Resistance to antibiotics and toxic compounds,Membrane Transport_Cation transporters,Virulence Disease and Defense_Resistance to antibiotics and toxic compounds_Copper homeostasis,Membrane Transport_Cation transporters_Copper Transport System,GENES_WITH GC GREATER THAN 60	CP001363	399253	401541	+	21	27	merged.1	415288	417591	+	2304			11	14	0.302863	0.161697	0.16277	0.789888	0.223115	1	7.62977	7.77157	8.02392	7.59483	7.83696	8.10326	7.76376	7.71638	7.88445	7.85345	7.57398	7.69725	7.80661	7.67757	8.08207	8.03269	8.17086	8.27651	8.19496	8.41129
860	STM14_0413	putative transcriptional regulator; similar to Escherichia coli putative transcriptional regulator (AAC73589.1)	STM14_0413	STM0354	hmrR [J]	CDS	Cu(I)-responsive transcriptional regulator	Virulence Disease and Defense,Virulence Disease and Defense_Resistance to antibiotics and toxic compounds,Virulence Disease and Defense_Resistance to antibiotics and toxic compounds_Copper homeostasis	CP001363	401553	402017	+	5	6	merged.1	417588	418052	+	465			2	3	0.206979	0.931177	0.0907242	1	0.0338182	1	4.92849	5.08622	5.26682	5.19612	5.28365	5.04812	5.62204	5.39557	5.33649	5.2144	5.40519	5.15795	4.84891	5.65284	4.66573	5.05769	4.90168	5.14792	4.76276	4.60239
861	STM14_0413.J	conserved hypothetical protein	0			CDS			CP001363	401866	402387	-	4	6	merged.1	417901	418422	-	522			1	2	0.0728999	1	0.0569234	1	0.13902	1	5.33611	5.7745	5.51766	5.49528	5.39761	5.23347	5.40615	6.25522	6.49476	6.01758	6.10455	6.49374	6.48894	6.4437	3.34737	3.29619	3.82429	3.53021	3.69283	2.43925
862	Intergen_0310	Intergen				Intergen			CP001363	402018	402094	+	2	1	merged.1	418053	418129	+	77			0	0	0.260235	0.851401	-3.15311e-17	1	0.0290967	1	5.56976	6.03166	5.4388	5.39352	5.71587	5.94981	5.4318	0.986754	0.416554	2.19805	2.26689	1.46818	1.74232	1.01077	-0.283447	-0.283447	-0.283447	-0.283447	-0.283447	-0.283447
863	STM14_0414	putative copper chaperone	STM14_0414	STM0355		CDS	Putative copper chaperone		CP001363	402095	402289	+	1	0	merged.1	418130	418324	+	195			0	0	-0.033734	1	-3.15311e-17	1	0.0844166	1	3.89028	3.72272	2.89289	3.84695	4.52011	4.28377	3.90926	0.416554	0.416554	0.416554	0.416554	0.416554	0.416554	0.416554	-0.283447	-0.283447	-0.283447	-0.283447	-0.283447	-0.283447
864	STM14_0415	putative metal-binding transport protein	STM14_0415			CDS?	hypothetical protein		CP001363	402243	402422	+	1	2	merged.1	418278	418457	+	180			0	0	-0.833995	0.489864	-3.15311e-17	1	-0.29816	1	3.07666	2.10489	2.13131	2.57103	1.09432	1.84905	3.03205	4.32893	5.01692	4.1816	4.27954	4.26563	4.06629	3.96531	-0.283447	-0.283447	-0.283447	-0.283447	-0.283447	-0.283447
865	STM14_0415.J2	conserved hypothetical protein	0			CDS?			CP001363	402396	402488	-	0	0	merged.1	418431	418523	-	93			0	1	3.78541e-17	1	0.97979	0.69127	-0.00796202	1	0.416554	0.416554	0.416554	0.416554	0.416554	0.416554	0.416554	0.416554	0.416554	0.416554	0.416554	0.416554	0.416554	0.416554	-0.283447	-0.283447	-0.283447	-0.283447	-0.283447	-0.283447
866	Intergen_0311	Intergen				Intergen			CP001363	402423	402581	+	3	0	merged.1	418458	418615	+	158			1	0	0.302648	0.624745	1.0006	0.673086	0.260319	1	6.23255	6.21569	6.57235	5.95423	6.1971	6.64913	6.2309	0.416554	0.416554	0.416554	0.416554	0.416554	0.416554	0.416554	0.993612	1.4743	2.48213	3.58987	1.78837	1.13896
867	STM14_0416.J	hypothetical protein	0			CDS?			CP001363	402491	402589	-	1	5	merged.1	418526	418623	-	98			0	0	0.463501	0.912772	-3.15311e-17	1	0.345883	1	2.48436	2.6045	2.48535	1.86336	2.41593	3.02475	2.12993	6.30329	6.38817	6.67531	6.10455	6.21657	6.72664	6.37442	-0.283447	-0.283447	-0.283447	-0.283447	-0.283447	-0.283447
868	STM14_0416	putative inner membrane protein; similar to Escherichia coli putative transport protein (AAC77235.1)	STM14_0416	STM0356	nanT [J]	CDS	Putative metabolite transport protein		CP001363	402582	403835	+	22	14	merged.1	418616	419869	+	1254			5	4	-0.0896474	1	-0.00871971	1	0.0422551	1	7.62459	7.57008	7.59439	7.61757	7.66556	7.33628	7.44278	7.01612	7.49264	7.30928	7.27675	7.31804	6.93067	7.4097	7.19981	7.18616	7.36838	8.13097	7.30127	7.18313
869	Intergen_0312	Intergen				Intergen			CP001363	403836	404023	+	0	0	merged.1	419870	420057	+	188			1	2	3.78541e-17	1	-0.461115	0.710843	-0.00581576	1	0.416554	0.416554	0.416554	0.416554	0.416554	0.416554	0.416554	0.416554	0.416554	0.416554	0.416554	0.416554	0.416554	0.416554	0.993612	1.83238	-0.283447	-0.283447	-0.283447	-0.283447
870	STM14_0417.J	hypothetical protein	0			CDS?			CP001363	403901	404047	-	0	0	merged.1	419935	420081	-	147			2	1	3.78541e-17	1	-0.443886	0.737769	0.0227761	1	0.416554	0.416554	0.416554	0.416554	0.416554	0.416554	0.416554	0.416554	0.416554	0.416554	0.416554	0.416554	0.416554	0.416554	5.67558	5.78718	5.76013	5.5744	5.79649	6.27937
871	STM14_0417	DNA methylase; type III restriction-modification system; methyltransferase (SW:T3MO_SALTY); restriction system	STM14_0417	STM0357	mod	CDS	Type III restriction-modification system methylation subunit (EC 2.1.1.72)	DNA Metabolism,DNA Metabolism_DNA Metabolism - no subcategory,DNA Metabolism_DNA Metabolism - no subcategory_Restriction-Modification System,Genes Regulated by SsrA-SssrB TCS	CP001363	404024	405982	+	28	34	merged.1	420058	422016	+	1959			19	18	-0.227616	0.290884	0.154051	0.959441	-0.180793	1	8.01755	7.83293	7.8405	8.12581	7.88171	7.87142	7.81825	7.8067	7.7184	7.85345	7.9679	7.75099	7.91075	7.63377	7.9654	7.77872	7.76907	7.88822	7.81455	7.81338
873	STM14_0418	DNA restriction enzyme; type III restriction-modification system enzyme (SW:T3RE_SALTY); DNA helicase	STM14_0418	STM0358.S	res	CDS	Type III restriction-modification system StyLTI enzyme res (EC 3.1.21.5)	DNA Metabolism,DNA Metabolism_DNA Metabolism - no subcategory,DNA Metabolism_DNA Metabolism - no subcategory_Restriction-Modification System	CP001363	405989	408964	+	66	109	merged.1	422023	424998	+	2976			35	42	-0.141929	0.470291	0.0806261	1	-0.0382063	1	9.32945	9.26975	9.25843	9.45311	9.17794	9.28423	9.25214	10.0094	10.0418	10.1406	9.992	10.0017	10.0145	10.0898	9.75349	9.83464	9.92206	9.83985	9.7598	9.87028
874	Intergen_0314	Intergen				Intergen			CP001363	408965	409083	+	6	14	merged.1	424999	425117	+	119			5	7	-1.44547	4.08092e-07	0.115673	1	-0.670641	0.811196	5.14664	4.16586	4.29375	5.33982	3.97651	3.37939	3.03205	7.23638	7.28552	7.12539	6.94332	6.74553	7.10938	7.08048	4.68772	4.89642	4.70484	4.56973	4.38055	4.70777
875	STM14_0419.J	hypothetical protein	STM14_0419			CDS	hypothetical protein		CP001363	409051	409218	+	8	9	merged.1	425085	425252	+	168			2	8	-1.59251	9.52483e-07	-0.0682667	1	-1.16771	0.223094	5.38596	4.57793	3.69054	5.74293	4.04806	3.97252	3.75527	5.98744	6.31246	5.87822	6.07508	5.34747	6.12326	5.81851	3.89298	4.17329	3.30397	3.40293	2.93855	4.04162
876	STM14_0420	hypothetical protein	STM14_0420			CDS	hypothetical protein		CP001363	409118	409237	-	2	2	merged.1	425152	425271	-	120			2	1	-0.0602295	1	0.317465	0.981171	-0.892976	1	3.07666	3.58684	3.47031	4.30488	3.45145	4.16719	3.98051	3.96055	3.82579	2.50416	4.22692	3.08656	3.1224	3.14036	3.17127	2.74248	3.77492	3.80654	3.43637	2.01543
877	MZ1838_Intergen_0308	Intergen							NA	NA	NA	NA	NA	NA	merged.1	425253	425492	+	240			2	8	#N/A	#N/A	-0.0215098	1	#N/A	#N/A	#N/A	#N/A	#N/A	#N/A	#N/A	#N/A	#N/A	#N/A	#N/A	#N/A	#N/A	#N/A	#N/A	#N/A	0.67926	-0.283447	-0.283447	-0.283447	-0.283447	-0.283447
878	STM14_0421	putative cytoplasmic protein	STM14_0421	STM0359		CDS	hypothetical protein	Genes Repressedby Qse TCS	CP001363	409241	409342	+	5	11	merged.1	425275	425376	+	102			0	8	-0.548473	0.185278	0.0596082	1	-0.517327	1	4.50082	4.54163	4.15262	5.10248	4.56958	3.97252	4.17528	7.10694	6.90874	7.08562	6.95954	6.89188	6.90669	6.95162	-0.283447	-0.283447	-0.283447	-0.283447	-0.283447	-0.283447
879	Intergen_0315	Intergen				Intergen			CP001363	409343	409458	+	3	2	merged.1	425377	425492	+	116			1	0	-0.27916	0.861426	-2.06176	0.226223	-0.205254	1	4.58861	4.30229	4.78313	4.96736	4.61741	4.10518	4.68215	4.73157	4.78453	4.68586	4.75877	4.79839	3.74423	4.83515	0.67926	-0.283447	-0.283447	-0.283447	-0.283447	-0.283447
880	STM14_0422	cytochrome BD2 subunit I; similar to Escherichia coli probable third cytochrome oxidase, subunit I (AAC74063.1)	STM14_0422	STM0360	qxtA [J]	CDS	putative Cytochrome bd2, subunit I	Respiration,Respiration_Electron accepting reactions,Respiration_Electron accepting reactions_Terminal cytochrome d ubiquinol oxidases,Respiration_Electron accepting reactions_Terminal cytochrome oxidases,Genes Repressedby Qse TCS	CP001363	409459	410862	+	22	24	merged.1	425493	426896	+	1404			12	11	0.149462	0.888455	0.122085	1	0.0016293	1	7.41844	7.67853	7.46604	7.4629	7.63684	7.51386	7.62056	7.33795	7.03775	7.75548	7.44169	7.24502	7.34175	7.13037	8.37078	8.55215	8.85958	8.83268	8.57553	8.80779
881	STM14_0423	cytochrome BD2 subunit II; similar to Escherichia coli cytochrome d terminal oxidase polypeptide subunit II (AAC73828.1)	STM14_0423	STM0361	cydB [J]_1	CDS	putative Cytochrome bd2, subunit II	Respiration,Respiration_Electron accepting reactions,Respiration_Electron accepting reactions_Terminal cytochrome d ubiquinol oxidases,Respiration_Electron accepting reactions_Terminal cytochrome oxidases,Genes Repressedby Qse TCS	CP001363	410859	411869	+	17	8	merged.1	426893	427903	+	1011			9	8	0.0712439	1	0.14997	0.940821	0.0252756	1	7.55546	7.5103	7.40511	7.30372	7.49682	7.60631	7.49237	6.62033	6.44244	6.53892	6.42963	6.58265	6.36535	6.47714	7.46787	7.48928	7.21022	7.35531	7.44333	8.39757
883	STM14_0424	putative cytoplasmic protein	STM14_0424	STM0362		CDS	putative cytoplasmic protein	Pseudogenes_in_typhi_clade,Pseudogenes_gained_at_sendai_paratyphi_A_node	CP001363	411886	412110	+	1	3	merged.1	427920	428138	+	219			0	0	0.319428	0.998919	-3.15311e-17	1	0.296382	1	4.2	4.42692	3.54751	3.76783	4.2436	4.49197	4.23477	5.12837	4.89246	6.27161	4.60231	4.15402	4.70802	5.17102	-0.283447	-0.283447	-0.283447	-0.283447	-0.283447	-0.283447
884	STM14_0425.J2	hypothetical protein	0			CDS?			CP001363	411972	412226	-	5	4	merged.1	428006	428261	-	256			0	0	0.381521	0.370077	-3.15311e-17	1	0.342058	1	6.53837	6.73286	7.27495	6.44862	6.61737	6.63822	6.91578	4.95866	5.04057	4.68586	4.33031	4.68249	5.1776	5.2245	-0.283447	-0.283447	-0.283447	-0.283447	-0.283447	-0.283447
885	Intergen_0317	Intergen				Intergen			CP001363	412111	412205	+	3	3	merged.1	428146	428240	+	95			0	0	0.436644	0.596247	-3.15311e-17	1	0.369239	1	4.08397	4.01518	4.20121	3.29013	3.45145	4.28377	4.59403	5.73046	6.09249	5.9559	5.8325	6.15991	5.99267	6.19851	-0.283447	-0.283447	-0.283447	-0.283447	-0.283447	-0.283447
886	STM14_0425	putative transcriptional regulator; putative XylS/AraC transcriptional activator (gi|3094022); AraC family	STM14_0425	STM0363		CDS	Transcriptional regulator, AraC family	Fur Regulon	CP001363	412206	413210	+	10	15	merged.1	428241	429245	+	1005			7	7	0.187501	0.766573	0.236572	0.553525	0.144493	1	6.53837	6.84135	6.91593	6.64959	6.82513	6.52435	6.76252	7.03759	7.28057	7.09137	7.31507	7.21752	7.58277	7.20543	7.6747	7.71834	7.77221	8.07987	8.07895	7.84549
887	STM14_0425.J3	hypothetical protein	0			CDS			CP001363	413147	413308	-	2	2	merged.1	429182	429343	-	162			1	0	-0.160263	1	0.0471478	1	0.30597	1	2.8107	2.6045	1.91528	1.86336	1.09432	3.02475	1.85455	3.28474	3.87924	4.13783	3.37543	2.66601	3.32898	3.68918	2.97064	3.82051	3.07837	2.7388	3.57029	3.18669
888	Intergen_0318	Intergen				Intergen			CP001363	413211	413355	+	1	2	merged.1	429246	429390	+	145			0	1	0.522538	0.728445	0.0232696	1	0.438411	1	3.19327	3.78615	4.10233	3.04372	2.61754	3.15289	3.58286	2.70279	2.48967	1.80899	1.77467	1.03614	2.88122	1.75509	-0.283447	-0.283447	-0.283447	-0.283447	-0.283447	-0.283447
889	STM14_0426	ferrioxamine receptor; ferrioxamine B receptor precursor (SW:FOXA_SALTY)	STM14_0426	STM0364	foxA	CDS	Ferrichrome-iron receptor	Fur Regulon	CP001363	413356	415464	+	43	19	merged.1	429391	431499	+	2109			13	9	0.087681	1	0.235417	0.58262	0.0521633	1	8.59871	8.57177	8.56871	8.34948	8.61442	8.59573	8.51428	7.26093	7.06683	7.30928	7.34624	7.10196	7.6469	7.39811	8.80098	8.88394	9.06993	9.44381	8.95806	9.23434
890	Intergen_0319	Intergen				Intergen			CP001363	415465	415504	+	1	0	merged.1	431500	431539	+	40			0	0	0.700385	0.839537	-3.15311e-17	1	0.755078	1	2.48436	2.7388	1.91528	1.86336	3.09393	2.12386	3.67164	0.416554	0.416554	0.416554	0.416554	0.416554	0.416554	0.416554	-0.283447	-0.283447	-0.283447	-0.283447	-0.283447	-0.283447
891	STM14_0427	putative transport protein; similar to Escherichia coli putative cytochrome subunit of dehydrogenase (AAC73431.1)	STM14_0427	STM0365	yahN	CDS	Threonine efflux protein		CP001363	415505	416137	-	16	8	merged.1	431540	432172	-	633			4	6	0.120421	0.993651	0.0724286	1	0.0323382	1	6.84505	7.07516	6.91593	6.85495	6.80462	7.04567	7.04603	6.00208	5.59795	5.96845	6.24348	6.3618	6.00777	6.23805	6.95435	6.89501	6.82993	6.99603	7.2916	7.51254
892	Intergen_0320	Intergen				Intergen			CP001363	416138	416368	+	2	5	merged.1	432173	432403	+	231			5	4	-1.24546	0.109754	-0.517831	0.418931	-0.504007	1	3.30115	2.10489	2.13131	3.29013	2.61754	2.8841	1.51392	3.83536	3.93078	2.9713	3.79243	3.50572	4.22984	4.44242	4.59767	4.14165	2.99459	2.62933	3.75041	2.86084
893	STM14_0427.J	hypothetical protein	0			CDS			CP001363	416196	416339	+	1	5	merged.1	432231	432290	+	60			2	0	-0.363932	1	-0.704123	0.716199	0.0849901	1	2.48436	2.10489	1.6611	2.13962	2.41593	2.72825	1.06715	3.83536	3.93078	2.9713	3.79243	3.50572	4.22984	4.44242	4.19886	4.07621	2.70937	2.51085	3.69283	2.66539
894	STM14_0428	hypothetical protein	STM14_0428	STM0366	yahO	CDS	FIG00639237: hypothetical protein		CP001363	416369	416644	+	7	7	merged.1	432404	432679	+	276			4	8	-0.732237	0.0199153	-0.418326	0.421065	-0.495982	1	5.8617	4.83947	4.57762	5.39352	5.34175	5.20418	4.76519	5.54299	5.61381	5.82401	5.77867	5.87318	5.65159	5.85288	4.66573	3.82051	3.43688	3.46797	2.72538	3.32561
895	Intergen_0321	Intergen				Intergen			CP001363	416645	416779	+	2	1	merged.1	432680	432814	+	135			1	0	-0.0579241	1	-0.0877764	1	-0.544814	1	5.14664	5.59132	5.19665	5.25533	5.05962	4.75689	4.91818	1.97184	2.0039	0.908462	2.63322	2.66601	2.22848	1.01077	5.9181	5.94215	5.61336	5.84312	5.40656	5.90031
896	STM14_0429	prp operon regulator; propionate catabolism operon regulatory protein (SW:PRPR_SALTY); EBP family	STM14_0429	STM0367	prpR	CDS	Propionate catabolism operon regulatory protein PrpR	Carbohydrates,Carbohydrates_Organic acids,Carbohydrates_Organic acids_Methylcitrate cycle	CP001363	416780	418405	-	20	19	merged.1	432815	434440	-	1626			11	10	0.158105	0.738319	0.168634	1	0.203024	1	7.34472	7.44793	7.22881	7.43756	7.81661	7.60631	7.71236	7.51168	7.53072	7.79124	7.50935	7.87057	7.77605	7.68712	8.26688	8.23176	7.79406	7.86426	7.78386	7.91591
897	Intergen_0322	Intergen				Intergen			CP001363	418406	418466	+	0	0	merged.1	434441	434501	+	61			0	2	3.78541e-17	1	-0.14741	1	-0.0078233	1	0.416554	0.416554	0.416554	0.416554	0.416554	0.416554	0.416554	0.416554	0.416554	0.416554	0.416554	0.416554	0.416554	0.416554	-0.283447	-0.283447	-0.283447	-0.283447	-0.283447	-0.283447
898	MZ1838_Intergen_0314	Intergen							NA	NA	NA	NA	NA	NA	merged.1	434441	434705	+	265			2	2	#N/A	#N/A	0.0536427	1	#N/A	#N/A	#N/A	#N/A	#N/A	#N/A	#N/A	#N/A	#N/A	#N/A	#N/A	#N/A	#N/A	#N/A	#N/A	#N/A	8.41923	8.3764	8.74887	8.87076	8.60704	8.64484
899	STM14_0430	hypothetical protein	STM14_0430			CDS	FIG01048137: hypothetical protein		CP001363	418467	418640	+	1	1	merged.1	434502	434576	+	75			1	0	0.672043	0.963654	0.2839	0.703138	-0.637456	1	1.46211	1.63918	2.63436	2.90269	3.73774	3.37939	2.12993	2.70279	2.74134	0.908462	2.04167	2.82022	1.00365	1.01077	8.21104	8.15658	8.64794	8.7888	8.43335	8.30404
900	Intergen_0323	Intergen				Intergen			CP001363	418641	418669	+	0	0	merged.1	434677	434705	+	29			0	0	3.78541e-17	1	-3.15311e-17	1	8.43857e-17	1	0.416554	0.416554	0.416554	0.416554	0.416554	0.416554	0.416554	0.416554	0.416554	0.416554	0.416554	0.416554	0.416554	0.416554	-0.283447	-0.283447	-0.283447	-0.283447	-0.283447	-0.283447
901	STM14_0431	2-methylisocitrate lyase; catalyzes the formation of pyruvate and succinate from 2-methylisocitrate	STM14_0431	STM0368	prpB	CDS	Methylisocitrate lyase (EC 4.1.3.30)	Carbohydrates,Carbohydrates_Organic acids,Carbohydrates_Organic acids_Methylcitrate cycle,Carbohydrates_Organic acids_Propionate-CoA to Succinate Module	CP001363	418670	419557	+	3	8	merged.1	434706	435593	+	888			7	5	-0.00504421	1	0.207972	0.609363	0.0937179	1	5.41026	5.55536	5.47877	5.67949	5.39761	5.63565	5.62204	5.94262	6.11494	6.04153	5.70363	5.6445	5.91466	6.15786	7.16887	7.17448	7.55543	7.4788	7.51983	7.18313
902	Intergen_0324	Intergen				Intergen			CP001363	419558	419679	+	1	1	merged.1	435594	435715	+	122			1	4	-1.35534	0.303041	0.0427453	1	-1.25034	1	2.06194	1.33428	0.416554	2.74637	1.90145	1.50927	2.12993	3.4646	3.71255	3.60655	2.04167	3.08656	4.12289	3.24758	-0.283447	-0.283447	-0.283447	-0.283447	0.430978	-0.283447
903	STM14_0432	methylcitrate synthase; catalyzes the synthesis of 2-methylcitrate from propionyl-CoA and oxaloacetate; also catalyzes the condensation of oxaloacetate with acetyl-CoA but with a lower specificity	STM14_0432	STM0369	prpC	CDS	2-methylcitrate synthase (EC 2.3.3.5)	Carbohydrates,Carbohydrates_Organic acids,Carbohydrates_Organic acids_Methylcitrate cycle,Carbohydrates_Organic acids_Propionate-CoA to Succinate Module	CP001363	419680	420849	+	11	14	merged.1	435716	436885	+	1170			5	4	0.0894646	1	0.249614	0.591869	0.276553	1	6.35025	6.62424	6.50619	6.42303	6.37458	6.52435	6.27408	7.16663	7.54319	7.55789	7.19692	7.48302	7.56756	7.51539	7.62713	7.74754	8.03853	7.36814	7.76652	7.9021
904	Intergen_0325	Intergen				Intergen			CP001363	420850	420888	+	0	0	merged.1	436886	436924	+	39			0	0	3.78541e-17	1	-3.15311e-17	1	8.43857e-17	1	0.416554	0.416554	0.416554	0.416554	0.416554	0.416554	0.416554	0.416554	0.416554	0.416554	0.416554	0.416554	0.416554	0.416554	-0.283447	-0.283447	-0.283447	-0.283447	-0.283447	-0.283447
905	STM14_0433	2-methylcitrate dehydratase; functions in propionate metabolism; involved in isomerization of (2S,3S)-methylcitrate to (2R,3S)-methylisocitrate; also encodes minor aconitase or dehydratase activity; aconitase C	STM14_0433	STM0370	prpD	CDS	2-methylcitrate dehydratase (EC 4.2.1.79)	Carbohydrates,Carbohydrates_Organic acids,Carbohydrates_Organic acids_Methylcitrate cycle,Carbohydrates_Organic acids_Propionate-CoA to Succinate Module	CP001363	420889	422340	+	8	19	merged.1	436925	438376	+	1452			8	1	-0.0209486	1	0.0327871	1	0.148134	1	5.61227	5.95093	5.53672	6.15414	6.03045	5.87745	6.01035	7.58643	7.6775	8.0134	7.58448	7.77948	7.68969	7.67277	7.32084	7.2836	7.59153	7.36388	7.41691	7.28455
906	Intergen_0326	Intergen				Intergen			CP001363	422341	422380	+	0	0	merged.1	438377	438416	+	40			0	0	3.78541e-17	1	-3.15311e-17	1	8.43857e-17	1	0.416554	0.416554	0.416554	0.416554	0.416554	0.416554	0.416554	0.416554	0.416554	0.416554	0.416554	0.416554	0.416554	0.416554	-0.283447	-0.283447	-0.283447	-0.283447	-0.283447	-0.283447
907	STM14_0434	propionyl-CoA synthetase; catalyzes the formation of propionyl-CoA using propionate as a substrate; PrpE from Ralstonia solanacearum can produce acetyl-, propionyl-, butyryl- and acrylyl-coenzyme A, and Salmonella enterica produces propionyl- and butyryl-coenzyme A; not expressed in Escherichia coli when grown on propionate/minimal media; ATP-dependent	STM14_0434	STM0371	prpE	CDS	Propionate--CoA ligase (EC 6.2.1.17)	Carbohydrates,Carbohydrates_Organic acids,Carbohydrates_Organic acids_Methylcitrate cycle,Carbohydrates_Organic acids_Propionate-CoA to Succinate Module	CP001363	422381	424267	+	11	12	merged.1	438417	440303	+	1887			3	7	0.34443	0.296429	0.124467	0.957172	0.333343	1	6.96471	6.96299	7.09376	6.82595	7.69928	7.34301	7.15783	6.63918	6.97775	6.99039	6.93514	7.25181	7.02279	6.89503	5.52493	5.64773	5.89333	5.35123	5.91453	5.9761
908	Intergen_0327	Intergen				Intergen			CP001363	424268	424370	+	0	1	merged.1	440304	440406	+	103			1	0	-0.00743789	1	0.173877	1	-0.218937	1	0.416554	0.416554	0.416554	0.416554	0.416554	0.416554	0.416554	3.62451	3.30717	3.78741	3.93047	4.03304	3.74423	2.76058	4.42516	4.23456	4.70484	4.76355	4.05461	4.19449
909	STM14_0435	delta-aminolevulinic acid dehydratase; catalyzes the formation of porphobilinogen from 5-aminolevulinate	STM14_0435	STM0372	hemB	CDS	Porphobilinogen synthase (EC 4.2.1.24)	Cofactors Vitamins Prosthetic Groups Pigments,Regulation and Cell signaling,Cofactors Vitamins Prosthetic Groups Pigments_Tetrapyrroles,Regulation and Cell signaling_Regulation and Cell signaling - no subcategory,Cofactors Vitamins Prosthetic Groups Pigments_Tetrapyrroles_Heme and Siroheme Biosynthesis,Regulation and Cell signaling_Regulation and Cell signaling - no subcategory_Zinc regulated enz…	CP001363	424371	425345	-	0	0	merged.1	440407	441381	-	975			0	0	3.78541e-17	1	-3.15311e-17	1	8.43857e-17	1	0.416554	0.416554	0.416554	0.416554	0.416554	0.416554	0.416554	0.416554	0.416554	0.416554	0.416554	0.416554	0.416554	0.416554	-0.283447	-0.283447	-0.283447	-0.283447	-0.283447	-0.283447
910	Intergen_0328	Intergen				Intergen			CP001363	425346	425564	+	0	9	merged.1	441382	441600	+	219			3	6	-0.0143765	1	-1.08627	0.0585618	0.0172505	1	0.416554	0.416554	0.416554	0.416554	0.416554	0.416554	0.416554	5.7652	5.56571	5.91758	5.98288	5.99155	6.05217	5.9671	2.23881	2.24347	1.17076	0.388928	-0.283447	0.358197
911	STM14_0436	hypothetical protein	STM14_0436			CDS	hypothetical protein		CP001363	425565	425684	+	0	1	merged.1	441601	441720	+	120			0	0	0.0832197	1	-3.15311e-17	1	-0.68715	1	0.416554	0.416554	0.416554	0.416554	0.416554	0.416554	0.416554	0.986754	1.55601	0.416554	1.02173	0.416554	0.416554	0.416554	-0.283447	-0.283447	-0.283447	-0.283447	-0.283447	-0.283447
912	STM14_0437	hypothetical protein	STM14_0437			CDS?	hypothetical protein		CP001363	425675	425827	-	0	5	merged.1	441711	441863	-	153			0	3	0.026869	1	-3.30252	0.000135877	-4.46996	0.00229157	0.416554	0.416554	0.416554	0.416554	0.416554	0.416554	0.416554	2.19209	0.416554	0.416554	1.77467	0.416554	0.416554	0.416554	-0.283447	-0.283447	-0.283447	-0.283447	-0.283447	-0.283447
913	Intergen_0329	Intergen				Intergen			CP001363	425828	425857	+	3	0	merged.1	441864	441893	+	30			0	0	-0.970401	0.920157	-3.15311e-17	1	-0.643087	1	2.9498	2.29132	0.959041	3.17218	1.09432	4.10518	0.416554	0.416554	0.416554	0.416554	0.416554	0.416554	0.416554	0.416554	-0.283447	-0.283447	-0.283447	-0.283447	-0.283447	-0.283447
914	STM14_0438	flagellar protein; similar to Escherichia coli putative flagellin structural protein (AAC73477.1); similar to 3rd module of ATP-binding components of transporters	STM14_0438	STM0373	yaiU	CDS	Putative flagellin structural protein		CP001363	425858	428794	+	192	170	merged.1	441894	444830	+	2937			75	76	-0.344439	0.00092058	-0.289814	0.54473	-0.257272	0.650626	10.477	10.197	10.0781	10.4768	10.1643	10.1344	10.0816	9.80128	9.65805	9.68367	9.83933	9.64197	9.73808	9.52756	10.1468	10.0497	9.75944	9.7479	9.50978	9.6705
915	Intergen_0330	Intergen				Intergen			CP001363	428795	428879	+	3	4	merged.1	444831	444915	+	85			0	1	-0.819522	0.182844	0.0305118	1	-0.651609	1	4.2547	3.72272	2.48535	3.99326	3.73774	3.48056	3.16032	4.28172	4.47303	5.14975	4.27954	4.26563	4.63205	4.48687	-0.283447	-0.283447	-0.283447	-0.283447	-0.283447	-0.283447
916	STM14_0439	putative DNA-binding transcriptional regulator	STM14_0439	STM0374	yaiV	CDS	FIG00637869: hypothetical protein		CP001363	428880	429503	+	59	62	merged.1	444916	445539	+	624			25	34	-0.106477	0.857996	-0.36652	0.170786	-0.3102	0.945316	8.43665	8.48364	8.45057	8.56373	8.3676	8.29602	8.34576	8.32327	7.92949	7.63076	8.2899	7.84833	7.76275	7.59876	8.16082	8.17819	7.90722	8.18275	7.63894	8.01677
917	Intergen_0331	Intergen				Intergen			CP001363	429504	429547	+	5	7	merged.1	445540	445583	+	44			2	2	-0.0317031	1	-1.61597	0.019578	-1.64183	0.223094	4.89444	5.08622	5.35537	5.25533	4.91401	4.79668	4.989	4.32893	3.05182	1.80899	4.27954	2.66601	2.22848	2.24366	6.13369	6.07371	6.39609	6.86934	6.36514	6.12621
918	STM14_0440	beta-lactamase/D-alanine carboxypeptidase; similar to Escherichia coli putative enzyme (AAC73479.1)	STM14_0440	STM0375	ampH	CDS	Penicillin-binding protein AmpH	Cell Wall and Capsule,Cell Wall and Capsule_Cell Wall and Capsule - no subcategory,Cell Wall and Capsule_Cell Wall and Capsule - no subcategory_Peptidoglycan Crosslinking of Peptide Stems	CP001363	429548	430678	-	37	52	merged.1	445584	446714	-	1131			21	15	-0.208847	0.598784	0.0573082	1	0.234167	1	7.92362	7.81403	7.62588	7.95773	7.79598	7.7801	7.72798	8.92075	9.14054	9.1758	9.02697	9.89942	9.32531	9.33282	8.33987	8.40333	8.20854	8.07987	8.21299	8.64815
919	Intergen_0332	Intergen				Intergen			CP001363	430679	430750	+	2	1	merged.1	446715	446786	+	72			1	0	0.629136	0.178522	0.266755	1	0.0757605	1	4.35824	4.92649	5.66353	4.89473	5.34175	5.14377	5.02314	4.46194	4.50738	4.41954	4.37935	3.90098	4.17736	4.48687	2.45937	1.66442	1.88009	2.24	1.99304	2.43925
920	STM14_0441.J	hypothetical protein	STM14_0441			CDS	Glucose-6-phosphate isomerase (EC 5.3.1.9)	Carbohydrates,Carbohydrates_Central carbohydrate metabolism,Carbohydrates_Central carbohydrate metabolism_Glycolysis and Gluconeogenesis	CP001363	430751	431011	-	1	0	merged.1	446787	447044	-	258			2	2	0.424289	0.829724	0.13497	0.988021	0.392147	1	2.48436	3.3555	2.89289	3.17218	3.45145	3.02475	3.387	0.416554	0.416554	0.416554	0.416554	0.416554	0.416554	0.416554	5.57299	5.30624	5.38563	5.22521	5.74076	5.74804
922	STM14_0442	conserved hypothetical protein	STM14_0442			CDS	hypothetical protein		CP001363	430925	431059	+	0	0	merged.1	446961	447095	+	135			3	1	3.78541e-17	1	0.0735545	1	0.0110826	1	0.416554	0.416554	0.416554	0.416554	0.416554	0.416554	0.416554	0.416554	0.416554	0.416554	0.416554	0.416554	0.416554	0.416554	6.73958	7.01337	7.05859	7.19165	6.96671	6.74937
923	STM14_0443	transport protein; in Escherichia coli SbmA is involved in uptake of microcin J25; functions along with FhuA, TonB, and ExbB/D in this capacity; in Sinorhizobium meliloti, BacA is essential and required for symbiosis; defects appear to affect the cell envelope	STM14_0443	STM0376	sbmA	CDS	SbmA protein		CP001363	431052	432272	+	14	15	merged.1	447088	448308	+	1221			10	8	0.0610342	1	0.0542889	1	0.00261865	1	6.92311	7.1494	7.048	7.30372	7.31297	7.45913	6.95168	7.03759	6.78816	6.69053	6.80656	6.99265	6.89861	6.91143	7.47421	7.40183	7.61627	7.71818	7.24229	7.2281
925	STM14_0444	putative outer membrane lipoprotein	STM14_0444	STM0377	yaiW	CDS	Putative outer membrane lipoprotein		CP001363	432287	433381	+	17	16	merged.1	448323	449417	+	1095			3	10	0.0788543	1	0.105341	1	0.0853274	1	7.78648	8.14865	7.82895	8.03157	7.87188	8.11117	7.97037	7.36085	7.26056	7.52003	7.20374	7.11692	7.53142	7.49377	4.89095	4.45652	5.09512	4.44604	4.05461	4.75771
926	Intergen_0335	Intergen				Intergen			CP001363	433382	433418	+	0	0	merged.1	449418	449454	+	37			0	0	3.78541e-17	1	-3.15311e-17	1	8.43857e-17	1	0.416554	0.416554	0.416554	0.416554	0.416554	0.416554	0.416554	0.416554	0.416554	0.416554	0.416554	0.416554	0.416554	0.416554	-0.283447	-0.283447	-0.283447	-0.283447	-0.283447	-0.283447
927	STM14_0445	putative inner membrane protein	STM14_0445	STM0378	yaiY	CDS	Putative inner membrane protein	Genes with CRP binding sites,Genes with FNR binding sites	CP001363	433419	433727	-	1	3	merged.1	449455	449763	-	309			4	0	-0.113785	1	-0.406185	0.855274	-0.166907	1	3.81948	3.72272	2.76941	3.17218	4.18132	2.8841	3.16032	5.78226	5.61381	5.23532	5.47454	5.26927	5.74471	5.44328	4.28793	4.69318	3.23262	3.80654	3.63286	4.00073
928	MZ1838_Intergen_0326	Intergen							NA	NA	NA	NA	NA	NA	merged.1	449764	450030	+	267			2	0	#N/A	#N/A	0.355022	0.733424	#N/A	#N/A	#N/A	#N/A	#N/A	#N/A	#N/A	#N/A	#N/A	#N/A	#N/A	#N/A	#N/A	#N/A	#N/A	#N/A	6.14962	6.39547	6.90069	6.6203	6.29915	6.67335
929	STM14_0446	hypothetical protein	STM14_0446			CDS	hypothetical protein		CP001363	433714	433827	+	0	0	merged.1	449777	449863	+	87			0	0	3.78541e-17	1	-3.15311e-17	1	8.43857e-17	1	0.416554	0.416554	0.416554	0.416554	0.416554	0.416554	0.416554	0.416554	0.416554	0.416554	0.416554	0.416554	0.416554	0.416554	-0.283447	-0.283447	-0.283447	-0.283447	-0.283447	-0.283447
930	Intergen_0336	Intergen				Intergen			CP001363	433828	433994	+	4	1	merged.1	449864	450030	+	167			2	0	0.463166	0.197969	0.355018	0.733664	-0.215411	1	6.21886	6.93528	6.90129	6.39697	6.83528	6.36147	6.70057	3.28474	3.30717	2.19805	3.37543	3.31131	3.1224	3.02453	6.14962	6.39547	6.90069	6.6203	6.29915	6.67335
931	STM14_0447	putative inner membrane protein	STM14_0447	STM0379	yaiZ	CDS	Putative inner membrane protein	Genes with CRP binding sites,Genes with FNR binding sites	CP001363	433995	434210	+	4	2	merged.1	450031	450246	+	216			2	4	0.293887	0.862433	0.249955	0.773676	0.186279	1	4.3074	4.68164	3.99616	4.18818	4.2436	4.8731	4.68215	3.37747	3.77028	3.60655	3.55693	3.31131	3.59216	3.02453	5.58475	5.49335	5.41815	6.30138	5.98818	5.47704
932	Intergen_0337	Intergen				Intergen			CP001363	434211	434235	+	0	0	merged.1	450247	450271	+	25			0	1	3.78541e-17	1	-0.146977	1	-0.00934182	1	0.416554	0.416554	0.416554	0.416554	0.416554	0.416554	0.416554	0.416554	0.416554	0.416554	0.416554	0.416554	0.416554	0.416554	-0.283447	-0.283447	-0.283447	-0.283447	-0.283447	-0.283447
933	STM14_0448	D-alanyl-alanine synthetase A; D-alanine--D-alanine ligase; DdlA; DdlB; cytoplasmic; catalyzes the formation of D-alanyl-D-alanine from two D-alanines in peptidoglycan synthesis; there are two forms of this enzyme in Escherichia coli	STM14_0448	STM0380	ddl_1	CDS	D-alanine--D-alanine ligase A (EC 6.3.2.4)	Cell Wall and Capsule,Cell Wall and Capsule_Cell Wall and Capsule - no subcategory,Cell Wall and Capsule_Cell Wall and Capsule - no subcategory_Peptidoglycan Biosynthesis,Cell Wall and Capsule_Cell Wall and Capsule - no subcategory_Peptidoglycan biosynthesis--gjo,Pseudogenes_in_typhi_clade,Pseudogenes_gained_at_sendai_paratyphi_A_node	CP001363	434236	435330	-	7	9	merged.1	450272	451366	-	1095			10	4	-0.0542936	1	0.347312	0.294039	-0.0500477	1	7.06759	7.30907	7.26355	7.34519	7.12723	6.77397	7.22538	6.39487	6.62563	6.30167	6.42963	6.399	6.26832	6.21181	7.80112	7.87326	8.12481	8.19241	8.22827	7.94584
934	Intergen_0338	Intergen				Intergen			CP001363	435331	435407	+	1	2	merged.1	451367	451443	+	77			0	1	-0.579583	0.765509	0.7414	0.670749	-0.280236	1	2.65674	2.86167	2.31916	2.57103	1.09432	2.35461	1.06715	4.28172	4.32678	4.22408	3.99483	4.26563	4.28049	4.61254	-0.283447	-0.283447	-0.283447	-0.283447	-0.283447	-0.283447
935	STM14_0449	putative inner membrane protein	STM14_0449	STM0381		CDS	FIG01045207: hypothetical protein		CP001363	435408	436121	+	9	8	merged.1	451444	452157	+	714			4	1	0.309351	0.370664	-0.0627397	1	0.233503	1	6.53837	7.01024	7.24629	6.87397	6.77329	7.00379	6.99533	6.27945	6.76704	6.35999	6.28268	6.43526	6.2932	6.499	6.74483	6.84677	7.14856	6.80785	6.96063	6.80386
936	Intergen_0339	Intergen				Intergen			CP001363	436122	436289	+	2	1	merged.1	452158	452325	+	168			0	0	0.148081	1	-3.15311e-17	1	0.270205	1	4.40735	4.5044	4.68403	4.41285	4.6637	4.10518	4.72427	4.73157	4.75624	4.45565	4.22692	5.03732	4.97726	5.05772	-0.283447	-0.283447	-0.283447	-0.283447	-0.283447	-0.283447
937	STM14_0450	putative permease; similar to Escherichia coli putative transport protein (AAC74137.1)	STM14_0450	STM0382	mdtG [D]_1	CDS	Multidrug-efflux transporter, major facilitator superfamily (MFS) (TC 2.A.1)	Virulence Disease and Defense,Virulence Disease and Defense_Resistance to antibiotics and toxic compounds,Virulence Disease and Defense_Resistance to antibiotics and toxic compounds_Multidrug Resistance Efflux Pumps,Genes with CRP binding sites,Genes with FNR binding sites	CP001363	436290	437501	+	26	21	merged.1	452326	453537	+	1212			14	20	0.00471282	1	0.106158	1	-0.00134858	1	8.0215	8.12124	8.0407	8.02733	8.0037	7.88071	8.04289	7.77295	7.92632	7.9131	7.83357	7.82118	7.61766	7.72936	8.60692	8.58927	8.69016	8.45155	8.55951	8.59935
938	Intergen_0340	Intergen				Intergen			CP001363	437502	437619	+	1	10	merged.1	453538	453655	+	118			0	6	-2.43949	0.459465	0.202011	0.948879	0.134007	1	1.03205	0.416554	0.416554	0.416554	0.416554	0.416554	0.416554	6.45994	6.79513	6.67531	6.47546	6.63555	6.87408	6.75667	-0.283447	-0.283447	-0.283447	-0.283447	-0.283447	-0.283447
939	STM14_0451	hypothetical protein	STM14_0451			CDS?	hypothetical protein		CP001363	437620	437742	+	1	2	merged.1	453656	453778	+	123			1	1	2.16356	0.723627	-0.282483	0.891311	-0.0815126	1	0.416554	0.947193	0.959041	0.416554	0.416554	0.416554	0.416554	2.70279	2.85243	2.63587	2.26689	1.46818	1.74232	2.43729	4.19886	3.97212	2.48213	3.26332	3.36443	3.39036
940	Intergen_0341	Intergen				Intergen			CP001363	437743	437791	+	14	24	merged.1	453779	453827	+	49			5	10	0.189716	0.678916	-0.464517	0.0954927	0.236588	1	8.09078	8.3057	8.25727	7.89861	8.25493	8.20655	7.81338	7.91508	8.17367	8.04039	7.80693	8.34414	8.33281	7.79269	7.08437	7.19389	6.49087	6.57673	6.66373	6.67335
941	STM14_0452	hypothetical protein	STM14_0452	STM0383	iraP [D]	CDS	protein iraP		CP001363	437792	438058	+	29	22	merged.1	453828	454094	+	267			11	16	0.418538	0.030643	0.139949	1	0.483381	1	8.80978	9.06441	9.06685	8.64347	9.07465	9.04918	9.39262	8.85575	9.42967	9.34415	8.5873	9.38509	9.31015	8.91573	7.43574	7.90423	7.32186	6.78889	10.1591	7.2631
942	Intergen_0342	Intergen				Intergen			CP001363	438059	438081	+	0	0	merged.1	454095	454117	+	23			0	0	3.78541e-17	1	-3.15311e-17	1	8.43857e-17	1	0.416554	0.416554	0.416554	0.416554	0.416554	0.416554	0.416554	0.416554	0.416554	0.416554	0.416554	0.416554	0.416554	0.416554	-0.283447	-0.283447	-0.283447	-0.283447	-0.283447	-0.283447
943	MZ1838_Intergen_0331	Intergen							NA	NA	NA	NA	NA	NA	merged.1	454095	454442	+	348			22	15	#N/A	#N/A	-0.0889234	1	#N/A	#N/A	#N/A	#N/A	#N/A	#N/A	#N/A	#N/A	#N/A	#N/A	#N/A	#N/A	#N/A	#N/A	#N/A	#N/A	7.945	7.85874	8.54677	8.24902	8.40001	7.75925
945	Intergen_0343	Intergen				Intergen			CP001363	438244	438409	+	20	7	merged.1	454277	454442	+	166			7	3	0.203414	0.822527	-0.0410991	1	0.0539098	1	7.40641	7.57008	7.58983	7.36549	7.51587	7.66122	7.59241	5.32747	4.57374	4.38251	4.83107	5.42164	4.22984	3.90108	6.05128	6.0138	5.87001	6.52418	6.14667	5.99704
946	STM14_0454	hypothetical protein; similar to Escherichia coli protein induced by phosphate starvation (AAC73487.1)	STM14_0454	STM0384	psiF	CDS	Phosphate starvation-inducible protein PsiF		CP001363	438410	438730	+	6	9	merged.1	454443	454763	+	321			1	2	0.480235	0.0714505	-0.150084	0.899224	0.246302	1	6.51615	6.7003	7.26355	6.32969	6.69744	6.85157	6.81218	6.52219	6.78816	6.9275	6.60482	6.7065	6.62253	6.3862	7.10902	6.96447	6.74915	6.86331	7.11655	7.03911
947	Intergen_0344	Intergen				Intergen			CP001363	438731	438821	+	0	0	merged.1	454764	454854	+	91			0	3	3.78541e-17	1	0.0837147	1	-0.00977737	1	0.416554	0.416554	0.416554	0.416554	0.416554	0.416554	0.416554	0.416554	0.416554	0.416554	0.416554	0.416554	0.416554	0.416554	-0.283447	-0.283447	-0.283447	-0.283447	-0.283447	-0.283447
948	STM14_0455	diguanylate cyclase AdrA; catalyzes the conversion of 2 GTP into c-di-GMP; adrA overexpression induces cellulose biosynthesis, cell adherence to abiotic surfaces and swimming and swarming motility; AdrA acts post-transcriptionally on the bcsABZC operon activating cellulose biosynthesis	STM14_0455	STM0385	adrA [L]	CDS	Protein YaiC		CP001363	438822	439934	+	14	11	merged.1	454855	455967	+	1113			4	9	0.282725	0.409593	0.274678	0.58262	0.24397	1	7.31285	7.49139	7.25782	7.05982	7.41799	7.7801	7.37829	6.68526	6.82267	6.77868	6.6151	6.91774	6.8575	6.53119	5.30072	5.53047	5.4656	5.74156	5.71207	6.5931
950	STM14_0456	pyrroline-5-carboxylate reductase; catalyzes the formation of L-proline from pyrroline-5-carboxylate	STM14_0456	STM0386	proC	CDS	Pyrroline-5-carboxylate reductase (EC 1.5.1.2)	Amino Acids and Derivatives,Amino Acids and Derivatives_Proline and 4-hydroxyproline,Amino Acids and Derivatives_Proline and 4-hydroxyproline_Proline Synthesis,Amino Acids and Derivatives_Proline and 4-hydroxyproline_A Hypothetical Protein Related to Proline Metabolism	CP001363	439949	440758	-	3	6	merged.1	455982	456791	-	810			3	4	-3.58865	0.0094538	-2.66216	2.89646e-15	-2.42773	0.0459735	1.03205	0.416554	0.416554	2.57103	0.416554	1.06399	0.416554	5.04601	2.0039	3.24326	4.83107	2.66601	2.42135	3.24758	5.0857	5.37588	2.60022	2.7388	3.28873	2.43925
951	STM14_0457.J	hypothetical protein	STM14_0457			CDS	hypothetical protein		CP001363	440096	440941	+	9	5	merged.1	456129	456974	+	846			4	5	-0.193481	0.868276	-1.6968	2.44887e-08	-0.187989	1	5.8617	5.66065	5.71464	5.95423	5.6252	5.67887	5.88598	5.20629	5.17489	5.29632	5.2556	4.41836	5.30537	5.05772	4.16791	3.55827	1.88009	0.845763	1.78837	1.64275
952	Intergen_0346	Intergen				Intergen			CP001363	440759	440791	+	2	0	merged.1	456792	456824	+	33			0	0	0.717649	0.0583667	-3.15311e-17	1	0.708223	0.875136	4.2	5.13576	4.90549	4.56101	5.09383	5.04812	5.2126	0.416554	0.416554	0.416554	0.416554	0.416554	0.416554	0.416554	-0.283447	-0.283447	-0.283447	-0.283447	-0.283447	-0.283447
953	STM14_0458	hypothetical protein	STM14_0458	STM0387	yaiI	CDS	Protein YaiI		CP001363	440898	441353	+	3	2	merged.1	456931	457395	+	465			0	0	0.283776	0.753417	-3.15311e-17	1	0.105418	1	4.92849	4.89807	5.19665	4.7375	5.12725	5.01477	5.2706	5.15482	4.86622	5.12754	4.8659	4.41836	5.25561	4.99756	-0.283447	-0.283447	-0.283447	-0.283447	-0.283447	-0.283447
954	Intergen_0347	Intergen				Intergen			CP001363	441354	441537	+	1	0	merged.1	457387	457570	+	184			0	0	-0.278068	1	-3.15311e-17	1	-0.0784373	1	4.14315	3.07986	3.00663	3.50053	3.73774	4.71598	3.75527	0.416554	0.416554	0.416554	0.416554	0.416554	0.416554	0.416554	-0.283447	-0.283447	-0.283447	-0.283447	-0.283447	-0.283447
955	STM14_0459.J	hypothetical protein	0			CDS			CP001363	441463	442056	-	5	8	merged.1	457496	458014	-	519			4	4	0.079602	1	0.225938	0.555984	0.187357	1	6.10439	6.15692	6.10779	6.09053	6.38843	6.27961	5.9406	6.83175	6.86303	7.04473	6.67525	7.09442	7.19107	6.87844	7.13326	7.22442	7.45321	7.05013	7.06643	7.21922
956	STM14_0459	shikimate kinase II; type II enzyme similar to type I but differentially regulated and with a lower Km; catalyzes the formation of shikimate 3-phosphate from shikimate in aromatic amino acid biosynthesis	STM14_0459	STM0388	aroL	CDS	Shikimate kinase III (EC 2.7.1.71)	Amino Acids and Derivatives,Amino Acids and Derivatives_Aromatic amino acids and derivatives,Amino Acids and Derivatives_Aromatic amino acids and derivatives_Common Pathway For Synthesis of Aromatic Compounds (DAHP synthase to chorismate),Amino Acids and Derivatives_Aromatic amino acids and derivatives_Chorismate Synthesis	CP001363	441538	442083	+	8	6	merged.1	457571	458116	+	546			6	6	0.321732	0.262093	0.195232	0.669894	0.265633	1	6.97289	7.06241	7.32515	6.90203	7.45136	7.30903	7.12676	6.29142	6.44244	6.31156	6.10455	6.57183	6.48894	6.18509	8.33116	8.3747	8.60444	8.41491	8.73199	8.64981
957	Intergen_0348	Intergen				Intergen			CP001363	442084	442109	+	0	0	merged.1	458117	458142	+	26			0	1	3.78541e-17	1	0.360187	0.99943	-0.00969477	1	0.416554	0.416554	0.416554	0.416554	0.416554	0.416554	0.416554	0.416554	0.416554	0.416554	0.416554	0.416554	0.416554	0.416554	-0.283447	-0.283447	-0.283447	-0.283447	-0.283447	-0.283447
958	STM14_0460	hypothetical protein	STM14_0460	STM0389	yaiA	CDS	Protein YaiA		CP001363	442110	442301	+	5	0	merged.1	458143	458334	+	192			1	2	0.0459957	1	0.0182795	1	0.0341772	1	5.23091	5.44178	5.1479	5.19612	5.2537	5.11258	5.2706	0.416554	0.416554	0.416554	0.416554	0.416554	0.416554	0.416554	2.65064	3.17639	1.44777	2.24	2.72538	4.42831
959	Intergen_0349	Intergen				Intergen			CP001363	442302	442551	+	3	7	merged.1	458335	458584	+	250			0	4	-0.793138	0.0890763	0.20086	1	-0.739344	1	4.2	3.65638	3.30227	4.60719	3.90123	2.8841	4.34686	5.74794	5.70544	5.66348	5.8325	5.665	5.83219	5.55186	-0.283447	-0.283447	-0.283447	-0.283447	-0.283447	-0.283447
960	STM14_0461	hypothetical protein; similar to Escherichia coli protein of aro operon; regulated by aroR (AAC73493.1)	STM14_0461	STM0390	aroM	CDS	AroM protein	Pseudogenes_in_typhi_clade	CP001363	442552	443229	+	5	11	merged.1	458585	459262	+	678			11	8	-0.0882262	1	-0.148585	0.937921	-0.362725	1	5.33611	5.00857	5.57411	5.39352	5.34175	4.98063	5.35345	5.81579	5.10929	5.25594	5.47454	5.15795	4.97726	4.9665	7.1492	7.17838	6.69709	7.12262	6.43704	7.06909
961	Intergen_0350	Intergen				Intergen			CP001363	443230	443299	+	1	1	merged.1	459263	459332	+	70			0	2	1.23227	0.134912	0.139784	1	1.22459	1	4.2547	4.54163	5.45892	4.12609	4.70855	4.67387	6.42217	3.69827	4.16403	3.66939	3.27534	3.90098	3.50966	2.76058	-0.283447	-0.283447	-0.283447	-0.283447	-0.283447	-0.283447
962	STM14_0462	hypothetical protein	STM14_0462	STM0391	yaiE	CDS	Cytoplasmic protein YaiE		CP001363	443300	443584	+	5	4	merged.1	459333	459617	+	285			3	3	0.254139	0.632546	0.882798	0.735935	0.207056	1	6.05901	5.79005	6.21817	5.70095	6.1491	6.11627	6.37006	6.42777	6.40649	6.50486	6.08989	6.34919	6.25572	6.54176	5.43679	5.50583	5.72156	6.16092	5.63773	5.19838
963	Intergen_0351	Intergen				Intergen			CP001363	443585	443621	+	0	1	merged.1	459618	459654	+	37			0	0	-0.000582141	1	-3.15311e-17	1	0.121843	1	0.416554	0.416554	0.416554	0.416554	0.416554	0.416554	0.416554	3.4646	4.1203	3.66939	3.93047	3.83012	3.50966	3.90108	-0.283447	-0.283447	-0.283447	-0.283447	-0.283447	-0.283447
964	STM14_0463	recombination associated protein; Required for efficient pilin antigenic variation	STM14_0463	STM0392	rdgC	CDS	DNA recombination-dependent growth factor C	DNA Metabolism,DNA Metabolism_DNA repair,DNA Metabolism_DNA repair_DNA repair bacterial,Genes with CRP binding sites	CP001363	443622	444533	-	7	8	merged.1	459655	460566	-	912			3	2	-0.0641558	1	0.528013	0.759774	0.0407981	1	6.31207	6.3158	6.12048	6.2299	5.84201	6.55947	6.10903	5.50239	5.49898	5.81013	5.72276	5.665	5.83219	5.59311	6.41647	6.39547	6.39609	6.79524	6.41049	7.8426
965	Intergen_0352	Intergen				Intergen			CP001363	444534	444555	+	0	0	merged.1	460567	460588	+	22			0	0	3.78541e-17	1	-3.15311e-17	1	8.43857e-17	1	0.416554	0.416554	0.416554	0.416554	0.416554	0.416554	0.416554	0.416554	0.416554	0.416554	0.416554	0.416554	0.416554	0.416554	-0.283447	-0.283447	-0.283447	-0.283447	-0.283447	-0.283447
966	STM14_0464	hypothetical protein	STM14_0464			CDS	hypothetical protein		CP001363	444556	444687	-	2	2	merged.1	460589	460735	-	147			1	2	0.0505284	1	-0.122326	1	0.320614	1	3.30115	3.96124	3.38873	3.68411	3.64848	2.72825	3.67164	5.25599	5.89902	6.44326	5.95079	6.02366	5.53128	6.18509	4.00231	4.48201	2.81084	3.99487	3.12424	4.08139
967	108619.9.peg.4214	Glucokinase, ROK family (EC 2.7.1.2)							NA	NA	NA	NA	NA	NA	merged.1	460692	461234	+	543			2	1	#N/A	#N/A	0.261465	0.776207	#N/A	#N/A	#N/A	#N/A	#N/A	#N/A	#N/A	#N/A	#N/A	#N/A	#N/A	#N/A	#N/A	#N/A	#N/A	#N/A	7.18442	7.04792	7.45321	7.58157	7.43018	7.26742
968	STM14_0465	fructokinase; catalyzes phosphorylation of fructose; cytosolic enzyme	STM14_0465	STM0393	yajF	CDS	Glucokinase, ROK family (EC 2.7.1.2)	Carbohydrates,Carbohydrates_Di- and oligosaccharides,Carbohydrates_Di- and oligosaccharides_Beta-Glucoside Metabolism,Genes with CRP binding sites	CP001363	444659	445567	+	9	10	merged.1	460836	461600	+	765	frameshift		2	3	0.428918	0.144171	0.100905	1	0.333646	1	5.69371	6.01851	6.06904	5.61314	6.11618	6.29358	5.86731	6.25522	6.54524	6.35043	6.17569	6.63555	6.42284	6.55226	7.18442	7.04792	7.45321	7.58157	7.43018	7.26742
970	STM14_0466.R	Protein araJ precursor; L-Arabinose utilization	STM14_0466	STM0394	araJ	CDS	Protein AraJ precursor	Carbohydrates,Carbohydrates_Monosaccharides,Carbohydrates_Monosaccharides_L-Arabinose utilization,Pseudogenes_in_typhi_clade,Pseudogenes_Typhi_specific	CP001363	445589	446815	-	26	13	merged.1	461620	462792	-	1173			12	8	0.156076	0.765894	0.215831	0.589415	0.135424	1	7.83216	7.82162	7.93332	7.8752	8.02158	8.14624	8.11986	6.78173	6.88933	7.22811	6.868	6.69658	6.92272	6.83612	7.60129	7.75801	8.18511	7.75774	7.9741	8.20852
971	Intergen_0354	Intergen				Intergen			CP001363	446762	446933	+	2	3	merged.1	462793	462964	+	172			3	1	0.156002	1	0.336303	0.477039	0.29159	1	4.71102	5.00857	4.71783	5.0365	4.6637	5.61355	5.02314	4.37464	4.91822	4.52526	4.27954	5.00551	4.55186	4.80035	5.69743	5.15598	5.54137	6.66952	5.57537	5.76034
972	STM14_0467	exonuclease subunit SbcC; with SbcD cleaves DNA hairpin structures; also has 5' single-strand endonuclease activity	STM14_0467	STM0395	sbcC	CDS	Exonuclease SbcC	DNA Metabolism,DNA Metabolism_DNA repair,DNA Metabolism_DNA repair_DNA repair bacterial	CP001363	446934	450074	-	28	30	merged.1	462965	466105	-	3141			12	18	0.213784	0.446707	0.0428394	1	0.238195	1	8.02936	8.10889	8.02054	7.87991	8.10363	8.11511	8.45923	8.19218	8.45244	8.59789	8.17653	8.4033	8.35661	8.40692	8.147	8.17428	8.18747	7.95497	8.22573	8.36974
973	STM14_0468	exonuclease subunit SbcD; with SbcC cleaves DNA hairpin structure, also has 5' single-strand endonuclease activity	STM14_0468	STM0396	sbcD	CDS	Exonuclease SbcD	DNA Metabolism,DNA Metabolism_DNA repair,DNA Metabolism_DNA repair_DNA repair bacterial	CP001363	450071	451273	-	11	9	merged.1	466102	467304	-	1203			10	23	0.0236753	1	0.299763	0.582266	0.1185	1	6.98912	6.87091	6.76246	6.86449	7.1599	6.82295	7.14238	7.05875	6.99601	7.32401	6.84199	7.19654	7.12332	7.20543	8.2522	8.29605	8.59202	8.21863	8.70494	8.96352
974	Intergen_0355	Intergen				Intergen			CP001363	451274	451314	+	1	0	merged.1	467305	467345	+	41			0	1	-0.205605	1	0.0556516	1	-0.223919	1	2.65674	2.6045	2.89289	3.04372	2.18151	2.55349	3.03205	0.416554	0.416554	0.416554	0.416554	0.416554	0.416554	0.416554	-0.283447	-0.283447	-0.283447	-0.283447	-0.283447	-0.283447
975	STM14_0469	hypothetical protein	STM14_0469			CDS	hypothetical protein		CP001363	451315	451446	-	3	1	merged.1	467346	467477	-	132			1	1	0.202368	0.927621	0.0869784	1	0.22669	1	5.75191	5.85065	5.73128	5.49528	5.69373	5.91409	5.84839	3.18564	4.78453	4.09268	3.93047	3.96852	3.6702	3.90108	3.04067	1.83238	2.21229	2.51085	2.17226	2.86084
976	Intergen_0356	Intergen				Intergen			CP001363	451447	451487	+	1	0	merged.1	467478	467518	+	41			0	0	-0.128116	1	-3.15311e-17	1	-0.0139896	1	2.8107	2.97488	1.35236	3.04372	2.7944	3.74741	2.89126	0.416554	0.416554	0.416554	0.416554	0.416554	0.416554	0.416554	-0.283447	-0.283447	-0.283447	-0.283447	-0.283447	-0.283447
977	STM14_0470	transcriptional regulator PhoB; two component response regulator for the phosphate regulon; PhoR phosphorylates PhoB	STM14_0470	STM0397	phoB	CDS	Phosphate regulon transcriptional regulatory protein PhoB (SphR)	Phosphorus Metabolism,Phosphorus Metabolism_Phosphorus Metabolism - no subcategory,Phosphorus Metabolism_Phosphorus Metabolism - no subcategory_High affinity phosphate transporter and control of PHO regulon,Phosphorus Metabolism_Phosphorus Metabolism - no subcategory_Phosphate metabolism	CP001363	451488	452177	+	15	12	merged.1	467519	468208	+	690			3	6	0.187012	0.528932	-0.168747	0.963321	0.186372	1	7.67559	7.72782	7.92972	7.58332	7.89146	7.69845	7.80849	6.67616	6.7528	6.88841	6.6151	6.80217	6.84072	6.87844	4.66573	4.60312	4.99087	3.33481	3.91051	5.0659
978	Intergen_0357	Intergen				Intergen			CP001363	452178	452246	+	1	0	merged.1	468209	468277	+	69			1	0	-0.0157714	1	0.132173	1	-0.0167307	1	2.28856	2.45639	2.48535	2.57103	2.61754	2.55349	1.85455	0.416554	0.416554	0.416554	0.416554	0.416554	0.416554	0.416554	4.96484	4.5797	5.03348	5.06626	4.51951	4.3327
979	108619.9.peg.4221	Phosphate regulon sensor protein PhoR (SphS) (EC 2.7.13.3)							NA	NA	NA	NA	NA	NA	merged.1	468278	469573	+	1296			10	8	#N/A	#N/A	0.0313842	1	#N/A	#N/A	#N/A	#N/A	#N/A	#N/A	#N/A	#N/A	#N/A	#N/A	#N/A	#N/A	#N/A	#N/A	#N/A	#N/A	7.34179	7.26903	7.21948	7.3596	7.8446	7.56607
980	STM14_0471	phosphate regulon sensor protein; membrane-associated histidine protein kinase that phosphorylates phoB in response to environmental signals as part of the two-component phosphate regulatory system phoR/phoB	STM14_0471	STM0398	phoR	CDS	Phosphate regulon sensor protein PhoR (SphS) (EC 2.7.13.3)	Phosphorus Metabolism,Phosphorus Metabolism_Phosphorus Metabolism - no subcategory,Phosphorus Metabolism_Phosphorus Metabolism - no subcategory_High affinity phosphate transporter and control of PHO regulon,Phosphorus Metabolism_Phosphorus Metabolism - no subcategory_Phosphate metabolism	CP001363	452247	453542	+	21	22	merged.1	468464	469573	+	1110			10	8	-0.00691012	1	0.0313843	1	0.0617693	1	7.65541	7.66171	7.74948	7.56589	7.49682	7.61189	7.44278	7.55203	7.59203	7.78416	7.62571	7.84384	7.60281	7.67277	7.34179	7.26903	7.21948	7.3596	7.8446	7.56607
981	Intergen_0358	Intergen				Intergen			CP001363	453543	453754	+	0	4	merged.1	469574	469785	+	212			0	0	0.0281804	1	-3.15311e-17	1	-0.0325575	1	0.416554	0.416554	0.416554	0.416554	0.416554	0.416554	0.416554	5.12837	5.35547	4.98659	4.72122	4.68249	5.09512	4.14247	-0.283447	-0.283447	-0.283447	-0.283447	-0.283447	-0.283447
982	STM14_0472	hypothetical protein	STM14_0472			CDS?	hypothetical protein		CP001363	453755	453904	-	1	0	merged.1	469786	469935	-	150			0	2	0.328205	1	-3.15311e-17	1	0.258763	1	3.58346	3.43681	3.38873	2.57103	3.55332	3.90131	2.36107	0.416554	0.416554	0.416554	0.416554	0.416554	0.416554	0.416554	-0.283447	-0.283447	-0.283447	-0.283447	-0.283447	-0.283447
983	Intergen_0359	Intergen				Intergen			CP001363	453905	453950	+	0	1	merged.1	469936	469981	+	46			1	0	0.0186937	1	-0.215682	1	-0.0858854	1	0.416554	0.416554	0.416554	0.416554	0.416554	0.416554	0.416554	4.01929	3.87924	3.94811	3.63978	3.90098	3.81465	3.14036	2.11445	0.682007	1.44777	0.845763	1.54977	0.358197
984	STM14_0473	branched-chain amino acid transporter; branched-chain amino acid transport system II carrier protein (SW:BRNQ_SALTY); LIVCS family; LIV-II	STM14_0473	STM0399	brnQ	CDS	Branched-chain amino acid transport system carrier protein		CP001363	453951	455270	+	25	25	merged.1	469982	471301	+	1320			8	6	-0.502725	0.0215575	-0.358072	0.193047	-0.404609	0.767563	8.15689	7.85898	7.76976	8.26557	7.95334	7.44041	7.46158	7.75146	7.32939	7.31912	7.78435	7.52288	7.19107	7.77488	8.03995	8.18208	8.08485	7.40182	7.57266	7.5449
985	Intergen_0360	Intergen				Intergen			CP001363	455271	455344	+	2	5	merged.1	471302	471375	+	74			1	1	-0.127512	1	-0.185752	0.997108	0.0761948	1	4.50082	4.89807	3.75706	4.60719	4.56958	4.39162	4.34686	6.11412	6.01102	6.17746	6.045	6.44715	6.21725	6.26383	4.19886	4.79838	4.70484	4.62781	4.38055	3.87062
986	STM14_0474	putative proline-specific permease; cryptic permease that may be involved in the transport of proline across the inner membrane; in Salmonella typhimurium, the proY gene is silent unless overexpressed on a multicopy plasmid or activated by a proZ mutation	STM14_0474	STM0400	proY	CDS	Proline-specific permease proY	Amino Acids and Derivatives,Amino Acids and Derivatives_Proline and 4-hydroxyproline,Amino Acids and Derivatives_Proline and 4-hydroxyproline_Proline 4-hydroxyproline uptake and utilization,Genes with FNR binding sites	CP001363	455345	456715	+	17	23	merged.1	471376	472746	+	1371			6	8	0.204278	0.637173	0.283007	0.288934	0.175446	1	6.65479	7.05599	6.55375	6.54669	6.75202	6.64913	6.89749	7.8067	8.08545	8.04928	7.78435	7.90114	7.77163	7.97536	7.11309	7.18616	7.2738	7.35531	7.57266	7.50525
987	Intergen_0361	Intergen				Intergen			CP001363	456716	456876	+	3	4	merged.1	472747	472907	+	161			2	1	0.539768	0.126494	-0.243017	1	0.208619	1	5.31052	5.67747	5.78009	5.25533	5.88172	5.94981	5.74988	5.73046	6.02294	5.37384	5.40519	5.74422	5.68957	5.69134	2.8195	3.11254	2.21229	3.26332	2.60569	3.18669
988	STM14_0475	maltodextrin glucosidase; similar to Escherichia coli maltodextrin glucosidase (AAC73506.1)	STM14_0475	STM0401	malZ	CDS	Maltodextrin glucosidase (EC 3.2.1.20)	Carbohydrates,Carbohydrates_Di- and oligosaccharides,Carbohydrates_Di- and oligosaccharides_Maltose and Maltodextrin Utilization,GLYCOSIDE HYDROLASE FAMILY 13 ( MOSTLY PLANT SUGAR HYDROLASES),GLYCOSYL HYDROLASES	CP001363	456877	458694	+	29	25	merged.1	472908	474725	+	1818			9	8	0.132804	0.883317	0.16883	0.744171	0.251179	1	7.81406	7.76371	8.26872	7.82234	7.7538	7.80957	8.05532	7.55699	7.89097	7.82957	7.5474	7.73168	8.04862	7.819	7.98329	7.95062	7.95787	8.31016	8.2805	8.12299
989	Intergen_0362	Intergen				Intergen			CP001363	458695	458765	+	0	0	merged.1	474726	474796	+	71			0	0	3.78541e-17	1	-3.15311e-17	1	8.43857e-17	1	0.416554	0.416554	0.416554	0.416554	0.416554	0.416554	0.416554	0.416554	0.416554	0.416554	0.416554	0.416554	0.416554	0.416554	-0.283447	-0.283447	-0.283447	-0.283447	-0.283447	-0.283447
[truncated: 10,802 more rows]
[truncated: 10 more columns]
