# Supplementary material for: Genome-Wide Comparative Functional Analyses Reveal Adaptations of Salmonella sv. Newport to a Plant Colonization Lifestyle
Source: Front Microbiol. 2018 May 18;9:877. doi: 10.3389/fmicb.2018.00877 (PMC5968271; doi:10.3389/fmicb.2018.00877)
Supplement: Supplementary file 5 [file Data_Sheet_2.XLSX]

## Sheet: Sheet1
														# of Inserts in the Sense Strand	# of Inserts in the NonSense Strand						Is there a frame shift in SNP relative to STM			Is the Feature Unique to SNP	# of Inserts in the Sense Strand	# of Inserts in the NonSense Strand			Genes in the Same modules are coregulated based on the RNA-Seq data from 42 samples	Is the Gene Under Selection in Tomatoes in STM		Is the Gene Under Selection in Tomatoes in SNP				Is there a s difference in the selection of genes in tomatoes across the two serovars * Only avaialable for features annotated acorss both serovars		Tn5 Selection CPM (Counts per Million)
#	Feature	Function	GenBank_locus_Tag	Lt2_locus_tag	Gene	Feature_type	Rast_annotation_Ver70	Pathways	MZ1597_contig	MZ1597_start	MZ1597_stop	MZ1597_strand	MZ1597_length	MZ1597_Right_Sense_Inserts	MZ1597_Right_Nonsense_Inserts	MZ1838_contig	MZ1838_start	MZ1838_stop	MZ1838_strand	MZ1838_Length	MZ1838_remarks	Unique_to_MZ1838_RATT	Unique_to_MZ1838_BLAST	Unique_to_MZ1838	MZ1838_Right_Sense	MZ1838_right_nonsense	Both_FC	Both_FDR	STM_RNA_Module	MZ1597_Tomato_logFC	MZ1597_Tomato_FDR	MZ1838_Tomato_logFC	MZ1838_Tomato_FDR	Serovar_treatment_interaction_FC	Serovar_treatment_interaction_FDR	Serovar_treatment_interaction_FC_fudge1	Serovar_treatment_interaction_FDR_fudge1	TomMT_Input_140317	TomMT_Tom1_140324	TomMT_Tom3_140324	TomMT_Input_140318	TomMT_Tom1_140326	TomMT_Tom2_140326	TomMT_Tom3_140326	NonSense.TomMT_Input_140317	NonSense.TomMT_Tom1_140324	NonSense.TomMT_Tom3_140324	NonSense.TomMT_Input_140318	NonSense.TomMT_Tom1_140326
1	108619.9.peg.1	FIG01047021: hypothetical protein							NA	NA	NA	NA	NA	NA	NA	contig_40.noN.854	260	754	+	495	OK	Yes	Yes	Yes	1	2	#N/A	#N/A		#N/A	#N/A	0.162742	0.946535	#N/A	#N/A	#N/A	#N/A	#N/A	#N/A	#N/A	#N/A	#N/A	#N/A	#N/A	#N/A	#N/A	#N/A	#N/A	#N/A
2	Intergen_0000	Intergen				Intergen		0	CP001363	1	107	+	107	0	3	merged.1	2	108	+	107	OK	No	No	No	0	1	0.397247	1		0.00288276	1	0.0280863	1	-0.390536	1	-0.344583	0.999995	0.416554	0.416554	0.416554	0.416554	0.416554	0.416554	0.416554	4.37464	4.66787	4.8576	4.33031	4.51188
3	STM14_0001.J	hypothetical protein	0			CDS?		0	CP001363	108	287	-	180	6	13	merged.1	109	288	-	180	OK	No	No	No	5	0	-0.320227	1	6	0.054892	1	-0.0386589	1	0.346331	1	0.21024	0.999995	5.41026	5.57345	5.35537	5.25533	5.34175	5.31792	5.29875	6.95724	6.53694	6.36948	6.733	6.2844
4	STM14_0001	thr operon leader peptide; similar to Escherichia coli thr operon leader peptide (AAC73112.1)	STM14_0001	STM0001	thrL	CDS	hypothetical protein	HEG-Genes	CP001363	190	255	+	66	8	4	merged.1	191	256	+	66	OK	No	No	No	0	4	-0.405408	1	10	-0.38997	0.361805	-0.0452803	1	0.350277	1	0.305127	0.999995	6.71455	6.2832	6.01569	6.49849	6.0825	6.03544	6.55646	3.96055	4.72738	4.41954	3.93047	4.41836
5	Intergen_0001	Intergen				Intergen		0	CP001363	256	336	+	81	3	2	merged.1	257	337	+	81	OK	No	No	No	0	1	-0.544401	0.661721		-0.898607	0.0853613	-3.15311e-17	1	0.538174	1	0.609796	0.999995	4.14315	3.07986	3.54751	3.92196	2.7944	2.8841	3.58286	4.07574	3.93078	3.32361	3.71812	3.67702
6	STM14_0002	bifunctional aspartokinase I/homeserine dehydrogenase I; multifunctional homotetrameric enzyme that catalyzes the phosphorylation of aspartate to form aspartyl-4-phosphate as well as conversion of aspartate semialdehyde to homoserine; functions in a number of amino acid biosynthetic pathways	STM14_0002	STM0002	thrA	CDS	Aspartokinase (EC 2.7.2.4) / Homoserine dehydrogenase (EC 1.1.1.3)	Amino Acids and Derivatives,Amino Acids and Derivatives_Lysine threonine methionine and cysteine,Amino Acids and Derivatives_Lysine threonine methionine and cysteine_Methionine Biosynthesis,Amino Acids and Derivatives_Lysine threonine methionine and cysteine_Lysine Biosynthesis DAP Pathway GJO scratch,Amino Acids and Derivatives_Lysine threonine methionine and cysteine_Threonine and Homoserine Bi…	CP001363	337	2799	+	2463	45	41	merged.1	338	2800	+	2463	OK	No	No	No	11	18	-0.352267	0.751864	38	-0.360416	0.00995973	-0.677443	0.000143691	-0.288369	1	-0.376102	0.999995	8.55034	8.04874	8.32462	8.49169	8.17728	8.14624	8.06355	8.35498	8.05093	8.06689	8.30584	7.93951
7	STM14_0003	homoserine kinase; catalyzes the formation of O-phospho-L-homoserine from L-homoserine in threonine biosynthesis from asparate	STM14_0003	STM0003	thrB	CDS	Homoserine kinase (EC 2.7.1.39)	Amino Acids and Derivatives,Amino Acids and Derivatives_Lysine threonine methionine and cysteine,Amino Acids and Derivatives_Lysine threonine methionine and cysteine_Methionine Biosynthesis,Amino Acids and Derivatives_Lysine threonine methionine and cysteine_Threonine and Homoserine Biosynthesis	CP001363	2801	3730	+	930	20	16	merged.1	2802	3731	+	930	OK	No	No	No	5	2	-0.774017	1	19	-0.867003	5.27973e-08	-0.85864	0.00721697	0.113354	1	0.0259017	0.999995	7.62459	6.80353	6.89392	7.74182	7.03339	6.7539	6.60236	7.4596	6.59401	6.51345	7.24402	6.69658
8	STM14_0004	threonine synthase; catalyzes the formation of L-threonine from O-phospho-L-homoserine	STM14_0004	STM0004	thrC	CDS	Threonine synthase (EC 4.2.3.1)	Amino Acids and Derivatives,Amino Acids and Derivatives_Lysine threonine methionine and cysteine,Amino Acids and Derivatives_Lysine threonine methionine and cysteine_Threonine and Homoserine Biosynthesis	CP001363	3734	5020	+	1287	14	16	merged.1	3735	5021	+	1287	OK	No	No	No	3	9	-1.14251	0.0500808	19	-1.09864	5.88476e-09	-1.52584	1.44212e-11	-0.335377	1	-0.414085	0.999995	7.17784	6.27216	6.18231	7.34519	6.40215	5.89589	6.07688	7.76439	6.65658	6.66763	7.84671	6.90055
9	Intergen_0002	Intergen				Intergen		0	CP001363	5021	5113	+	93	1	1	merged.1	5022	5114	+	93	OK	No	No	No	0	1	-0.000466797	1		0.00823912	1	0.238674	0.940944	0.218344	1	0.159052	0.999995	2.06194	2.7388	2.48535	2.57103	1.55361	2.35461	2.12993	4.696	4.02865	4.55884	4.11554	4.59971
10	STM14_0005	hypothetical protein	STM14_0005	STM0005	yaaA	CDS	UPF0246 protein YaaA	0	CP001363	5114	5887	-	774	9	14	merged.1	5115	5888	-	774	OK	No	No	No	0	12	0.0939405	1	5	0.107834	1	0.158507	0.996477	0.0487588	1	-0.00293503	0.999995	6.59245	6.73286	6.49649	6.12269	6.28857	6.14738	6.59102	6.37251	6.5286	6.49622	6.33335	6.41119
11	Intergen_0003	Intergen				Intergen		0	CP001363	5888	5965	+	78	0	0	merged.1	5889	5966	+	78	OK	No	No	No	0	1	-0.0105451	1		3.78541e-17	1	-0.166041	1	-0.164359	1	-0.0769212	0.999995	0.416554	0.416554	0.416554	0.416554	0.416554	0.416554	0.416554	0.416554	0.416554	0.416554	0.416554	0.416554
12	STM14_0006.R	Putative alanine/glycine transport protein	STM14_0006	STM0006	yaaJ	CDS	Putative alanine/glycine transport protein	Pseudogenes_in_typhi_clade,Pseudogenes_gained_at_sendai_paratyphi_A_node	CP001363	5966	7423	-	1458	27	27	merged.1	5967	7397	-	1431	OK	No	No	No	8	16	-0.0604984	1	22	-0.0184061	1	-0.169739	0.964343	-0.0513369	1	-0.131944	0.999995	7.75363	7.55195	7.66105	7.74698	7.89146	7.8047	7.75362	7.74277	7.55966	7.43668	7.45891	7.52288
13	Intergen_0004	Intergen				Intergen		0	CP001363	7397	7664	+	268	9	11	merged.1	7398	7665	+	268	OK	No	No	No	2	6	0.0607131	1		0.0645831	1	0.0611745	1	0.0148594	1	-0.0647248	0.999995	6.80895	6.72478	6.81024	6.83568	7.08533	6.84209	6.99533	6.4705	6.44244	6.36948	6.28268	6.54995
14	STM14_0007.J	transaldolase	STM14_0007	STM0007	talB	CDS	Transaldolase (EC 2.2.1.2)	Carbohydrates,Carbohydrates_Central carbohydrate metabolism,Carbohydrates_Monosaccharides,Carbohydrates_Central carbohydrate metabolism_Pentose phosphate pathway,Carbohydrates_Monosaccharides_Fructose utilization,HEG-Genes	CP001363	7596	8618	+	1023	13	25	merged.1	7666	8619	+	954	OK	No	No	No	4	9	0.0158826	1	7	0.069816	1	-0.228836	0.662626	-0.249636	1	-0.332553	0.999995	6.99716	7.21425	7.16899	7.17929	6.70852	7.4278	7.16549	7.77721	7.69623	7.71881	7.68543	7.53963
15	Intergen_0005	Intergen				Intergen		0	CP001363	8619	8728	+	110	0	4	merged.1	8620	8729	+	110	OK	No	No	No	4	0	0.0578885	1		0.00583396	1	0.175585	1	0.165633	1	0.0348414	0.999995	0.416554	0.416554	0.416554	0.416554	0.416554	0.416554	0.416554	6.58187	6.64119	6.44326	6.33335	6.34919
16	STM14_0008	molybdenum cofactor biosynthesis protein; forms a trimer; related to eukaryotic protein gephyrin; functions during molybdenum cofactor biosynthesis	STM14_0008	STM0008	mogA	CDS	Molybdopterin biosynthesis molybdochelatase MogA	Cofactors Vitamins Prosthetic Groups Pigments,Cofactors Vitamins Prosthetic Groups Pigments_Folate and pterines,Cofactors Vitamins Prosthetic Groups Pigments_Folate and pterines_Molybdenum cofactor biosynthesis	CP001363	8729	9319	+	591	14	10	merged.1	8730	9320	+	591	OK	No	No	No	6	4	-0.026584	1	21	0.021481	1	0.134926	0.974618	0.230453	1	0.153971	0.999995	7.46557	7.46256	7.7206	7.57172	7.41122	7.50187	7.5637	6.45994	6.52022	6.35999	6.55232	6.32362
17	Intergen_0006	Intergen				Intergen		0	CP001363	9320	9375	+	56	1	0	merged.1	9321	9376	+	56	OK	No	No	No	1	1	0.0939264	1		0.0727263	1	0.345975	0.87358	0.600085	1	0.256221	0.999995	4.3074	4.01518	4.4223	4.46394	4.46889	4.67387	4.80499	0.416554	0.416554	0.416554	0.416554	0.416554
18	STM14_0009	hypothetical protein	STM14_0009	STM0009	yaaH	CDS	YaaH protein	0	CP001363	9376	9942	-	567	15	11	merged.1	9377	9943	-	567	OK	No	No	No	7	6	0.104212	1	4	-0.00323346	1	0.0760874	1	-0.00196788	1	-0.084731	0.999995	6.79056	6.96983	6.89392	6.94762	6.71952	6.76397	6.96052	6.68526	6.95303	6.97803	6.79757	7.1681
19	Intergen_0007	Intergen				Intergen		0	CP001363	9943	10091	+	149	4	5	merged.1	9944	10092	+	149	OK	No	No	No	3	3	0.244384	1		0.506056	0.31233	0.25865	0.839103	0.0337431	1	-0.0907347	0.999995	4.3074	4.68164	4.68403	4.24771	5.02457	4.79668	4.63876	6.20549	6.36961	6.41603	6.30824	6.34919
20	STM14_0010	hypothetical protein; similar to Escherichia coli putative oxidoreductase (AAC73122.1); regulator for sigma H promoters/sigma 32 promoters permitting growth at high temperature	STM14_0010	STM0010	htgA	CDS	FIG00553873: hypothetical protein	Genes with CRP binding sites	CP001363	10092	10805	-	714	15	11	merged.1	10093	10806	-	714	OK	No	No	No	14	9	0.152974	1	1	0.239553	0.505135	0.61352	0.432435	0.588417	1	0.462004	0.999995	6.73393	6.89269	6.9376	6.68232	6.78381	6.90715	7.1807	6.62979	6.7384	6.41603	6.48669	6.58265
21	Intergen_0008	Intergen				Intergen		0	CP001363	10806	10840	+	35	0	0	merged.1	10807	10841	+	35	OK	No	No	No	0	0	8.43857e-17	1		3.78541e-17	1	-3.15311e-17	1	-1.12095e-17	1	0.195037	0.999995	0.416554	0.416554	0.416554	0.416554	0.416554	0.416554	0.416554	0.416554	0.416554	0.416554	0.416554	0.416554
22	STM14_0011	hypothetical protein	STM14_0011	STM0011	yaaI	CDS	FIG00638537: hypothetical protein	0	CP001363	10841	11245	-	405	6	11	merged.1	10842	11246	-	405	OK	No	No	No	6	5	0.433351	1	1	0.0427439	1	0.16466	1	-0.254353	1	-0.361385	0.999995	5.36125	5.49968	5.1479	5.33982	5.39761	5.17429	5.57678	6.53231	6.78816	7.48552	6.01427	6.80217
23	Intergen_0009	Intergen				Intergen		0	CP001363	11246	11256	+	11	0	0	merged.1	11247	11257	+	11	OK	No	Yes	No	0	1	-0.0113423	1		3.78541e-17	1	-0.0505319	1	-0.081662	1	-0.00061183	0.999995	0.416554	0.416554	0.416554	0.416554	0.416554	0.416554	0.416554	0.416554	0.416554	0.416554	0.416554	0.416554
24	STM14_0012	hypothetical protein	STM14_0012			CDS?	FIG01045785: hypothetical protein	0	CP001363	11257	11424	+	168	5	4	merged.1	11258	11426	+	169	OK	No	No	No	3	4	0.227421	1	6	0.394417	0.334684	0.0695237	1	-0.13472	1	-0.218516	0.999995	6.24611	6.34769	6.45701	6.1067	6.45576	6.36147	7.17312	5.91194	5.94988	6.02961	6.20319	6.17429
25	Intergen_0010	Intergen				Intergen		0	CP001363	11425	11592	+	168	6	3	merged.1	11427	11594	+	168	OK	No	No	No	1	1	0.19172	1		0.120588	1	0.169252	0.908297	-0.027234	1	-0.0982737	0.999995	6.21886	6.26104	6.02922	6.12269	6.24356	6.40072	6.59102	4.50368	4.75624	5.10498	4.8659	5.37262
26	STM14_0013	molecular chaperone DnaK; heat shock protein 70; assists in folding of nascent polypeptide chains; refolding of misfolded proteins; utilizes ATPase activity to help fold; co-chaperones are DnaJ and GrpE; multiple copies in some bacteria	STM14_0013	STM0012	dnaK	CDS	Chaperone protein DnaK	Protein Metabolism,Stress Response,Protein Metabolism_Protein folding,Stress Response_Heat shock,Protein Metabolism_Protein folding_GroEL GroES,Protein Metabolism_Protein folding_Protein chaperones,Stress Response_Heat shock_Heat shock dnaK gene cluster extended,Genes with CRP binding sites,HEG-Genes	CP001363	11593	13509	+	1917	0	0	merged.1	11595	13511	+	1917	OK	No	No	No	0	1	8.43857e-17	1	32	3.78541e-17	1	-3.15311e-17	1	-1.12095e-17	1	0.195037	0.999995	0.416554	0.416554	0.416554	0.416554	0.416554	0.416554	0.416554	0.416554	0.416554	0.416554	0.416554	0.416554
27	Intergen_0011	Intergen				Intergen		0	CP001363	13510	13594	+	85	1	3	merged.1	13512	13596	+	85	OK	No	No	No	2	0	0.422299	1		-1.31336	0.0131614	-0.535775	0.490186	-0.866822	1	-0.908002	0.999995	3.49536	2.7388	2.89289	3.92196	2.95192	2.12386	1.85455	6.04512	6.64119	6.17746	5.77867	6.05507
28	STM14_0014	chaperone protein DnaJ; chaperone Hsp40; co-chaperone with DnaK; Participates actively in the response to hyperosmotic and heat shock by preventing the aggregation of stress-denatured proteins and by disaggregating proteins, also in an autonomous, dnaK-independent fashion	STM14_0014	STM0013	dnaJ	CDS	Chaperone protein DnaJ	Protein Metabolism,Stress Response,Protein Metabolism_Protein folding,Stress Response_Heat shock,Protein Metabolism_Protein folding_GroEL GroES,Protein Metabolism_Protein folding_Protein chaperones,Stress Response_Heat shock_Heat shock dnaK gene cluster extended	CP001363	13595	14734	+	1140	2	11	merged.1	13597	14736	+	1140	OK	No	No	No	8	4	-0.567429	1	32	-1.25615	0.017789	-1.55355	0.000395592	-1.33665	1	-1.37032	0.999995	3.89028	2.10489	2.13131	3.92196	3.97651	2.72825	2.56024	6.77322	6.49476	6.01758	6.54159	6.44715
29	Intergen_0012	Intergen				Intergen		0	CP001363	14735	14844	+	110	1	18	merged.1	14737	14851	+	115	OK	No	No	No	3	8	0.13871	1		1.20716	0.817269	-0.0823729	1	-0.428802	1	-0.461633	0.999995	1.03205	1.33428	0.416554	0.416554	1.09432	2.12386	0.416554	7.10015	7.07258	7.12539	7.2572	7.40594
30	STM14_0015	hypothetical protein	STM14_0015			CDS?	hypothetical protein	0	CP001363	14845	14958	+	114	1	0	merged.1	14852	14965	+	114	OK	No	No	No	1	1	-2.10488	1	28	-1.63791	0.516333	-1.01793	0.228104	1.08196	1	0.104334	0.999995	1.46211	0.416554	1.35236	1.52135	1.09432	0.416554	0.416554	0.416554	0.416554	0.416554	0.416554	0.416554
31	Intergen_0013	Intergen				Intergen		0	CP001363	14959	15013	+	55	2	0	merged.1	14966	15020	+	55	OK	No	No	No	0	0	-0.743187	0.811196		-0.783515	0.233742	-3.15311e-17	1	0.796167	1	0.749968	0.999995	4.85957	4.25823	3.38873	4.65195	4.56958	3.66382	4.04839	0.416554	0.416554	0.416554	0.416554	0.416554
32	STM14_0016	putative transcriptional regulator; similar to Escherichia coli putative transcriptional regulator LysR-type (AAC73704.1); LysR family	STM14_0016	STM0014		CDS	Putative arylsulfatase regulatory protein	0	CP001363	15014	15961	+	948	50	91	merged.1	15021	15968	+	948	OK	No	No	No	38	69	-0.983112	0.000213053	4	-1.02294	2.68712e-07	-0.654252	0.00386365	0.363126	1	0.276984	0.999995	8.10201	7.36727	6.51583	7.9398	7.20755	6.87033	6.93384	9.35203	8.68033	8.12129	9.40107	8.62357
33	Intergen_0014	Intergen				Intergen		0	CP001363	15962	16087	+	126	2	4	merged.1	15969	16094	+	126	OK	No	No	No	1	7	-3.85679	0.000527467		-3.26276	0.183271	-1.83078	0.0388961	2.09833	1	0.793362	0.999995	1.03205	0.416554	0.416554	1.07222	0.416554	0.416554	0.416554	3.4646	1.55601	0.416554	2.46165	1.03614
34	STM14_0017	putative bacteriophage protein	STM14_0017	STM0015		CDS	Putative phage protein	0	CP001363	16088	16432	+	345	10	13	merged.1	16095	16439	+	345	OK	No	No	No	8	7	-1.67628	0.0490345	16	-1.4447	0.000696948	-0.980558	0.161311	0.766444	1	0.598322	0.999995	4.74961	4.30229	2.89289	4.857	3.2232	3.37939	2.89126	5.35053	3.93078	3.72961	5.62447	3.50572
35	Intergen_0015	Intergen				Intergen		0	CP001363	16433	16492	+	60	12	2	merged.1	16440	16499	+	60	OK	No	No	No	6	1	-1.39944	0.185576		-0.134832	1	-0.959473	0.014859	0.303555	1	0.149717	0.999995	6.13387	5.7268	5.6978	6.09053	5.28365	6.97807	5.86731	3.37747	1.79727	0.908462	3.37543	1.46818
36	STM14_0018	hypothetical protein	STM14_0018	STM0016		CDS	FIG01045823: hypothetical protein	Genes with CRP binding sites,GLYCOSYL HYDROLASES	CP001363	16493	17026	-	534	32	20	merged.1	16500	17033	-	534	OK	No	No	No	24	16	-0.356687	1	1	-0.26859	0.450104	-0.223442	0.528429	0.143142	1	0.0618161	0.999995	7.96521	7.9927	8.01375	8.08559	7.57762	7.623	7.47397	6.08692	5.44682	5.42936	6.13343	5.76337
37	Intergen_0016	Intergen				Intergen		0	CP001363	17027	17042	+	16	1	0	merged.1	17034	17049	+	16	OK	No	Yes	No	1	0	-1.88617	0.948397		-2.47885	0.45121	-3.15311e-17	1	1.89642	1	0.492596	0.999995	0.416554	0.416554	0.416554	1.07222	0.416554	0.416554	0.416554	0.416554	0.416554	0.416554	0.416554	0.416554
38	STM14_0019	hypothetical protein; similar to Escherichia coli putative sensory transducer (AAC75886.1)	STM14_0019	STM0017	marT [J]_1	CDS	Putative membrane protein	GENES WITH GC LESS THAN 40	CP001363	17043	17486	-	444	25	11	merged.1	17050	17493	-	444	OK	No	No	No	20	8	-1.10793	0.745449	7	-0.773707	5.3194e-05	-1.47492	0.0183592	0.155659	1	0.201645	0.999995	7.78648	7.07516	6.87158	7.76747	7.09381	7.07832	6.92484	4.41895	3.93078	3.15818	4.68266	4.15402
39	Intergen_0017	Intergen				Intergen		0	CP001363	17487	17612	+	126	4	0	merged.1	17494	17619	+	126	OK	No	No	No	1	1	-2.34763	0.312036		-2.75286	0.0184064	-1.41417	0.541433	1.1143	1	1.42408	0.999995	3.19327	2.10489	0.959041	2.13962	0.416554	0.416554	0.416554	0.416554	0.416554	0.416554	0.416554	0.416554
40	STM14_0020	hypothetical protein	STM14_0020			CDS	hypothetical protein	0	CP001363	17613	17741	-	129	6	39	merged.1	17620	17748	-	129	OK	No	No	No	1	10	-0.78028	1	16	0.00579974	1	-0.509209	0.328297	0.252869	1	0.214443	0.999995	0.416554	0.416554	0.416554	0.416554	0.416554	0.416554	0.416554	7.76868	7.1066	6.98422	7.75212	6.96811
41	STM14_0021	hypothetical protein	STM14_0021			CDS	hypothetical protein	0	CP001363	17665	17787	+	123	39	6	merged.1	17672	17794	+	123	OK	No	No	No	9	1	-0.753439	1	16	-0.76719	0.000189266	-0.500923	0.375603	0.316717	1	0.189222	0.999995	7.90236	7.25406	7.15055	7.89396	7.12723	7.31589	6.72152	0.416554	0.416554	0.416554	0.416554	0.416554
42	Intergen_0018	Intergen				Intergen		0	CP001363	17788	17866	+	79	6	2	merged.1	17795	17873	+	79	OK	No	No	No	0	4	-0.46141	1		-0.450017	0.395148	-1.80574	0.0115588	-1.36201	1	-1.24696	0.999995	5.38596	5.42194	5.31177	5.76347	5.02457	4.90984	4.95403	0.416554	0.416554	0.416554	0.416554	0.416554
43	STM14_0022	putative exochitinase	STM14_0022	STM0018		CDS	Chitinase (EC 3.2.1.14)	Carbohydrates,Carbohydrates_Aminosugars,Carbohydrates_Aminosugars_Chitin and N-acetylglucosamine utilization,Genes with CRP binding sites,GLYCOSIDE HYDROLASE FAMILY 13 ( MOSTLY PLANT SUGAR HYDROLASES),GLYCOSYL HYDROLASES,HEG-Genes,Pseudogenes_in_typhi_clade,Pseudogenes_gained_at_Paratyphi_A_node	CP001363	17867	19966	+	2100	49	23	merged.1	17874	19973	+	2100	OK	No	No	No	24	14	0.0110827	1	54	0.141292	0.765478	0.0885624	1	0.0871035	1	-0.00243061	0.999995	8.76102	8.78279	8.99975	8.7833	8.95411	8.92678	8.91745	7.50141	7.12331	7.06824	7.2173	7.57798
44	Intergen_0019	Intergen				Intergen		0	CP001363	19967	20057	+	91	2	3	merged.1	19974	20064	+	91	OK	No	No	No	3	3	-0.207696	1		-0.0118156	1	0.189793	0.682379	0.414702	1	0.311714	0.999995	5.54803	4.98172	5.55554	5.22603	5.82174	5.345	5.12098	4.86568	4.72738	4.55884	5.08869	4.64169
45	STM14_0023	putative hydroxymethyltransferase	STM14_0023	STM0019		CDS	Putative hydroxymethyltransferase	Pseudogenes_in_typhi_clade,Pseudogenes_Typhi_specific	CP001363	20058	23054	+	2997	50	54	merged.1	20065	23061	+	2997	OK	No	No	No	16	30	0.0746689	1	2	0.0996987	0.817733	0.290403	0.580668	0.228636	1	0.134947	0.999995	8.63782	8.76322	8.78142	8.8107	8.85535	8.92004	8.81641	8.84767	8.89342	8.82361	8.74063	8.76562
46	Intergen_0020	Intergen				Intergen		0	CP001363	23055	23090	+	36	1	0	merged.1	23062	23097	+	36	OK	No	No	No	0	2	-2.24807	0.857085		-2.35672	0.503202	0.0494325	1	2.2947	1	0.995042	0.999995	1.03205	0.416554	0.416554	0.416554	0.416554	0.416554	0.416554	0.416554	0.416554	0.416554	0.416554	0.416554
47	STM14_0024	hypothetical protein	STM14_0024			CDS?	hypothetical protein	0	CP001363	23091	23240	+	150	1	9	merged.1	23098	23247	+	150	OK	No	No	No	2	6	-0.0187378	1	2	-0.00372535	1	-2.15171	0.0023503	-3.04413	0.366757	-1.8714	0.999995	0.416554	0.416554	0.416554	0.416554	0.416554	0.416554	0.416554	6.43857	6.60198	6.64436	6.76103	6.57183
48	Intergen_0021	Intergen				Intergen		0	CP001363	23241	23334	+	94	16	8	merged.1	23248	23341	+	94	OK	No	No	No	6	5	-1.19615	0.185576		-1.17474	2.663e-05	-0.765132	0.0175638	0.488544	1	0.368986	0.999995	5.84397	4.86906	4.84561	5.95423	4.8353	4.71598	4.45086	3.62451	1.55601	2.75655	2.92511	2.95953
49	STM14_0025	putative cytoplasmic protein	STM14_0025	STM0020		CDS	FIG074102: hypothetical protein	0	CP001363	23335	24039	+	705	42	26	merged.1	23342	24046	+	705	OK	No	No	No	26	28	-0.307872	1	1	-0.0759165	1	-0.294545	0.430526	0.00750227	1	-0.0692554	0.999995	8.53661	8.48842	8.58253	8.60699	8.53882	8.45364	8.41491	7.14041	6.97775	6.39759	7.42427	6.89188
50	Intergen_0022	Intergen				Intergen		0	CP001363	24040	24093	+	54	1	0	merged.1	24047	24100	+	54	OK	No	No	No	1	0	-4.22701	0.00780528		-4.92325	0.00276865	-2.53875	0.005775	1.72132	1	-0.122899	0.999995	2.28856	0.416554	0.416554	1.52135	0.416554	0.416554	0.416554	0.416554	0.416554	0.416554	0.416554	0.416554
51	STM14_0026	hypothetical protein	STM14_0026			CDS?	hypothetical protein	0	CP001363	24094	24198	-	105	2	1	merged.1	24101	24205	-	105	OK	No	No	No	0	2	-1.07682	1	1	-1.25253	0.412507	-3.15311e-17	1	1.11832	1	0.983417	0.999995	2.28856	0.947193	1.91528	3.29013	3.09393	1.06399	1.85455	0.416554	0.416554	0.416554	0.416554	0.416554
52	Intergen_0023	Intergen				Intergen		0	CP001363	24199	24315	+	117	0	2	merged.1	24206	24322	+	117	OK	No	No	No	0	2	-0.0226749	1		0.0133163	1	-0.691187	0.402249	-0.626799	1	-0.505835	0.999995	0.416554	0.416554	0.416554	0.416554	0.416554	0.416554	0.416554	2.38312	3.22698	1.80899	2.63322	3.08656
53	STM14_0027	hypothetical protein	STM14_0027			CDS	hypothetical protein	0	CP001363	24316	24426	+	111	0	5	merged.1	24323	24433	+	111	OK	No	No	No	0	0	-0.273477	1	12	-0.00756482	1	-3.15311e-17	1	0.211736	1	0.337052	0.999995	0.416554	0.416554	0.416554	0.416554	0.416554	0.416554	0.416554	5.69487	5.7776	5.5174	6.13343	5.53737
54	Intergen_0024	Intergen				Intergen		0	CP001363	24427	24468	+	42	1	0	merged.1	24434	24475	+	42	OK	No	No	No	0	0	-1.61083	1		-1.81107	0.634313	-3.15311e-17	1	1.63185	1	0.612831	0.999995	1.46211	0.416554	0.416554	0.416554	0.416554	1.06399	0.416554	0.416554	0.416554	0.416554	0.416554	0.416554
55	STM14_0028	fimbrial subunit; fimbrial subunit (gi|4959511)	STM14_0028	STM0021	bcfA	CDS	type 1 fimbriae major subunit FimA	Membrane Transport,Membrane Transport_Protein secretion system Type VII (Chaperone/Usher pathway CU),Membrane Transport_Protein secretion system Type VII (Chaperone/Usher pathway CU)_Type 1 pili (mannose-sensitive fimbriae gamma-fimbriae),Adherence Factors-Fimbrial	CP001363	24469	25011	+	543	41	33	merged.1	24476	25018	+	543	OK	No	No	No	17	14	-0.192355	1	2	-0.0628952	1	-0.120707	0.892741	0.0866735	1	0.00410347	0.999995	8.52274	8.35097	8.47053	8.44158	8.48182	8.43486	8.339	7.81915	7.31976	7.30928	7.57924	7.41201
56	STM14_0029	fimbrial chaparone; fimbrial chaperone (gi|4959512)	STM14_0029	STM0022	bcfB	CDS	chaperone FimC	Membrane Transport,Membrane Transport_Protein secretion system Type VII (Chaperone/Usher pathway CU),Membrane Transport_Protein secretion system Type VII (Chaperone/Usher pathway CU)_Type 1 pili (mannose-sensitive fimbriae gamma-fimbriae),Adherence Factors-Fimbrial	CP001363	24971	25798	+	828	23	21	merged.1	24978	25805	+	828	OK	No	No	No	20	17	-0.139438	1	6	-0.142834	0.784462	-0.0552868	1	0.0989833	1	0.00716953	0.999995	7.4422	7.23145	7.31965	7.48161	7.29838	7.56659	7.15012	7.65287	7.65469	7.65036	7.74278	7.5116
57	Intergen_0025	Intergen				Intergen		0	CP001363	25012	25111	+	100	5	3	merged.1	25019	25118	+	100	OK	No	No	No	6	6	-0.31309	1		-0.208766	1	-0.0785311	1	0.243268	1	0.129925	0.999995	4.96174	4.80925	4.96299	4.46394	4.41578	4.28377	3.75527	5.10144	5.23763	4.83036	5.54072	4.87078
58	STM14_0030	fimbrial usher; bovine colonization factor BcfC (gi|4530570)	STM14_0030	STM0023	bcfC	CDS	type 1 fimbriae anchoring protein FimD	Membrane Transport,Membrane Transport_Protein secretion system Type VII (Chaperone/Usher pathway CU),Membrane Transport_Protein secretion system Type VII (Chaperone/Usher pathway CU)_Type 1 pili (mannose-sensitive fimbriae gamma-fimbriae),Adherence Factors-Fimbrial	CP001363	25803	28424	+	2622	42	38	merged.1	25810	28431	+	2622	OK	No	No	No	19	17	0.202639	1	14	0.28247	0.124604	0.0494313	1	-0.130845	1	-0.232659	0.999995	8.24057	8.57627	8.57102	8.31858	8.44585	8.68853	8.53513	8.51662	8.59305	8.55277	8.51233	8.50632
59	STM14_0031	fimbrial subunit; fimbrial subunit (gi|4959514)	STM14_0031	STM0024	bcfD	CDS	Fimbriae-like adhesin SfmH	Membrane Transport,Membrane Transport_Protein secretion system Type VII (Chaperone/Usher pathway CU),Membrane Transport_Protein secretion system Type VII (Chaperone/Usher pathway CU)_The fimbrial Sfm cluster,Adherence Factors-Fimbrial	CP001363	28425	29432	+	1008	13	20	merged.1	28432	29439	+	1008	OK	No	No	No	3	8	0.247602	1	11	0.298863	0.388921	0.0593081	1	-0.176531	1	-0.273973	0.999995	6.33763	6.40942	6.75434	6.30188	6.77329	6.72326	6.38326	7.30881	7.3003	7.59882	7.2572	7.49452
60	STM14_0032	fimbrial subunit; fimbrial subunit (gi|4959515)	STM14_0032	STM0025	bcfE	CDS	type 1 fimbrae adaptor subunit FimF	Membrane Transport,Membrane Transport_Protein secretion system Type VII (Chaperone/Usher pathway CU),Membrane Transport_Protein secretion system Type VII (Chaperone/Usher pathway CU)_Type 1 pili (mannose-sensitive fimbriae gamma-fimbriae),Adherence Factors-Fimbrial	CP001363	29433	29978	+	546	3	3	merged.1	29440	29985	+	546	OK	No	No	No	3	4	0.502283	1	11	-0.00507819	1	0.197974	1	-0.302933	1	-0.36874	0.999995	3.81948	3.72272	3.69054	3.68411	3.73774	3.48056	3.83432	4.1824	6.61779	4.83036	4.27954	4.68249
61	Intergen_0026	Intergen				Intergen		0	CP001363	29979	29993	+	15	0	0	merged.1	29986	30000	+	15	OK	No	Yes	No	0	0	8.43857e-17	1		3.78541e-17	1	-3.15311e-17	1	-1.12095e-17	1	0.195037	0.999995	0.416554	0.416554	0.416554	0.416554	0.416554	0.416554	0.416554	0.416554	0.416554	0.416554	0.416554	0.416554
62	STM14_0033	fimbrial subunit; fimbrial subunit (gi|4959516)	STM14_0033	STM0026	bcfF	CDS	type 1 fimbrae adaptor subunit FimF	Membrane Transport,Membrane Transport_Protein secretion system Type VII (Chaperone/Usher pathway CU),Membrane Transport_Protein secretion system Type VII (Chaperone/Usher pathway CU)_Type 1 pili (mannose-sensitive fimbriae gamma-fimbriae),Pseudogenes_in_typhi_clade,Pseudogenes_gained_at_Paratyphi_A_node,Adherence Factors-Fimbrial	CP001363	29994	30512	+	519	10	4	merged.1	30001	30519	+	519	OK	No	No	No	6	1	0.106795	1	1	0.321248	0.402672	0.333189	0.323729	0.269841	1	0.160166	0.999995	7.40641	7.47224	7.58068	7.23918	7.58365	7.48979	8.00068	5.28021	5.59795	5.48283	5.54072	5.00551
63	STM14_0034	fimbrial chaparone; fimbrial chaperone (gi|4959517)	STM14_0034	STM0027	bcfG	CDS	Hypothetical fimbrial chaperone ycbF precursor	Adherence Factors-Fimbrial	CP001363	30478	31209	+	732	19	13	merged.1	30485	31216	+	732	OK	No	No	No	5	6	0.103296	1	1	0.0571307	1	0.121543	0.93188	0.0332054	1	-0.0515368	0.999995	7.47712	7.57458	7.63032	7.63997	7.50955	7.76514	7.6427	7.02331	7.31006	7.40009	7.47027	7.58875
64	Intergen_0027	Intergen				Intergen		0	CP001363	31210	31273	+	64	1	0	merged.1	31217	31280	+	64	OK	No	No	No	0	0	0.339205	1		0.35722	0.957679	-3.15311e-17	1	-0.286663	1	-0.162637	0.999995	2.9498	3.58684	3.47031	3.17218	3.8218	2.8841	2.73522	0.416554	0.416554	0.416554	0.416554	0.416554
65	STM14_0035	putative thiol-disulfide isomerase	STM14_0035	STM0028	bcfH	CDS	FIG01200701: possible membrane protein	0	CP001363	31274	32119	+	846	9	13	merged.1	31281	32126	+	846	OK	No	No	No	3	8	-0.0324137	1	4	-0.31134	0.618694	0.158562	0.854862	0.22009	1	0.135009	0.999995	6.04356	5.7268	5.98826	5.98953	4.75205	6.05198	5.62204	6.512	6.63343	7.05653	6.14765	6.87438
66	MZ1838_Intergen_0024	Intergen							NA	NA	NA	NA	NA	NA	NA	merged.1	32127	32164	+	38	OK	No	No	No	1	0	#N/A	#N/A		#N/A	#N/A	-2.08309	0.109803	#N/A	#N/A	#N/A	#N/A	#N/A	#N/A	#N/A	#N/A	#N/A	#N/A	#N/A	#N/A	#N/A	#N/A	#N/A	#N/A
67	STM14_0036	hypothetical protein	STM14_0036	STM0028.1n		CDS	Putative membrane protein	0	CP001363	32116	32445	+	330	7	29	merged.1	32165	32452	+	288	OK	No	No	No	8	14	-0.838248	0.947151	2	-3.32326	1.22893e-05	-1.18662	0.00108934	-0.758247	1	-0.876555	0.999995	2.8107	1.63918	0.416554	3.04372	0.416554	0.416554	1.06715	7.79833	7.63151	7.47676	7.92312	7.7653
68	Intergen_0028	Intergen				Intergen		0	CP001363	32446	32544	+	99	6	35	merged.1	32453	32551	+	99	OK	No	No	No	9	17	-0.660974	1		-3.24069	0.00289592	-0.666578	0.57037	-0.0613324	1	-0.203761	0.999995	1.79298	0.416554	0.959041	2.57103	1.09432	0.416554	0.416554	7.70748	7.60795	7.37203	7.87691	7.42409
69	STM14_0037	putative transcriptional regulator; putative transcriptional regulator MarT (gi|4324612)	STM14_0037	STM0029	marT [J]_2	CDS	Putative membrane protein	Genes with FNR binding sites,GENES WITH GC LESS THAN 40	CP001363	32545	32994	-	450	24	11	merged.1	32552	33001	-	450	OK	No	No	No	10	7	-1.63508	0.104588	1	-3.04785	7.69428e-13	-1.95794	6.63394e-06	-0.522699	1	-0.598157	0.999995	5.20336	2.97488	2.63436	4.9315	1.90145	2.55349	0.416554	5.10144	4.99287	4.30547	5.56211	4.97299
70	Intergen_0029	Intergen				Intergen		0	CP001363	32995	33363	+	369	11	15	merged.1	33002	33371	+	370	OK	No	No	No	16	10	-2.3854	0.0458926		0.11452	1	-3.53841	7.61084e-07	-0.847887	1	-0.954344	0.999995	2.8107	1.89074	3.6208	2.90269	3.2232	2.35461	3.03205	3.76844	1.26614	0.416554	3.71812	1.46818
71	STM14_0037.J	hypothetical protein	0			CDS?		0	CP001363	33043	33183	+	141	1	15	merged.1	33050	33191	+	142	OK	No	No	No	3	9	-1.10598	1	1	0.523576	0.905823	-3.45135	0.00772452	-1.86266	1	-0.714137	0.999995	2.48436	1.89074	3.6208	2.57103	3.2232	2.35461	3.03205	3.76844	1.26614	0.416554	3.71812	1.46818
72	STM14_0038	putative transcriptional regulator; similar to LeuO (gi|6650098); LysR family	STM14_0038	STM0030		CDS	Putative LysR family transcriptional regulator	Genes with FNR binding sites,GENES WITH GC LESS THAN 40	CP001363	33364	34368	+	1005	12	54	merged.1	33372	34376	+	1005	OK	No	No	No	17	38	-1.06118	1	11	-0.783024	0.323234	-3.05409	1.73313e-07	-1.25985	1	-1.00761	0.999995	3.40152	3.07986	1.35236	3.99326	3.64848	3.27058	3.16032	6.30329	4.72738	4.68586	6.08989	4.64169
73	Intergen_0030	Intergen				Intergen		0	CP001363	34369	34375	+	7	0	0	merged.1	34377	34383	+	7	OK	No	Yes	No	0	0	8.43857e-17	1		3.78541e-17	1	-3.15311e-17	1	-1.12095e-17	1	0.195037	0.999995	0.416554	0.416554	0.416554	0.416554	0.416554	0.416554	0.416554	0.416554	0.416554	0.416554	0.416554	0.416554
74	STM14_0039	putative transcriptional regulator; putative transcriptional regulator MarT (gi|4324612)	STM14_0039	STM0031		CDS	Putative transcription regulator	Fur Regulon,GENES WITH GC LESS THAN 40	CP001363	34376	34816	-	441	2	0	merged.1	34384	34824	-	441	OK	No	No	No	4	8	-0.0109745	1	1	3.78541e-17	1	-1.30563	0.0197292	-1.28455	1	-1.00361	0.999995	0.416554	0.416554	0.416554	0.416554	0.416554	0.416554	0.416554	0.416554	0.416554	0.416554	0.416554	0.416554
75	Intergen_0031	Intergen				Intergen		0	CP001363	34817	34827	+	11	0	0	merged.1	34825	34835	+	11	OK	No	Yes	No	0	0	8.43857e-17	1		3.78541e-17	1	-3.15311e-17	1	-1.12095e-17	1	0.195037	0.999995	0.416554	0.416554	0.416554	0.416554	0.416554	0.416554	0.416554	0.416554	0.416554	0.416554	0.416554	0.416554
76	STM14_0040	hypothetical protein	STM14_0040			CDS	hypothetical protein	0	CP001363	34828	34974	+	147	0	1	merged.1	34836	34982	+	147	OK	No	No	No	0	1	0.195939	1	16	0.0095507	1	-3.15311e-17	1	-0.248789	1	-0.0602446	0.999995	0.416554	0.416554	0.416554	0.416554	0.416554	0.416554	0.416554	4.65954	4.28778	4.62375	3.8631	4.31836
77	STM14_0040.J	hypothetical protein	0			CDS?		0	CP001363	34957	35076	-	120	0	0	merged.1	34965	35084	-	120	OK	No	No	No	0	0	8.43857e-17	1	16	3.78541e-17	1	-3.15311e-17	1	-1.12095e-17	1	0.195037	0.999995	0.416554	0.416554	0.416554	0.416554	0.416554	0.416554	0.416554	0.416554	0.416554	0.416554	0.416554	0.416554
78	Intergen_0032	Intergen				Intergen		0	CP001363	34975	35338	+	364	15	6	merged.1	34983	35346	+	364	OK	No	No	No	14	2	-0.412633	1		-2.15893	3.46616e-09	-1.98153	6.20777e-07	-1.31592	1	-1.18197	0.999995	6.19108	4.74686	3.00663	6.12269	4.56958	4.04037	3.27811	3.96055	4.28778	4.09268	4.33031	4.09479
79	STM14_0041	putative arylsulfatase	STM14_0041	STM0032		CDS	Possible sulfatase	Fur Regulon	CP001363	35339	37057	+	1719	236	197	merged.1	35347	37065	+	1719	OK	No	No	No	115	118	-0.665713	0.000699224	17	-0.588751	1.38544e-05	-0.360119	0.541433	0.319953	1	0.22298	0.999995	10.5703	10.0714	9.91015	10.6433	10.2059	10.0203	9.88212	10.074	9.45189	9.08507	10.0251	9.40046
80	Intergen_0033	Intergen				Intergen		0	CP001363	37058	37102	+	45	4	3	merged.1	37066	37110	+	45	OK	No	No	No	1	0	0.283404	1		-0.337414	0.624221	0.0120623	1	-0.208505	1	-0.25438	0.999995	4.85957	4.54163	4.24822	4.60719	4.36064	4.44266	4.45086	3.54677	4.0752	3.472	3.27534	3.7556
81	STM14_0042	putative 5'-nucleotidase; similar to Escherichia coli UDP-sugar hydrolase (5'-nucleotidase) (AAC73582.1)	STM14_0042	STM0033		CDS	5'-nucleotidase (EC 3.1.3.5)	Nucleosides and Nucleotides,Nucleosides and Nucleotides_Pyrimidines,Nucleosides and Nucleotides_Purines,Nucleosides and Nucleotides_Pyrimidines_pyrimidine conversions,Nucleosides and Nucleotides_Purines_Purine conversions,Genes with CRP binding sites,Genes with FNR binding sites	CP001363	37103	38674	-	1572	68	51	merged.1	37111	38682	-	1572	OK	No	No	No	35	40	-0.430661	0.826409	5	-0.561165	0.000282529	0.148746	0.996477	0.580749	1	0.500818	0.999995	8.85252	8.46196	8.23702	9.05522	8.54192	8.44741	8.26959	8.04445	7.95149	7.74092	7.85973	7.87497
82	Intergen_0034	Intergen				Intergen		0	CP001363	38675	38772	+	98	0	3	merged.1	38683	38780	+	98	OK	No	No	No	1	0	-0.650348	1		0.0240338	1	-3.15311e-17	1	0.595361	1	0.648555	0.999995	0.416554	0.416554	0.416554	0.416554	0.416554	0.416554	0.416554	3.76844	4.28778	3.472	4.42679	3.41179
83	STM14_0043	putative outer membrane/exported protein; similar to Escherichia coli putative sugar hydrolase (AAC75461.1)	STM14_0043	STM0034		CDS	FIG01200701: possible membrane protein	Genes with CRP binding sites,Pseudogenes_in_typhi_clade	CP001363	38773	39534	-	762	83	58	merged.1	38781	39542	-	762	OK	No	No	No	45	34	-1.46013	5.18387e-05	16	-1.38779	1.10914e-06	-1.32762	1.37603e-12	0.155395	1	0.0786835	0.999995	8.60924	7.64042	6.74617	8.53415	7.38382	7.32951	6.49697	7.24256	6.25296	5.23532	7.23739	5.68522
84	Intergen_0035	Intergen				Intergen		0	CP001363	39535	40130	+	596	8	7	merged.1	39543	40135	+	593	OK	No	No	No	5	5	-1.01899	0.751659		0.00180037	1	-0.411972	0.741592	0.557282	1	0.280518	0.999995	5.89652	6.10811	5.66353	5.98953	5.80118	6.23686	5.86731	2.83948	2.74134	1.27462	3.46903	2.06995
85	STM14_0044	putative arylsulfatase; similar to Escherichia coli putative sulfatase (AAC76701.1)	STM14_0044	STM0035		CDS	Choline-sulfatase (EC 3.1.6.6)	Stress Response,Stress Response_Osmotic stress,Stress Response_Osmotic stress_Choline and Betaine Uptake and Betaine Biosynthesis,Genes with CRP binding sites,Pseudogenes_in_typhi_clade,Pseudogenes_gained_at_sendai_paratyphi_A_node	CP001363	40131	41624	+	1494	52	30	merged.1	40136	41629	+	1494	OK	No	No	No	21	13	-0.0622498	1	2	-0.0245563	1	0.272481	0.590614	0.350196	1	0.268357	0.999995	9.08536	9.14525	9.18331	9.27322	9.12516	9.1658	9.15154	7.27305	7.40424	7.46795	7.4646	7.18239
86	Intergen_0036	Intergen				Intergen		0	CP001363	41625	41722	+	98	0	6	merged.1	41630	41727	+	98	OK	No	No	No	2	0	0.281924	1		-0.0112379	1	0.145641	1	-0.0880879	1	-0.205352	0.999995	0.416554	0.416554	0.416554	0.416554	0.416554	0.416554	0.416554	5.07399	5.27799	5.48283	5.33234	5.42164
87	STM14_0045	putative arylsulfatase regulator; similar to Escherichia coli putative arylsulfatase regulator (AAC76803.1)	STM14_0045	STM0036	aslB [J]_1	CDS	putative arylsulfatase regulator	0	CP001363	41723	42913	+	1191	22	27	merged.1	41728	42918	+	1191	OK	No	No	No	7	4	0.13659	1	67	0.0752797	1	0.125774	0.940521	0.0159508	1	-0.0879076	0.999995	7.92362	8.09017	7.90427	7.93075	8.08249	8.00053	7.91235	8.20805	8.30154	8.20587	7.97191	8.29565
88	Intergen_0037	Intergen				Intergen		0	CP001363	42914	42931	+	18	0	0	merged.1	42919	42936	+	18	OK	No	No	No	0	0	8.43857e-17	1		3.78541e-17	1	-3.15311e-17	1	-1.12095e-17	1	0.195037	0.999995	0.416554	0.416554	0.416554	0.416554	0.416554	0.416554	0.416554	0.416554	0.416554	0.416554	0.416554	0.416554
89	MZ1838_Intergen_0033	Intergen							NA	NA	NA	NA	NA	NA	NA	merged.1	42919	42942	+	24	OK	No	No	No	0	0	#N/A	#N/A		#N/A	#N/A	-3.15311e-17	1	#N/A	#N/A	#N/A	#N/A	#N/A	#N/A	#N/A	#N/A	#N/A	#N/A	#N/A	#N/A	#N/A	#N/A	#N/A	#N/A
90	STM14_0046	putative cytoplasmic protein	STM14_0046	STM0037		CDS	FIG074102: hypothetical protein	0	CP001363	42932	44185	+	1254	56	82	merged.1	42943	44199	+	1257	OK	No	No	No	33	36	-0.203207	1	15	-0.284405	0.0610088	0.274385	1	0.707425	1	0.593714	0.999995	8.79832	8.45465	8.49022	8.86398	8.48505	8.80771	8.51728	9.21582	9.07333	9.10083	9.21771	9.0933
91	Intergen_0038	Intergen				Intergen		0	CP001363	44186	44311	+	126	6	6	merged.1	44192	44316	+	125	OK	No	No	No	1	1	-1.23926	0.557236		-0.239368	0.80913	-0.543064	0.816422	1.08336	1	0.977744	0.999995	5.54803	5.13576	5.09744	5.22603	5.2537	5.29031	5.12098	2.96432	2.18461	1.80899	3.93047	2.29711
92	STM14_0046.J	hypothetical protein	0			CDS?		0	CP001363	44266	44367	+	102	16	8	merged.1	44272	44372	+	101	OK	No	No	No	4	6	-0.423982	1	12	-0.206344	0.769727	-0.638648	0.442291	-0.595343	1	-0.639139	0.999995	7.26035	7.13729	6.77053	7.13268	7.10224	7.1871	6.79252	2.70279	2.18461	1.5664	3.55693	1.80021
93	STM14_0047	putative arylsulfatase	STM14_0047	STM0038		CDS	Possible sulfatase	0	CP001363	44312	46027	+	1716	109	90	merged.1	44317	46032	+	1716	OK	No	No	No	47	31	-0.233269	1	2	-0.114152	0.649628	0.178247	1	0.434866	1	0.318628	0.999995	10.0443	9.96235	9.88898	10.0164	9.91916	9.94707	9.848	9.11	8.81673	8.59587	8.99585	8.74891
94	Intergen_0039	Intergen				Intergen		0	CP001363	46028	46189	+	162	0	4	merged.1	46033	46194	+	162	OK	No	No	No	2	2	0.20169	1		-0.00314021	1	-0.0244298	1	-0.222309	1	-0.317097	0.999995	0.416554	0.416554	0.416554	0.416554	0.416554	0.416554	0.416554	5.71278	5.93733	5.96845	5.79684	6.03945
95	STM14_0047.P	XXX	0			sRNA_cand		0	CP001363	46050	46114	-	65	0	0	merged.1	46055	46119	-	65	OK	No	No	No	0	0	8.43857e-17	1	6	3.78541e-17	1	-3.15311e-17	1	-1.12095e-17	1	0.195037	0.999995	0.416554	0.416554	0.416554	0.416554	0.416554	0.416554	0.416554	0.416554	0.416554	0.416554	0.416554	0.416554
96	108619.9.peg.43	Na+/H+ antiporter NhaA type							NA	NA	NA	NA	NA	NA	NA	merged.1	46195	47361	+	1167	OK	No	No	No	2	1	#N/A	#N/A		#N/A	#N/A	-0.99541	0.00609146	#N/A	#N/A	#N/A	#N/A	#N/A	#N/A	#N/A	#N/A	#N/A	#N/A	#N/A	#N/A	#N/A	#N/A	#N/A	#N/A
97	STM14_0048	pH-dependent sodium/proton antiporter; exports sodium by using the electrochemical proton gradient to allow protons into the cell; functions in adaptation to high salinity and alkaline pH; activity increases at higher pH; downregulated at acidic pH	STM14_0048	STM0039	nhaA	CDS	Na+/H+ antiporter NhaA type	Membrane Transport,Membrane Transport_Uni- Sym- and Antiporters,Membrane Transport_Uni- Sym- and Antiporters_NhaA NhaD and Sodium-dependent phosphate transporters,Genes with CRP binding sites	CP001363	46190	47356	+	1167	1	1	merged.1	46270	47361	+	1092	OK	No	No	No	2	1	-1.99812	0.901198	75	-2.47885	0.45121	-0.995451	0.00609357	1.03099	1	-0.500312	0.999995	0.416554	0.416554	0.416554	1.07222	0.416554	0.416554	0.416554	0.416554	0.416554	0.416554	0.416554	0.416554
98	Intergen_0040	Intergen				Intergen		0	CP001363	47357	47417	+	61	6	5	merged.1	47362	47422	+	61	OK	No	No	No	0	2	0.407579	1		0.386917	0.578313	-0.120251	1	-0.521692	1	-0.542752	0.999995	4.54538	4.64789	4.81471	4.24771	4.8353	4.58578	4.95403	4.62212	5.49898	4.88434	4.75877	5.34747
99	STM14_0049	transcriptional activator NhaR; Na+/H+ antiporter regulatory protein; activates the genes nhaA and osmC	STM14_0049	STM0040	nhaR	CDS	Transcriptional activator NhaR	Membrane Transport,Membrane Transport_Uni- Sym- and Antiporters,Membrane Transport_Uni- Sym- and Antiporters_NhaA NhaD and Sodium-dependent phosphate transporters	CP001363	47418	48317	+	900	17	23	merged.1	47423	48322	+	900	OK	No	No	No	1	2	0.0667924	1	75	0.0955788	1	0.105006	1	0.0467586	1	-0.0424039	0.999995	7.41244	7.85898	7.80949	7.60055	7.47751	7.38928	7.35837	8.1468	8.2054	8.24765	8.16609	8.24548
100	Intergen_0041	Intergen				Intergen		0	CP001363	48318	48371	+	54	1	1	merged.1	48323	48376	+	54	OK	No	No	No	1	1	-0.891521	1		0.0618792	1	0.150253	0.981171	1.11005	1	0.680021	0.999995	0.416554	0.416554	0.416554	0.416554	0.416554	0.416554	0.416554	2.38312	0.416554	2.35921	1.44678	1.03614
101	STM14_0050	putative glycosyl hydrolase	STM14_0050	STM0041	xylQ [J]_1	CDS	Alpha-xylosidase (EC 3.2.1.-)	Carbohydrates,Carbohydrates_Monosaccharides,Carbohydrates_Monosaccharides_Xylose utilization,Genes with CRP binding sites	CP001363	48372	50411	-	2040	37	35	merged.1	48377	50416	-	2040	OK	No	No	No	18	17	0.0790804	1	14	0.136379	0.637173	0.302122	0.414002	0.241157	1	0.151765	0.999995	8.68588	8.92519	8.92577	8.82787	8.92352	8.92004	8.78691	8.69162	8.6286	8.63182	8.705	8.85979
102	Intergen_0042	Intergen				Intergen		0	CP001363	50412	50450	+	39	0	0	merged.1	50417	50455	+	39	OK	No	No	No	0	0	8.43857e-17	1		3.78541e-17	1	-3.15311e-17	1	-1.12095e-17	1	0.195037	0.999995	0.416554	0.416554	0.416554	0.416554	0.416554	0.416554	0.416554	0.416554	0.416554	0.416554	0.416554	0.416554
103	STM14_0051	putative sodium galactoside symporter; similar to Escherichia coli putative permease (AAC76681.1)	STM14_0051	STM0042	xynT [R]	CDS	Xyloside transporter XynT	Carbohydrates,Carbohydrates_Monosaccharides,Carbohydrates_Monosaccharides_Xylose utilization	CP001363	50451	51824	-	1374	105	87	merged.1	50456	51829	-	1374	OK	No	No	No	53	40	-0.423275	0.267239	27	-0.342752	0.0130348	-0.43173	0.0545893	0.0289252	1	-0.0717862	0.999995	9.4762	9.12853	9.15738	9.49363	9.13135	9.22167	9.05995	8.91689	8.61881	8.29575	8.90037	8.4454
104	Intergen_0043	Intergen				Intergen		0	CP001363	51825	52279	+	455	15	9	merged.1	51830	52284	+	455	OK	No	No	No	13	7	-0.283871	1		0.0852901	1	0.0471609	1	0.364437	1	0.267988	0.999995	7.25366	7.30907	7.38422	7.36549	7.49682	7.40224	7.37168	6.33832	5.76345	5.58415	5.99866	6.05507
105	STM14_0051.P	XXX	0			sRNA_cand		0	CP001363	51926	52260	+	335	14	5	merged.1	51931	52265	+	335	OK	No	No	No	10	6	-0.305747	1	15	0.0957298	1	0.049218	1	0.363995	1	0.271761	0.999995	7.24016	7.30907	7.38422	7.33836	7.49682	7.40224	7.36504	5.62093	4.8395	4.45565	5.40519	5.46905
106	STM14_0052	30S ribosomal protein S20; binds directly to the 16S rRNA and is involved in post-translational inhibition of arginine and ornithine decarboxylase	STM14_0052	STM0043	rpsT	CDS	SSU ribosomal protein S20p	Protein Metabolism,Protein Metabolism_Protein biosynthesis,Protein Metabolism_Protein biosynthesis_Ribosome SSU bacterial	CP001363	52280	52543	-	264	0	0	merged.1	52285	52470	-	186	OK	No	No	No	0	0	8.43857e-17	1	11	3.78541e-17	1	-3.15311e-17	1	-1.12095e-17	1	0.195037	0.999995	0.416554	0.416554	0.416554	0.416554	0.416554	0.416554	0.416554	0.416554	0.416554	0.416554	0.416554	0.416554
107	MZ1838_Intergen_0040	Intergen							NA	NA	NA	NA	NA	NA	NA	merged.1	52471	52927	+	457	OK	No	No	No	1	3	#N/A	#N/A		#N/A	#N/A	-0.304946	0.492969	#N/A	#N/A	#N/A	#N/A	#N/A	#N/A	#N/A	#N/A	#N/A	#N/A	#N/A	#N/A	#N/A	#N/A	#N/A	#N/A
108	Intergen_0044	Intergen				Intergen		0	CP001363	52544	52648	+	105	0	0	merged.1	52549	52653	+	105	OK	No	No	No	0	0	8.43857e-17	1		3.78541e-17	1	-3.15311e-17	1	-1.12095e-17	1	0.195037	0.999995	0.416554	0.416554	0.416554	0.416554	0.416554	0.416554	0.416554	0.416554	0.416554	0.416554	0.416554	0.416554
109	STM14_0053	putative cytoplasmic protein	STM14_0053	STM0044		CDS	FIG01045144: hypothetical protein	0	CP001363	52649	52864	+	216	5	5	merged.1	52723	52869	+	147	OK	No	No	No	1	2	0.113995	1	1	0.397945	0.517324	-0.172493	0.868502	-0.226169	1	-0.315019	0.999995	4.40735	4.92649	4.46273	4.56101	4.91401	5.04812	4.95403	6.11412	5.89902	6.29172	6.07508	5.8375
110	Intergen_0045	Intergen				Intergen		0	CP001363	52865	52871	+	7	0	0	merged.1	52870	52876	+	7	OK	No	Yes	No	0	0	8.43857e-17	1		3.78541e-17	1	-3.15311e-17	1	-1.12095e-17	1	0.195037	0.999995	0.416554	0.416554	0.416554	0.416554	0.416554	0.416554	0.416554	0.416554	0.416554	0.416554	0.416554	0.416554
111	STM14_0054	bifunctional riboflavin kinase/FMN adenylyltransferase; catalyzes the formation of FMN from riboflavin and the formation of FAD from FMN; in Bacillus the ribC gene has both flavokinase and FAD synthetase activities	STM14_0054	STM0045	ribF	CDS	Riboflavin kinase (EC 2.7.1.26) / FMN adenylyltransferase (EC 2.7.7.2)	Cofactors Vitamins Prosthetic Groups Pigments,Cofactors Vitamins Prosthetic Groups Pigments_Riboflavin FMN FAD,Cofactors Vitamins Prosthetic Groups Pigments_Riboflavin FMN FAD_Riboflavin FMN and FAD metabolism in plants,Cofactors Vitamins Prosthetic Groups Pigments_Riboflavin FMN FAD_riboflavin to FAD,Cofactors Vitamins Prosthetic Groups Pigments_Riboflavin FMN FAD_Riboflavin FMN and FAD metaboli…	CP001363	52872	53810	+	939	0	0	merged.1	52877	53815	+	939	OK	No	No	No	0	0	8.43857e-17	1	14	3.78541e-17	1	-3.15311e-17	1	-1.12095e-17	1	0.195037	0.999995	0.416554	0.416554	0.416554	0.416554	0.416554	0.416554	0.416554	0.416554	0.416554	0.416554	0.416554	0.416554
112	Intergen_0046	Intergen				Intergen		0	CP001363	53811	53854	+	44	0	0	merged.1	53816	53859	+	44	OK	No	No	No	0	0	8.43857e-17	1		3.78541e-17	1	-3.15311e-17	1	-1.12095e-17	1	0.195037	0.999995	0.416554	0.416554	0.416554	0.416554	0.416554	0.416554	0.416554	0.416554	0.416554	0.416554	0.416554	0.416554
113	STM14_0055.RJ	Isoleucyl-tRNA synthetase (EC 6.1.1.5); tRNA aminoacylation, Ile, Cell Division Cluster	STM14_0055	STM0046	ileS	CDS	Isoleucyl-tRNA synthetase (EC 6.1.1.5)	Protein Metabolism,Protein Metabolism_Protein biosynthesis,Protein Metabolism_Protein biosynthesis_tRNA aminoacylation Ile	CP001363	53819	56689	+	2871	0	0	merged.1	53860	56694	+	2835	OK	No	No	No	0	0	8.43857e-17	1	8	3.78541e-17	1	-3.15311e-17	1	-1.12095e-17	1	0.195037	0.999995	0.416554	0.416554	0.416554	0.416554	0.416554	0.416554	0.416554	0.416554	0.416554	0.416554	0.416554	0.416554
114	STM14_0056	lipoprotein signal peptidase; lipoprotein signal peptidase; integral membrane protein that removes signal peptides from prolipoproteins during lipoprotein biosynthesis	STM14_0056	STM0047	lspA	CDS	Lipoprotein signal peptidase (EC 3.4.23.36)	Protein Metabolism,Protein Metabolism_Protein processing and modification,Protein Metabolism_Protein processing and modification_Lipoprotein Biosynthesis,Protein Metabolism_Protein processing and modification_Signal peptidase	CP001363	56689	57189	+	501	1	0	merged.1	56694	57194	+	501	OK	No	No	No	0	0	-3.98522	0.000586027	31	-4.32826	0.000159699	-3.15311e-17	1	4.02624	1	1.97214	0.999995	2.65674	0.416554	0.959041	2.37139	0.416554	0.416554	0.416554	0.416554	0.416554	0.416554	0.416554	0.416554
115	Intergen_0047	Intergen				Intergen		0	CP001363	57190	57202	+	13	0	0	merged.1	57195	57207	+	13	OK	No	Yes	No	1	1	0.00115486	1		3.78541e-17	1	-1.77581	0.277361	-1.73772	1	-0.761581	0.999995	0.416554	0.416554	0.416554	0.416554	0.416554	0.416554	0.416554	0.416554	0.416554	0.416554	0.416554	0.416554
116	MZ1838_Intergen_0041	Intergen							NA	NA	NA	NA	NA	NA	NA	merged.1	57195	57348	+	154	OK	No	No	No	1	2	#N/A	#N/A		#N/A	#N/A	-0.421925	0.882062	#N/A	#N/A	#N/A	#N/A	#N/A	#N/A	#N/A	#N/A	#N/A	#N/A	#N/A	#N/A	#N/A	#N/A	#N/A	#N/A
117	STM14_0057	hypothetical protein	STM14_0057			CDS	hypothetical protein	0	CP001363	57203	57334	+	132	1	0	merged.1	57271	57339	+	69	OK	No	No	No	0	1	-0.134789	1	31	-0.0772105	1	0.148907	1	0.266624	1	0.20855	0.999995	2.06194	2.45639	2.13131	2.13962	1.90145	1.06399	2.12993	0.416554	0.416554	0.416554	0.416554	0.416554
118	Intergen_0048	Intergen				Intergen		0	CP001363	57335	57343	+	9	0	0	merged.1	57340	57348	+	9	OK	No	Yes	No	0	0	8.43857e-17	1		3.78541e-17	1	-3.15311e-17	1	-1.12095e-17	1	0.195037	0.999995	0.416554	0.416554	0.416554	0.416554	0.416554	0.416554	0.416554	0.416554	0.416554	0.416554	0.416554	0.416554
119	STM14_0058	FKBP-type peptidyl-prolyl cis-trans isomerase; similar to Escherichia coli FKBX-type 16KD peptidyl-prolyl cis-trans isomerase; rotamase (AAC73139.1)	STM14_0058	STM0048	slpA	CDS	FKBP-type peptidyl-prolyl cis-trans isomerase SlpA (EC 5.2.1.8)	Protein Metabolism,Protein Metabolism_Protein folding,Protein Metabolism_Protein folding_Peptidyl-prolyl cis-trans isomerase	CP001363	57344	57793	+	450	5	10	merged.1	57349	57798	+	450	OK	No	No	No	0	4	-0.888394	1	31	-1.0768	0.0117378	0.661414	0.669894	1.59405	1	1.32304	0.999995	4.67136	3.17771	3.47031	4.35988	4.36064	3.02475	3.27811	6.70329	6.843	7.32888	6.79757	7.07157
120	STM14_0059	4-hydroxy-3-methylbut-2-enyl diphosphate reductase; catalyzes the conversion of 1-hydroxy-2-methyl-2-(E)-butenyl 4-diphosphate into isopentenyl diphosphate (IPP) and dimethylallyl diphosphate (DMAPP); functions in the nonmevalonate isoprenoid biosynthesis pathway	STM14_0059	STM0049	ispH	CDS	4-hydroxy-3-methylbut-2-enyl diphosphate reductase (EC 1.17.1.2)	Fatty Acids Lipids and Isoprenoids,Fatty Acids Lipids and Isoprenoids_Isoprenoids,Fatty Acids Lipids and Isoprenoids_Isoprenoids_Isoprenoid Biosynthesis,Fatty Acids Lipids and Isoprenoids_Isoprenoids_Nonmevalonate Branch of Isoprenoid Biosynthesis	CP001363	57796	58746	+	951	2	1	merged.1	57801	58751	+	951	OK	No	No	No	0	0	0.529124	1	9	0.696763	0.542342	-3.15311e-17	1	-0.501892	1	-0.403051	0.999995	3.81948	5.59132	3.94	4.0612	4.18132	4.58578	3.90926	2.70279	2.34519	3.24326	2.63322	2.49331
121	Intergen_0049	Intergen				Intergen		0	CP001363	58747	58945	+	199	2	0	merged.1	58752	58950	+	199	OK	No	No	No	3	4	0.819622	1		0.951988	0.543527	0.151755	0.879921	-0.627688	1	-0.52482	0.999995	2.65674	2.86167	3.47031	2.13962	3.34184	3.74741	1.85455	0.416554	0.416554	0.416554	0.416554	0.416554
122	STM14_0059.P	XXX	0			sRNA_cand		0	CP001363	58792	58923	+	132	1	0	merged.1	58797	58928	+	132	OK	No	No	No	1	1	0.342123	1	9	0.337217	1	0.0724531	1	-0.198644	1	-0.123348	0.999995	1.46211	1.63918	1.35236	1.52135	0.416554	2.72825	1.51392	0.416554	0.416554	0.416554	0.416554	0.416554
123	STM14_0060.R	hypothetical protein	0			CDS		0	CP001363	58858	59016	-	159	2	2	merged.1	58863	58991	-	129	OK	No	No	No	1	1	-0.444885	1	6	-0.551894	0.835816	-0.246478	1	0.248665	1	0.207795	0.999995	3.19327	3.51377	3.00663	3.04372	2.18151	1.84905	1.85455	2.55179	2.74134	3.32361	2.04167	3.20331
124	STM14_0060	putative nitrite reductase	STM14_0060	STM0050		CDS	Putative nitrite reductase	0	CP001363	58946	60148	+	1203	27	22	merged.1	58951	60153	+	1203	OK	No	No	No	10	14	0.106144	1	26	0.0926852	0.978726	0.264827	0.551835	0.180119	1	0.0811879	0.999995	8.0604	8.06481	8.11867	7.91706	7.91558	8.05486	8.20784	8.00139	8.28182	8.4424	8.23766	8.12485
125	Intergen_0050	Intergen				Intergen		0	CP001363	60149	60163	+	15	1	0	merged.1	60154	60168	+	15	OK	No	Yes	No	0	0	0.69	1		0.719306	0.776317	-3.15311e-17	1	-0.640681	1	-0.35987	0.999995	2.06194	2.10489	2.76941	1.86336	1.55361	3.02475	2.56024	0.416554	0.416554	0.416554	0.416554	0.416554
126	STM14_0061	ribonucleoside hydrolase RihC; catalyzes the hydrolysis of both purine and pyrimidine ribonucleosides	STM14_0061	STM0051	rihC	CDS	Inosine-uridine preferring nucleoside hydrolase (EC 3.2.2.1)	RNA Metabolism,Nucleosides and Nucleotides,RNA Metabolism_RNA processing and modification,Nucleosides and Nucleotides_Purines,RNA Metabolism_RNA processing and modification_Queuosine-Archaeosine Biosynthesis,Nucleosides and Nucleotides_Purines_Purine conversions	CP001363	60164	61084	+	921	19	21	merged.1	60169	61089	+	921	OK	No	No	No	4	7	0.158389	1	7	0.103273	0.929728	0.213375	0.640626	0.0560713	1	-0.0233067	0.999995	7.99764	8.18734	8.03066	7.89861	8.06535	7.96606	7.9616	7.23018	7.40879	7.63076	7.2572	7.50024
127	Intergen_0051	Intergen				Intergen		0	CP001363	61085	61105	+	21	0	0	merged.1	61090	61110	+	21	OK	No	No	No	0	0	8.43857e-17	1		3.78541e-17	1	-3.15311e-17	1	-1.12095e-17	1	0.195037	0.999995	0.416554	0.416554	0.416554	0.416554	0.416554	0.416554	0.416554	0.416554	0.416554	0.416554	0.416554	0.416554
128	STM14_0062	putative transcriptional regulator; similar to Escherichia coli sequence similarity to Shigella regulator (AAC73721.1); sensor for citrate	STM14_0062	STM0052	citB [J]	CDS	Transcriptional regulatory protein CitB, DpiA	Regulation and Cell signaling,Carbohydrates,Regulation and Cell signaling_Regulation and Cell signaling - no subcategory,Carbohydrates_Organic acids,Regulation and Cell signaling_Regulation and Cell signaling - no subcategory_Orphan regulatory proteins,Carbohydrates_Organic acids_CitAB,Carbohydrates_Organic acids_Citrate Metabolism Transport and Regulation	CP001363	61106	61792	-	687	32	39	merged.1	61111	61797	-	687	OK	No	No	No	9	9	-0.0282014	1	3	0.108382	0.826161	-0.0572869	1	0.0345189	1	-0.0717599	0.999995	8.02543	8.24209	8.2341	7.97985	8.048	7.95291	7.99208	8.73608	8.7046	8.5486	8.64108	8.57835
129	STM14_0063.J	sensor kinase citA	STM14_0063	STM0053	citA [J]	CDS	Sensor kinase CitA, DpiB (EC 2.7.3.-)	Regulation and Cell signaling,Carbohydrates,Regulation and Cell signaling_Regulation and Cell signaling - no subcategory,Carbohydrates_Organic acids,Regulation and Cell signaling_Regulation and Cell signaling - no subcategory_Orphan regulatory proteins,Carbohydrates_Organic acids_CitAB,Carbohydrates_Organic acids_Citrate Metabolism Transport and Regulation	CP001363	61794	63452	-	1659	94	95	merged.1	61799	63457	-	1659	OK	No	No	No	35	42	0.0678733	1	24	0.0721024	0.898087	0.05381	1	-0.0106294	1	-0.0984546	0.999995	9.9366	9.98702	10.0175	9.97411	10.0675	9.99275	10.0704	9.58377	9.61537	9.63136	9.49585	9.61587
130	Intergen_0052	Intergen				Intergen		0	CP001363	63414	63547	+	134	11	6	merged.1	63419	63552	+	134	OK	No	No	No	0	2	0.0123245	1		0.0137761	1	0.0717971	1	0.0561545	1	0.0310552	0.999995	6.25955	6.41945	6.34253	6.68232	6.59366	6.7539	6.39635	5.18078	4.78453	5.12754	5.30721	5.1866
131	STM14_0064	putative oxalacetate decarboxylase subunit beta; oxaloacetate decarboxylase beta chain (SW:DCOB_SALTY)	STM14_0064	STM0054	oadB_1	CDS	Oxaloacetate decarboxylase beta chain (EC 4.1.1.3)	Respiration,Carbohydrates,Respiration_Sodium Ion-Coupled Energetics,Carbohydrates_Central carbohydrate metabolism,Respiration_Sodium Ion-Coupled Energetics_Na+ translocating decarboxylases and related biotin-dependent enzymes,Carbohydrates_Central carbohydrate metabolism_Pyruvate metabolism I_ anaplerotic reactions PEP,GENES_WITH GC GREATER THAN 60	CP001363	63548	64849	-	1302	32	22	merged.1	63553	64854	-	1302	OK	No	No	No	6	5	0.171034	1	9	0.178243	0.489965	0.012509	1	-0.142598	1	-0.215107	0.999995	8.23718	8.39233	8.35178	8.29055	8.48826	8.55281	8.47473	7.0796	7.31976	7.18575	7.25063	7.2653
132	Intergen_0053	Intergen				Intergen		0	CP001363	64850	64861	+	12	0	0	merged.1	64855	64869	+	15	OK	No	Yes	No	0	1	-0.0104383	1		3.78541e-17	1	0.203551	1	0.195579	1	0.247971	0.999995	0.416554	0.416554	0.416554	0.416554	0.416554	0.416554	0.416554	0.416554	0.416554	0.416554	0.416554	0.416554
133	STM14_0065	pyruvate carboxylase subunit B; catalyzes the formation of oxaloacetate from pyruvate	STM14_0065	STM0055	oadA_1	CDS	Oxaloacetate decarboxylase alpha chain (EC 4.1.1.3)	Respiration,Carbohydrates,Respiration_Sodium Ion-Coupled Energetics,Carbohydrates_Central carbohydrate metabolism,Respiration_Sodium Ion-Coupled Energetics_Na+ translocating decarboxylases and related biotin-dependent enzymes,Carbohydrates_Central carbohydrate metabolism_Pyruvate metabolism I_ anaplerotic reactions PEP,GENES_WITH GC GREATER THAN 60	CP001363	64862	66637	-	1776	47	26	merged.1	64870	66678	-	1809	OK	No	No	No	2	5	0.209269	1	12	0.190199	0.442295	0.183773	0.769744	-0.0203434	1	-0.112711	0.999995	8.53108	8.68842	8.85919	8.59558	8.59365	8.82705	8.7669	7.81501	8.07117	8.03742	7.77062	7.86615
134	108619.9.peg.1907	Sensor kinase CitA, DpiB (EC 2.7.3.-)							NA	NA	NA	NA	NA	NA	NA	merged.1	66675	66923	-	249	OK	No	No	No	4	1	#N/A	#N/A		#N/A	#N/A	0.152148	1	#N/A	#N/A	#N/A	#N/A	#N/A	#N/A	#N/A	#N/A	#N/A	#N/A	#N/A	#N/A	#N/A	#N/A	#N/A	#N/A
135	MZ1838_Intergen_0049	Intergen							NA	NA	NA	NA	NA	NA	NA	merged.1	66924	67018	+	95	OK	No	No	No	0	1	#N/A	#N/A		#N/A	#N/A	-0.363258	0.895397	#N/A	#N/A	#N/A	#N/A	#N/A	#N/A	#N/A	#N/A	#N/A	#N/A	#N/A	#N/A	#N/A	#N/A	#N/A	#N/A
136	108619.9.peg.1908	Oxaloacetate decarboxylase beta chain (EC 4.1.1.3)							NA	NA	NA	NA	NA	NA	NA	merged.1	67019	67897	-	879	OK	No	No	No	6	5	#N/A	#N/A		#N/A	#N/A	0.152819	0.854063	#N/A	#N/A	#N/A	#N/A	#N/A	#N/A	#N/A	#N/A	#N/A	#N/A	#N/A	#N/A	#N/A	#N/A	#N/A	#N/A
137	108619.9.peg.1909	Oxaloacetate decarboxylase beta chain (EC 4.1.1.3)							NA	NA	NA	NA	NA	NA	NA	merged.1	67879	68319	-	441	OK	No	No	No	2	3	#N/A	#N/A		#N/A	#N/A	0.0714865	1	#N/A	#N/A	#N/A	#N/A	#N/A	#N/A	#N/A	#N/A	#N/A	#N/A	#N/A	#N/A	#N/A	#N/A	#N/A	#N/A
138	MZ1838_Intergen_0050	Intergen							NA	NA	NA	NA	NA	NA	NA	merged.1	68320	68334	+	15	OK	No	Yes	No	0	0	#N/A	#N/A		#N/A	#N/A	-3.15311e-17	1	#N/A	#N/A	#N/A	#N/A	#N/A	#N/A	#N/A	#N/A	#N/A	#N/A	#N/A	#N/A	#N/A	#N/A	#N/A	#N/A
139	108619.9.peg.1910	Oxaloacetate decarboxylase alpha chain (EC 4.1.1.3)							NA	NA	NA	NA	NA	NA	NA	merged.1	68335	70110	-	1776	OK	No	No	No	7	8	#N/A	#N/A		#N/A	#N/A	0.135152	0.893589	#N/A	#N/A	#N/A	#N/A	#N/A	#N/A	#N/A	#N/A	#N/A	#N/A	#N/A	#N/A	#N/A	#N/A	#N/A	#N/A
140	MZ1838_Intergen_0051	Intergen							NA	NA	NA	NA	NA	NA	NA	merged.1	70111	70126	+	16	OK	No	No	No	0	0	#N/A	#N/A		#N/A	#N/A	-3.15311e-17	1	#N/A	#N/A	#N/A	#N/A	#N/A	#N/A	#N/A	#N/A	#N/A	#N/A	#N/A	#N/A	#N/A	#N/A	#N/A	#N/A
141	108619.9.peg.1911	Oxaloacetate decarboxylase gamma chain (EC 4.1.1.3)							NA	NA	NA	NA	NA	NA	NA	merged.1	70127	70366	-	240	OK	No	No	No	2	5	#N/A	#N/A		#N/A	#N/A	0.11101	1	#N/A	#N/A	#N/A	#N/A	#N/A	#N/A	#N/A	#N/A	#N/A	#N/A	#N/A	#N/A	#N/A	#N/A	#N/A	#N/A
142	MZ1838_Intergen_0052	Intergen							NA	NA	NA	NA	NA	NA	NA	merged.1	70367	70524	+	158	OK	No	No	No	0	1	#N/A	#N/A		#N/A	#N/A	0.115439	1	#N/A	#N/A	#N/A	#N/A	#N/A	#N/A	#N/A	#N/A	#N/A	#N/A	#N/A	#N/A	#N/A	#N/A	#N/A	#N/A
143	108619.9.peg.1912	Na(+)Citrate OH(-) antiporter							NA	NA	NA	NA	NA	NA	NA	merged.1	70525	71865	-	1341	OK	No	No	No	56	22	#N/A	#N/A		#N/A	#N/A	-0.0526571	1	#N/A	#N/A	#N/A	#N/A	#N/A	#N/A	#N/A	#N/A	#N/A	#N/A	#N/A	#N/A	#N/A	#N/A	#N/A	#N/A
144	MZ1838_Intergen_0053	Intergen							NA	NA	NA	NA	NA	NA	NA	merged.1	71866	72121	+	256	OK	No	No	No	6	7	#N/A	#N/A		#N/A	#N/A	-0.576768	0.0598469	#N/A	#N/A	#N/A	#N/A	#N/A	#N/A	#N/A	#N/A	#N/A	#N/A	#N/A	#N/A	#N/A	#N/A	#N/A	#N/A
145	108619.9.peg.1913	[Citrate [pro-3S]-lyase] ligase (EC 6.2.1.22)							NA	NA	NA	NA	NA	NA	NA	merged.1	72122	73153	+	1032	OK	No	No	No	12	5	#N/A	#N/A		#N/A	#N/A	-0.118289	1	#N/A	#N/A	#N/A	#N/A	#N/A	#N/A	#N/A	#N/A	#N/A	#N/A	#N/A	#N/A	#N/A	#N/A	#N/A	#N/A
146	MZ1838_Intergen_0054	Intergen							NA	NA	NA	NA	NA	NA	NA	merged.1	73154	73182	+	29	OK	No	No	No	0	0	#N/A	#N/A		#N/A	#N/A	-3.15311e-17	1	#N/A	#N/A	#N/A	#N/A	#N/A	#N/A	#N/A	#N/A	#N/A	#N/A	#N/A	#N/A	#N/A	#N/A	#N/A	#N/A
147	108619.9.peg.1914	Citrate lyase beta chain (EC 4.1.3.6)							NA	NA	NA	NA	NA	NA	NA	merged.1	73183	73476	+	294	OK	No	No	No	4	0	#N/A	#N/A		#N/A	#N/A	0.245764	1	#N/A	#N/A	#N/A	#N/A	#N/A	#N/A	#N/A	#N/A	#N/A	#N/A	#N/A	#N/A	#N/A	#N/A	#N/A	#N/A
148	108619.9.peg.1915	Citrate lyase beta chain (EC 4.1.3.6)							NA	NA	NA	NA	NA	NA	NA	merged.1	73473	74342	+	870	OK	No	No	No	4	3	#N/A	#N/A		#N/A	#N/A	0.0665137	1	#N/A	#N/A	#N/A	#N/A	#N/A	#N/A	#N/A	#N/A	#N/A	#N/A	#N/A	#N/A	#N/A	#N/A	#N/A	#N/A
149	MZ1838_Intergen_0055	Intergen							NA	NA	NA	NA	NA	NA	NA	merged.1	74343	74352	+	10	OK	No	Yes	No	0	0	#N/A	#N/A		#N/A	#N/A	-3.15311e-17	1	#N/A	#N/A	#N/A	#N/A	#N/A	#N/A	#N/A	#N/A	#N/A	#N/A	#N/A	#N/A	#N/A	#N/A	#N/A	#N/A
150	108619.9.peg.1916	Citrate lyase alpha chain (EC 4.1.3.6)							NA	NA	NA	NA	NA	NA	NA	merged.1	74353	75873	+	1521	OK	No	No	No	10	7	#N/A	#N/A		#N/A	#N/A	0.140663	0.855076	#N/A	#N/A	#N/A	#N/A	#N/A	#N/A	#N/A	#N/A	#N/A	#N/A	#N/A	#N/A	#N/A	#N/A	#N/A	#N/A
151	108619.9.peg.1917	Apo-citrate lyase phosphoribosyl-dephospho-CoA transferase (EC 2.7.7.61)							NA	NA	NA	NA	NA	NA	NA	merged.1	75873	76424	+	552	OK	No	No	No	8	0	#N/A	#N/A		#N/A	#N/A	0.0565072	1	#N/A	#N/A	#N/A	#N/A	#N/A	#N/A	#N/A	#N/A	#N/A	#N/A	#N/A	#N/A	#N/A	#N/A	#N/A	#N/A
152	108619.9.peg.1918	2-(5''-triphosphoribosyl)-3'-dephosphocoenzyme-A synthase (EC 2.7.8.25)							NA	NA	NA	NA	NA	NA	NA	merged.1	76402	77310	+	909	OK	No	No	No	7	10	#N/A	#N/A		#N/A	#N/A	0.169413	0.762696	#N/A	#N/A	#N/A	#N/A	#N/A	#N/A	#N/A	#N/A	#N/A	#N/A	#N/A	#N/A	#N/A	#N/A	#N/A	#N/A
153	MZ1838_Intergen_0056	Intergen							NA	NA	NA	NA	NA	NA	NA	merged.1	77311	77489	+	179	OK	No	No	No	1	5	#N/A	#N/A		#N/A	#N/A	-0.2027	0.901086	#N/A	#N/A	#N/A	#N/A	#N/A	#N/A	#N/A	#N/A	#N/A	#N/A	#N/A	#N/A	#N/A	#N/A	#N/A	#N/A
154	108619.9.peg.1919	4-hydroxy-tetrahydrodipicolinate reductase (EC 1.17.1.8)							NA	NA	NA	NA	NA	NA	NA	merged.1	77490	78311	+	822	OK	No	No	No	0	0	#N/A	#N/A		#N/A	#N/A	-3.15311e-17	1	#N/A	#N/A	#N/A	#N/A	#N/A	#N/A	#N/A	#N/A	#N/A	#N/A	#N/A	#N/A	#N/A	#N/A	#N/A	#N/A
155	MZ1838_Intergen_0057	Intergen							NA	NA	NA	NA	NA	NA	NA	merged.1	78312	78413	+	102	OK	No	No	No	0	0	#N/A	#N/A		#N/A	#N/A	-3.15311e-17	1	#N/A	#N/A	#N/A	#N/A	#N/A	#N/A	#N/A	#N/A	#N/A	#N/A	#N/A	#N/A	#N/A	#N/A	#N/A	#N/A
156	STM14_0076	hypothetical protein	STM14_0076	STM04610		CDS	FIG01046809: hypothetical protein	0	CP001363	74964	75239	-	276	5	4	merged.1	78359	78536	-	178	frameshift	No	No	No	3	3	0.0745754	1	9	0.00236643	1	-0.125803	1	-0.149257	1	-0.257278	0.999995	6.51615	6.46861	6.15789	5.98953	6.27372	6.17783	6.20139	5.86467	6.11494	6.08828	5.8673	5.80091
157	Intergen_0061	Intergen				Intergen		0	CP001363	75240	75880	+	641	0	1	merged.1	78537	79174	+	638	OK	No	No	No	2	2	-0.362456	1		0.0397682	1	0.0223773	1	0.405204	1	0.253048	0.999995	0.416554	0.416554	0.416554	0.416554	0.416554	0.416554	0.416554	4.41895	3.71255	4.49087	3.79243	3.20331
158	STM14_0076.J	putative viral protein	0			CDS?		0	CP001363	75250	75436	+	187	0	0	merged.1	78547	78729	+	183	OK	No	Yes	No	2	2	0.0121578	1	16	3.78541e-17	1	0.0223767	1	0.0443276	1	0.0358338	0.999995	0.416554	0.416554	0.416554	0.416554	0.416554	0.416554	0.416554	0.416554	0.416554	0.416554	0.416554	0.416554
159	STM14_0076.J2	hypothetical protein	0			CDS?		0	CP001363	75494	75640	-	147	0	0	merged.1	78788	78934	-	147	OK	No	No	No	0	0	8.43857e-17	1	6	3.78541e-17	1	-3.15311e-17	1	-1.12095e-17	1	0.195037	0.999995	0.416554	0.416554	0.416554	0.416554	0.416554	0.416554	0.416554	0.416554	0.416554	0.416554	0.416554	0.416554
160	STM14_0076.J3	hypothetical protein	0			CDS		0	CP001363	75668	75823	-	156	0	0	merged.1	78962	79117	-	156	OK	No	No	No	0	0	8.43857e-17	1	6	3.78541e-17	1	-3.15311e-17	1	-1.12095e-17	1	0.195037	0.999995	0.416554	0.416554	0.416554	0.416554	0.416554	0.416554	0.416554	0.416554	0.416554	0.416554	0.416554	0.416554
161	108619.9.peg.1923	Carbamoyl-phosphate synthase small chain (EC 6.3.5.5)							NA	NA	NA	NA	NA	NA	NA	merged.1	79175	80323	+	1149	OK	No	No	No	2	3	#N/A	#N/A		#N/A	#N/A	-1.12212	0.00034629	#N/A	#N/A	#N/A	#N/A	#N/A	#N/A	#N/A	#N/A	#N/A	#N/A	#N/A	#N/A	#N/A	#N/A	#N/A	#N/A
162	STM14_0077	carbamoyl phosphate synthase small subunit; catalyzes production of carbamoyl phosphate from bicarbonate and glutamine in pyrimidine and arginine biosynthesis pathways; forms an octamer composed of four CarAB dimers	STM14_0077	STM0066	carA	CDS	Carbamoyl-phosphate synthase small chain (EC 6.3.5.5)	Nucleosides and Nucleotides,Cell Division and Cell Cycle,Nucleosides and Nucleotides_Pyrimidines,Cell Division and Cell Cycle_Cell Division and Cell Cycle - no subcategory,Nucleosides and Nucleotides_Pyrimidines_De Novo Pyrimidine Synthesis,Cell Division and Cell Cycle_Cell Division and Cell Cycle - no subcategory_Macromolecular synthesis operon,Genes with CRP binding sites	CP001363	75881	77029	+	1149	12	26	merged.1	79280	80323	+	1044	OK	No	No	No	2	3	-0.952544	0.0875082	8	-0.906021	2.45438e-05	-1.12211	0.00034629	-0.12451	1	-0.183143	0.999995	7.38205	6.66699	6.45701	7.22444	6.18128	6.29358	6.28819	7.50141	7.1066	6.53048	7.6658	6.69658
163	Intergen_0062	Intergen				Intergen		0	CP001363	77030	77047	+	18	2	0	merged.1	80324	80341	+	18	OK	No	No	No	0	0	-0.831373	0.524759		-0.85662	0.0220352	-3.15311e-17	1	0.884707	1	0.821437	0.999995	5.17528	4.34504	4.87586	5.61314	4.46889	4.44266	4.72427	0.416554	0.416554	0.416554	0.416554	0.416554
164	STM14_0078	carbamoyl phosphate synthase large subunit; four CarB-CarA dimers form the carbamoyl phosphate synthetase holoenzyme that catalyzes the production of carbamoyl phosphate; CarB is responsible for the amidotransferase activity	STM14_0078	STM0067	carB	CDS	Carbamoyl-phosphate synthase large chain (EC 6.3.5.5)	Nucleosides and Nucleotides,Cell Division and Cell Cycle,Nucleosides and Nucleotides_Pyrimidines,Cell Division and Cell Cycle_Cell Division and Cell Cycle - no subcategory,Nucleosides and Nucleotides_Pyrimidines_De Novo Pyrimidine Synthesis,Cell Division and Cell Cycle_Cell Division and Cell Cycle - no subcategory_Macromolecular synthesis operon,Genes Regulated by SsrA-SssrB TCS,HEG-Genes	CP001363	77048	80275	+	3228	49	57	merged.1	80342	83569	+	3228	OK	No	No	No	21	32	-0.982476	0.000113189	8	-0.930272	9.28958e-14	-1.17267	5.84488e-13	-0.169146	1	-0.254065	0.999995	8.77745	8.01604	7.93332	8.65451	7.76976	7.50187	7.58672	9.06017	8.15753	8.03145	9.02889	8.06053
165	Intergen_0064	Intergen				Intergen		0	CP001363	80958	81259	+	302	13	24	merged.1	83541	83842	+	302	OK	No	No	No	2	2	-0.0861059	1		-0.31925	0.441083	-0.277644	0.786848	-0.247333	1	-0.343952	0.999995	6.66493	6.33714	6.43686	6.69307	6.21275	6.45145	6.40932	7.47542	7.50119	7.45908	7.7048	7.48878
166	Intergen_0063	Intergen				Intergen		0	CP001363	80276	80353	+	78	1	0	merged.1	83570	83647	+	78	OK	No	No	No	0	2	-0.734033	1		-0.74847	0.592081	0.0733828	1	0.823425	1	0.75797	0.999995	3.58346	1.89074	3.54751	3.84695	2.61754	3.02475	3.67164	0.416554	0.416554	0.416554	0.416554	0.416554
167	STM14_0081.J	transcriptional regulator of cai and fix operon	STM14_0081	STM0068	caiF	CDS	Transcriptional activatory protein CaiF	Fatty Acids Lipids and Isoprenoids,Fatty Acids Lipids and Isoprenoids_Fatty acids,Fatty Acids Lipids and Isoprenoids_Fatty acids_Carnitine Metabolism in Microorganisms,Genes with CRP binding sites	CP001363	81254	81655	+	402	7	13	merged.1	83843	84238	+	396	OK	No	No	No	9	2	0.0226257	1	3	0.099239	1	-0.0472334	1	-0.06859	1	-0.190514	0.999995	5.61227	5.36076	6.29854	5.63559	5.57764	5.52157	5.62204	6.4705	6.15883	6.04153	6.16174	6.18852
168	Intergen_0065	Intergen				Intergen		0	CP001363	81656	81731	+	76	2	1	merged.1	84239	84315	+	77	OK	No	No	No	0	0	0.0463196	1		0.0153561	1	-3.15311e-17	1	-0.0487065	1	0.0620267	0.999995	2.48436	3.17771	3.21029	3.17218	3.09393	2.55349	1.85455	3.28474	3.05182	2.9713	2.46165	1.80021
169	STM14_0082	carnitine operon protein CaiE; involved in the synthesis of a cofactor required for carnitine dehydratase and carnitine racemase activities	STM14_0082	STM0069	caiE	CDS	Carnitine operon protein CaiE	Fatty Acids Lipids and Isoprenoids,Fatty Acids Lipids and Isoprenoids_Fatty acids,Fatty Acids Lipids and Isoprenoids_Fatty acids_Carnitine Metabolism in Microorganisms	CP001363	81732	82328	-	597	13	7	merged.1	84316	84912	-	597	OK	No	No	No	8	9	0.132963	1	10	-0.0261409	1	0.345378	0.492727	0.244384	1	0.160458	0.999995	7.09033	7.15542	7.02793	6.98308	7.05091	6.95188	6.95168	5.63977	5.69057	5.99322	6.20319	6.50516
170	STM14_0082.J	hypothetical protein	0			CDS		0	CP001363	82309	82422	-	114	2	1	merged.1	84909	85007	-	99	OK	No	No	No	1	1	0.136024	1	1	0.158228	1	0.56404	0.561198	0.281447	1	0.203676	0.999995	4.92849	5.6941	5.4388	5.49528	5.05962	5.11258	5.53005	4.1824	3.52405	4.30547	3.46903	2.82022
171	Intergen_0066	Intergen				Intergen		0	CP001363	82329	82436	+	108	1	2	merged.1	84913	85021	+	109	OK	No	No	No	1	1	0.121351	1		0.084975	1	0.577497	0.54473	0.371673	1	0.219777	0.999995	4.3074	3.65638	4.46273	3.59524	2.95192	4.28377	4.3998	4.80018	5.54931	5.27627	5.35703	4.90566
172	STM14_0083	carnitinyl-CoA dehydratase; catalyzes the dehydration of L-carnitinyl-CoA to crotonobetainyl-CoA	STM14_0083	STM0070	caiD	CDS	Carnitine racemase (EC 5.-.-.-) / Carnitinyl-CoA dehydratase (EC 4.2.1.-)	Fatty Acids Lipids and Isoprenoids,Fatty Acids Lipids and Isoprenoids_Fatty acids,Fatty Acids Lipids and Isoprenoids_Fatty acids_Carnitine Metabolism in Microorganisms	CP001363	82437	83222	-	786	25	16	merged.1	85022	85807	-	786	OK	No	No	No	14	12	-0.0222194	1	3	0.270416	0.487466	0.111319	0.999478	0.173897	1	0.0902489	0.999995	7.86769	8.15166	8.04737	7.97545	7.95799	8.33031	8.40846	6.56225	5.97464	5.82401	6.17569	5.21469
173	Intergen_0067	Intergen				Intergen		0	CP001363	83223	83275	+	53	0	2	merged.1	85808	85860	+	53	OK	No	No	No	0	2	-0.098101	1		0.0121626	1	-0.651228	0.1348	-0.558081	1	-0.492472	0.999995	0.416554	0.416554	0.416554	0.416554	0.416554	0.416554	0.416554	5.78226	5.7776	5.75324	5.66459	5.68522
174	STM14_0084	putative crotonobetaine/carnitine-CoA ligase; similar to Escherichia coli probable crotonobetaine/carnitine-CoA ligase (AAC73148.1)	STM14_0084	STM0071	caiC	CDS	Crotonobetaine carnitine-CoA ligase (EC 6.3.2.-)	Fatty Acids Lipids and Isoprenoids,Fatty Acids Lipids and Isoprenoids_Fatty acids,Fatty Acids Lipids and Isoprenoids_Fatty acids_Carnitine Metabolism in Microorganisms	CP001363	83276	84829	-	1554	41	64	merged.1	85861	87414	-	1554	OK	No	No	No	20	32	-0.0658685	1	4	-0.220512	0.325577	0.251847	0.87629	0.35397	1	0.253326	0.999995	8.20976	8.27286	8.03736	8.33925	8.01713	8.00903	7.87544	9.19208	9.21778	9.37864	9.08171	9.29423
175	Intergen_0068	Intergen				Intergen		0	CP001363	84830	84891	+	62	2	0	merged.1	87415	87476	+	62	OK	No	No	No	0	2	0.849676	1		0.85163	0.339682	0.519593	0.620682	-0.370922	1	-0.335155	0.999995	3.07666	3.72272	3.75706	2.74637	3.90123	2.72825	3.83432	0.416554	0.416554	0.416554	0.416554	0.416554
176	STM14_0085.R	Crotonobetainyl-CoA:carnitine CoA-transferase (EC 2.8.3.-); Carnitine Metabolism in Microorganisms	STM14_0085	STM0072	caiB	CDS	Crotonobetainyl-CoA:carnitine CoA-transferase (EC 2.8.3.-)	Fatty Acids Lipids and Isoprenoids,Fatty Acids Lipids and Isoprenoids_Fatty acids,Fatty Acids Lipids and Isoprenoids_Fatty acids_Carnitine Metabolism in Microorganisms	CP001363	84892	86163	-	1272	32	41	merged.1	87477	88748	-	1272	OK	No	No	No	7	5	0.143032	1	5	0.211547	0.356158	0.308842	0.621971	0.189138	1	0.0967399	0.999995	8.49461	8.58298	8.44805	8.34267	8.70298	8.58441	8.8237	8.68483	8.74115	8.82015	8.60545	8.63141
177	STM14_0086	hypothetical protein	STM14_0086			CDS	hypothetical protein	0	CP001363	86109	86246	-	138	4	4	merged.1	88694	88831	-	138	OK	No	No	No	2	0	0.00211698	1	8	0.105677	1	0.205474	1	0.249121	1	0.108271	0.999995	5.87921	5.93702	5.97435	5.70095	5.50321	5.98468	5.95836	5.07399	4.81228	4.98659	4.72122	5.06843
178	STM14_0087	crotonobetainyl-CoA dehydrogenase; catalyzes the reduction of crotonobetainyl-CoA to gamma-butyrobetainyl-CoA	STM14_0087	STM0073	caiA	CDS	Crotonobetainyl-CoA dehydrogenase (EC 1.3.99.-)	Fatty Acids Lipids and Isoprenoids,Fatty Acids Lipids and Isoprenoids_Fatty acids,Fatty Acids Lipids and Isoprenoids_Fatty acids_Carnitine Metabolism in Microorganisms,Genes with CRP binding sites	CP001363	86221	87363	-	1143	21	19	merged.1	88806	89948	-	1143	OK	No	No	No	9	8	0.184049	1	14	0.224706	0.651293	0.210961	0.618914	0.0514912	1	-0.048794	0.999995	7.4422	7.36727	7.59439	7.41176	7.56548	7.7801	7.96599	7.16012	7.33897	7.60285	7.42427	7.21056
179	STM14_0086.J	hypothetical protein	0			CDS		0	CP001363	86173	87351	+	1179	20	21	merged.1	89094	89936	+	843	OK	No	No	No	8	8	0.191654	1	16	0.165554	0.849113	0.219744	0.541477	0.0385234	1	-0.0479194	0.999995	7.33205	7.51499	7.78976	7.58332	7.4381	7.95291	7.37829	7.30881	7.2197	7.42762	7.27026	7.40594
180	Intergen_0069	Intergen				Intergen		0	CP001363	87364	87397	+	34	0	0	merged.1	89949	89982	+	34	OK	No	No	No	0	0	8.43857e-17	1		3.78541e-17	1	-3.15311e-17	1	-1.12095e-17	1	0.195037	0.999995	0.416554	0.416554	0.416554	0.416554	0.416554	0.416554	0.416554	0.416554	0.416554	0.416554	0.416554	0.416554
181	STM14_0088	L-carnitine/gamma-butyrobetaine antiporter; catalyzes the exchange of L-carnitine for gamma-butyrobetaine in carnitine metabolism	STM14_0088	STM0074	caiT	CDS	L-carnitine/gamma-butyrobetaine antiporter	Fatty Acids Lipids and Isoprenoids,Fatty Acids Lipids and Isoprenoids_Fatty acids,Fatty Acids Lipids and Isoprenoids_Fatty acids_Carnitine Metabolism in Microorganisms	CP001363	87398	88915	-	1518	57	36	merged.1	89983	91500	-	1518	OK	No	No	No	13	25	0.0899857	1	4	0.0984462	0.817742	0.191425	0.792581	0.129254	1	0.0581548	0.999995	9.01581	9.14677	9.07176	9.05313	9.23463	9.14669	9.10647	8.29086	8.3234	8.18988	8.34031	8.47182
182	Intergen_0070	Intergen				Intergen		0	CP001363	88916	89118	+	203	4	14	merged.1	91501	91703	+	203	OK	No	No	No	4	11	-2.54858	0.0151991		-3.12449	0.00075812	-0.895482	0.191196	2.1135	1	1.76357	0.999995	2.8107	0.947193	0.416554	2.74637	1.09432	1.06399	1.06715	5.41758	4.0752	2.86792	5.85	3.41179
183	STM14_0088.J	hypothetical protein	0			CDS?		0	CP001363	88974	89078	-	105	13	4	merged.1	91559	91663	-	105	OK	No	No	No	10	4	-2.21238	0.0368773	16	-2.07128	5.15622e-06	-0.89472	0.178092	1.69646	1	1.38934	0.999995	4.96174	3.90521	3.00663	5.4453	3.55332	3.27058	2.12993	2.70279	0.903004	0.416554	2.63322	1.03614
184	STM14_0089.J	hypothetical protein	STM14_0089	STM04615		CDS	FIG01045916: hypothetical protein	0	CP001363	89057	89287	+	231	4	7	merged.1	91642	91758	+	117	OK	No	No	No	0	2	-2.92767	0.000295263	16	-3.36398	0.0247343	-2.36666	0.00319082	0.676013	1	0.365089	0.999995	2.06194	0.416554	0.959041	1.52135	0.416554	0.416554	0.416554	4.73157	3.30717	2.19805	5.30721	3.08656
185	108619.9.peg.1933	FIG01045916: hypothetical protein							NA	NA	NA	NA	NA	NA	NA	merged.1	91728	91913	+	186	OK	No	No	No	4	0	#N/A	#N/A		#N/A	#N/A	-3.21811	1.80065e-05	#N/A	#N/A	#N/A	#N/A	#N/A	#N/A	#N/A	#N/A	#N/A	#N/A	#N/A	#N/A	#N/A	#N/A	#N/A	#N/A
186	Intergen_0071	Intergen				Intergen		0	CP001363	89329	89395	+	67	5	1	merged.1	91914	91980	+	67	OK	No	No	No	4	2	-0.147875	1		-0.112714	1	-2.4086	0.000919952	-2.13313	0.873869	-1.84296	0.999995	5.96373	6.40942	6.08207	6.55849	6.18128	5.96735	6.20139	1.7118	1.79727	1.80899	1.44678	1.03614
187	STM14_0090	putative electron transfer flavoprotein FixA; required for anaerobic carnitine reduction, may act to transfer electrons to crotonobetaine reductase	STM14_0090	STM0075	fixA	CDS	Electron transfer flavoprotein, beta subunit FixA	Fatty Acids Lipids and Isoprenoids,Fatty Acids Lipids and Isoprenoids_Fatty acids,Fatty Acids Lipids and Isoprenoids_Fatty acids_Carnitine Metabolism in Microorganisms,Genes with CRP binding sites	CP001363	89396	90166	+	771	19	11	merged.1	91981	92751	+	771	OK	No	No	No	7	9	-0.176183	1	3	0.0404624	1	-0.193337	0.905927	0.0490813	1	-0.0315333	0.999995	7.35727	7.22574	7.49556	7.4629	7.54708	7.57805	7.44907	6.90368	6.6489	6.46113	6.99144	6.83872
188	Intergen_0072	Intergen				Intergen		0	CP001363	90167	90181	+	15	0	0	merged.1	92752	92766	+	15	OK	No	Yes	No	0	0	8.43857e-17	1		3.78541e-17	1	-3.15311e-17	1	-1.12095e-17	1	0.195037	0.999995	0.416554	0.416554	0.416554	0.416554	0.416554	0.416554	0.416554	0.416554	0.416554	0.416554	0.416554	0.416554
189	STM14_0091	putative electron transfer flavoprotein FixB; involved in electron transfer during carnitine metabolism	STM14_0091	STM0076	fixB	CDS	Electron transfer flavoprotein, alpha subunit FixB	Fatty Acids Lipids and Isoprenoids,Fatty Acids Lipids and Isoprenoids_Fatty acids,Fatty Acids Lipids and Isoprenoids_Fatty acids_Carnitine Metabolism in Microorganisms	CP001363	90182	91123	+	942	15	14	merged.1	92767	93708	+	942	OK	No	No	No	6	6	0.19357	1	2	0.19075	0.623577	0.349981	0.430526	0.174634	1	0.106947	0.999995	7.38205	7.80641	7.73718	7.69447	7.65414	7.60631	7.85663	6.83175	7.17231	7.18575	7.06073	6.89188
190	Intergen_0073	Intergen				Intergen		0	CP001363	91124	91172	+	49	1	0	merged.1	93709	93757	+	49	OK	No	No	No	1	0	0.179246	1		0.190071	1	0.390379	0.708113	0.25824	1	0.203083	0.999995	2.28856	2.29132	1.6611	1.52135	1.55361	2.55349	2.12993	0.416554	0.416554	0.416554	0.416554	0.416554
191	STM14_0092	putative oxidoreductase FixC; FAD/NAD(P)-binding domain; possibly part of an electron transfer system required for anaerobic carnitine reduction	STM14_0092	STM0077	fixC_1	CDS	Probable electron transfer flavoprotein-quinone oxidoreductase FixC (EC 1.5.5.-)	Carbohydrates,Carbohydrates_Fermentation,Carbohydrates_Fermentation_Acetyl-CoA fermentation to Butyrate	CP001363	91173	92459	+	1287	22	12	merged.1	93758	95044	+	1287	OK	No	No	No	8	4	0.223139	1	14	0.196315	0.619917	0.133645	0.888989	-0.0714093	1	-0.16731	0.999995	7.92362	8.17555	8.16228	8.09777	8.2996	8.40942	8.01347	7.39452	7.6354	7.29441	7.32762	7.64144
192	STM14_0093	putative ferredoxin; similar to Escherichia coli putative ferredoxin (AAC73155.1); carnitine metabolism	STM14_0093	STM0078	fixX	CDS	Ferredoxin-like protein FixX	Carbohydrates,Carbohydrates_Fermentation,Carbohydrates_Fermentation_Acetyl-CoA fermentation to Butyrate	CP001363	92456	92743	+	288	2	6	merged.1	95041	95328	+	288	OK	No	No	No	2	4	0.241283	1	10	0.410785	0.957425	1.13724	0.636863	1.67734	1	1.56113	0.999995	3.30115	3.17771	3.6208	2.13962	2.18151	3.48056	2.73522	4.62212	5.04057	3.78741	4.33031	4.90566
193	Intergen_0074	Intergen				Intergen		0	CP001363	92744	92889	+	146	2	3	merged.1	95329	95474	+	146	OK	No	No	No	1	0	-0.140231	1		-0.150868	1	0.255488	1	0.439975	1	0.325241	0.999995	4.3074	3.78615	3.6208	3.76783	3.64848	4.10518	4.34686	6.01657	6.01102	5.66348	5.77867	6.1454
194	STM14_0094.J	sugar transporter, putative	STM14_0094	STM0079	yaaU	CDS	Putative metabolite transport protein yaaU	0	CP001363	92806	94230	+	1425	29	25	merged.1	95391	96815	+	1425	OK	No	No	No	11	10	0.139332	1	5	0.243392	0.522495	0.315863	0.28589	0.183665	1	0.0934711	0.999995	8.37626	8.35621	8.55475	8.28701	8.52947	8.27505	9.05376	7.99774	8.05964	7.82613	7.86404	7.88375
195	Intergen_0075	Intergen				Intergen		0	CP001363	94231	94318	+	88	1	5	merged.1	96816	96903	+	88	OK	No	No	No	0	2	0.206963	1		0.280935	1	0.0181798	1	-0.162635	1	-0.125503	0.999995	2.8107	3.26934	1.35236	1.07222	2.95192	2.35461	0.416554	5.91194	5.62949	5.91758	5.93448	6.32362
196	STM14_0095	putative outer membrane lipoprotein	STM14_0095	STM0080		CDS	probable lipoprotein	0	CP001363	94319	94549	+	231	2	12	merged.1	96904	97134	+	231	OK	No	No	No	8	12	0.240918	1	1	-1.96559	0.0993791	-0.22361	0.607681	-0.603757	1	-0.726849	0.999995	2.06194	1.33428	1.35236	2.13962	1.09432	0.416554	0.416554	6.512	6.96544	6.77868	6.17569	7.14639
197	Intergen_0076	Intergen				Intergen		0	CP001363	94550	94842	+	293	29	28	merged.1	97135	97429	+	295	OK	No	No	No	11	20	-0.232953	1		-0.309097	0.288965	-0.127542	0.957928	0.119217	1	0.0187005	0.999995	7.41844	7.16141	6.92319	7.41826	7.09381	7.06209	7.2969	7.41107	7.41785	6.92106	7.20374	7.25857
198	STM14_0096	putative secreted protein	STM14_0096	STM0081		CDS	Probable secreted protein	0	CP001363	94843	95259	+	417	27	34	merged.1	97399	97851	+	453	OK	No	No	No	16	32	-0.342243	1	5	-0.417104	0.0170247	-0.188652	0.888989	0.25569	1	0.167889	0.999995	7.69055	7.47224	7.29188	7.83695	7.49041	7.30903	7.17312	8.31743	8.15753	7.96412	8.3434	8.20404
199	STM14_0096.J	hypothetical protein	0			CDS		0	CP001363	95208	95360	+	153	13	19	merged.1	97800	97952	+	153	OK	No	No	No	13	10	-0.39656	1	5	0.0328968	1	-0.0621702	1	0.689603	1	0.59694	0.999995	6.27286	6.29415	6.52541	6.32969	6.37458	6.37467	6.02727	6.96473	6.57793	6.08828	6.90196	6.47063
200	STM14_0097	hypothetical protein	STM14_0097			CDS/sRNA?	hypothetical protein	0	CP001363	95263	95379	-	117	17	11	merged.1	97855	97971	-	117	OK	No	No	No	10	10	-0.282486	1	12	-0.417943	0.16907	-0.0327015	1	0.638798	1	0.570174	0.999995	6.47066	6.26104	5.78009	6.55849	6.21275	6.33469	5.86731	5.60183	5.73474	5.78197	5.72276	5.72482
201	Intergen_0077	Intergen				Intergen		0	CP001363	95380	95482	+	103	13	13	merged.1	97972	98074	+	103	OK	No	No	No	7	5	-0.370325	1		-0.155048	0.839537	-0.25234	0.62231	0.126802	1	0.0223278	0.999995	7.11271	6.86358	6.85648	7.1945	6.87517	7.1871	7.19575	7.21141	6.96544	6.70561	7.17625	6.58265
202	STM14_0098	putative secreted protein	STM14_0098	STM0082		CDS	Probable secreted protein	Genes Regulated by SsrA-SssrB TCS	CP001363	95483	95773	-	291	18	18	merged.1	98075	98365	-	291	OK	No	No	No	17	9	-0.223583	1	28	-0.170176	0.839537	-0.438136	0.0670758	-0.199516	1	-0.276577	0.999995	7.11271	6.89987	7.17508	7.23918	7.01565	7.23132	6.64684	5.79913	5.7776	5.39258	5.96693	5.81932
203	Intergen_0078	Intergen				Intergen		0	CP001363	95774	95982	+	209	23	39	merged.1	98366	98574	+	209	OK	No	No	No	12	21	-0.198666	1		-0.360788	0.278252	-0.343488	0.119193	-0.134535	1	-0.22907	0.999995	6.72427	6.60678	6.17015	7.01769	6.28857	6.81329	6.67932	8.45678	8.38012	8.20321	8.40687	8.68007
204	STM14_0099	putative inner membrane protein	STM14_0099			CDS	putative inner membrane protein	0	CP001363	95983	96177	+	195	4	19	merged.1	98575	98769	+	195	OK	No	No	No	5	13	-0.185602	1	6	-0.147087	1	-1.26322	0.0016444	-0.928222	1	-0.902138	0.999995	3.19327	2.97488	2.13131	2.74637	3.45145	2.55349	3.03205	7.24871	7.14529	6.87515	7.19692	7.12434
205	Intergen_0079	Intergen				Intergen		0	CP001363	96178	96670	+	493	14	19	merged.1	98770	99261	+	492	OK	No	No	No	19	14	-1.40514	0.0256626		-0.669027	0.0490111	-1.64235	2.07675e-09	-0.277418	1	-0.373652	0.999995	5.89652	5.46134	5.01828	5.8996	5.12725	5.47329	4.989	4.92833	3.22698	2.63587	4.33031	2.49331
206	STM14_0100	putative sulfatase; similar to Escherichia coli putative sulfatase (AAC76701.1)	STM14_0100	STM0084		CDS	Choline-sulfatase (EC 3.1.6.6)	Stress Response,Stress Response_Osmotic stress,Stress Response_Osmotic stress_Choline and Betaine Uptake and Betaine Biosynthesis,Genes with CRP binding sites	CP001363	96671	98560	+	1890	141	148	merged.1	99262	101151	+	1890	OK	No	No	No	94	102	-0.471394	0.809254	1	-0.513691	3.165e-07	0.0343086	1	0.565275	1	0.462419	0.999995	10.2092	9.69127	9.76313	10.1492	9.68392	9.54003	9.61601	10.1703	9.87504	9.67509	10.2008	9.69402
207	Intergen_0080	Intergen				Intergen		0	CP001363	98561	98643	+	83	6	1	merged.1	101152	101234	+	83	OK	No	No	No	0	0	-0.43297	1		0.0604079	1	-3.15311e-17	1	0.477999	1	0.244993	0.999995	7.05993	7.30367	7.31414	7.33836	7.12723	7.41507	7.12676	1.97184	2.0039	0.908462	1.77467	0.416554
208	MZ1838_Intergen_0077	Intergen							NA	NA	NA	NA	NA	NA	NA	merged.1	101152	101704	+	553	OK	No	Yes	No	6	6	#N/A	#N/A		#N/A	#N/A	0.480482	0.685375	#N/A	#N/A	#N/A	#N/A	#N/A	#N/A	#N/A	#N/A	#N/A	#N/A	#N/A	#N/A	#N/A	#N/A	#N/A	#N/A
209	STM14_0101	hypothetical protein	STM14_0101			CDS?	hypothetical protein	0	CP001363	98644	98802	-	159	4	6	merged.1	101382	101540	-	159	OK	No	No	No	0	1	-0.00132832	1	2	0.00941689	1	0.268891	1	0.295401	1	0.226698	0.999995	5.63307	5.9088	5.47877	5.61314	5.67125	5.49763	5.50611	5.94262	5.92467	6.13356	5.99866	6.20262
210	STM14_0102	hypothetical protein	STM14_0102			CDS	hypothetical protein	0	CP001363	98738	99019	+	282	15	3	merged.1	101476	101757	+	282	OK	No	No	No	1	5	-0.0139502	1	13	0.0190268	1	0.0406229	1	0.00880074	1	-0.0488363	0.999995	7.41844	7.58799	7.66971	7.67291	7.58365	7.53753	7.44907	5.18078	5.33649	4.93637	5.42868	5.12872
211	STM14_0103	glutathione-regulated potassium-efflux system ancillary protein KefF; Required for full activity of KefC, a potassium-proton antiporter	STM14_0103	STM0085	kefF	CDS	Glutathione-regulated potassium-efflux system ancillary protein KefF	Potassium metabolism,Potassium metabolism_Potassium metabolism - no subcategory,Potassium metabolism_Potassium metabolism - no subcategory_Potassium homeostasis,Potassium metabolism_Potassium metabolism - no subcategory_Glutathione-regulated potassium-efflux system and associated functions,Pseudogenes_in_typhi_clade,Pseudogenes_gained_at_Paratyphi_A_node	CP001363	98967	99497	+	531	9	14	merged.1	101705	102235	+	531	OK	No	No	No	7	5	-0.0155005	1	2	0.243874	0.51902	0.218199	0.767562	0.292898	1	0.18962	0.999995	6.87154	7.14336	7.16899	7.03469	7.31297	7.26006	7.12676	6.6943	6.60991	6.07673	6.56298	6.34919
212	STM14_0104	glutathione-regulated potassium-efflux system protein KefC; transport system that facilitates potassium-efflux	STM14_0104	STM0086	kefC	CDS	Glutathione-regulated potassium-efflux system protein KefC	Potassium metabolism,Potassium metabolism_Potassium metabolism - no subcategory,Potassium metabolism_Potassium metabolism - no subcategory_Potassium homeostasis	CP001363	99490	101352	+	1863	20	25	merged.1	102228	104090	+	1863	OK	No	No	No	7	8	0.0801814	1	2	0.0386149	1	0.237455	0.536055	0.185717	1	0.0842314	0.999995	7.61939	7.62315	7.5101	7.43115	7.3346	7.65582	7.68063	8.11348	8.179	8.31553	8.18	8.28244
213	STM14_0105.J	hypothetical protein	STM14_0105			CDS	hypothetical protein	0	CP001363	101349	101591	-	243	1	0	merged.1	104087	104329	-	243	OK	No	No	No	0	1	-0.32463	1	2	-0.366368	0.957425	0.0432459	1	0.345658	1	0.291545	0.999995	3.49536	2.45639	3.21029	3.29013	3.34184	3.66382	2.56024	0.416554	0.416554	0.416554	0.416554	0.416554
214	Intergen_0081	Intergen				Intergen		0	CP001363	101475	101550	+	76	0	0	merged.1	104213	104288	+	76	OK	No	No	No	1	0	0.0152985	1		3.78541e-17	1	0.0689124	1	0.102398	1	0.0773299	0.999995	0.416554	0.416554	0.416554	0.416554	0.416554	0.416554	0.416554	0.416554	0.416554	0.416554	0.416554	0.416554
215	STM14_0106	dihydrofolate reductase; catalyzes the reduction of dihydrofolate to tetrahydrofolate	STM14_0106	STM0087	folA	CDS	Dihydrofolate reductase (EC 1.5.1.3)	Cofactors Vitamins Prosthetic Groups Pigments,Cofactors Vitamins Prosthetic Groups Pigments_Folate and pterines,Cofactors Vitamins Prosthetic Groups Pigments_Folate and pterines_Folate Biosynthesis,Cofactors Vitamins Prosthetic Groups Pigments_Folate and pterines_5-FCL-like protein,Genes with CRP binding sites	CP001363	101551	102030	+	480	1	0	merged.1	104289	104768	+	480	OK	No	No	No	1	0	-0.151911	1	52	-0.161705	1	0.570381	0.694493	0.789085	1	0.589294	0.999995	4.2	4.42692	3.82065	4.46394	4.36064	4.16719	4.11323	0.416554	0.416554	0.416554	0.416554	0.416554
216	Intergen_0082	Intergen				Intergen		0	CP001363	102031	102135	+	105	5	3	merged.1	104769	104873	+	105	OK	No	No	No	2	0	0.827864	1		0.371822	0.390124	0.211285	1	-0.580486	1	-0.641079	0.999995	6.01215	6.3158	6.00204	6.02399	6.49469	6.77397	6.46005	3.69827	3.93078	4.52526	3.63978	4.76078
217	STM14_0107	diadenosine tetraphosphatase; hydrolyzes P(1),P(4)-bis(5'-adenosyl) tetraphosphate to form 2 ADP	STM14_0107	STM0088	apaH	CDS	Bis(5'-nucleosyl)-tetraphosphatase, symmetrical (EC 3.6.1.41)	RNA Metabolism,RNA Metabolism_RNA processing and modification,RNA Metabolism_RNA processing and modification_Possible RNA modification and stress response cluster	CP001363	102136	102984	-	849	12	6	merged.1	104874	105722	-	849	OK	No	No	No	1	4	-4.18591	5.63284e-15	15	-4.1813	1.45923e-20	-4.38108	2.50226e-07	-0.115307	1	1.29311	0.999995	4.74961	0.947193	1.6611	4.857	1.55361	1.50927	1.51392	3.37747	0.903004	0.908462	3.27534	1.03614
218	Intergen_0083	Intergen				Intergen		0	CP001363	102985	102994	+	10	0	0	merged.1	105723	105732	+	10	OK	No	Yes	No	0	0	8.43857e-17	1		3.78541e-17	1	-3.15311e-17	1	-1.12095e-17	1	0.195037	0.999995	0.416554	0.416554	0.416554	0.416554	0.416554	0.416554	0.416554	0.416554	0.416554	0.416554	0.416554	0.416554
219	STM14_0108	ApaG; protein associated with Co2+ and Mg2+ efflux	STM14_0108	STM0089	apaG	CDS	ApaG protein	RNA Metabolism,RNA Metabolism_RNA processing and modification,RNA Metabolism_RNA processing and modification_Possible RNA modification and stress response cluster	CP001363	102995	103372	-	378	11	14	merged.1	105733	106110	-	378	OK	No	No	No	2	5	0.243655	1	1	0.153982	0.856894	-0.0966	1	-0.278732	1	-0.347597	0.999995	6.66493	6.47825	6.94475	6.32969	6.62909	6.64913	6.46005	7.41654	7.66614	7.88689	7.19006	7.72193
220	STM14_0109	dimethyladenosine transferase; catalyzes the transfer of a total of four methyl groups from S-adenosyl-l-methionine (S-AdoMet) to two adjacent adenosine bases A1518 and A1519 in 16S rRNA; mutations in ksgA causes resistance to the translation initiation inhibitor kasugamycin	STM14_0109	STM0090	ksgA	CDS	SSU rRNA (adenine(1518)-N(6)/adenine(1519)-N(6))-dimethyltransferase (EC 2.1.1.182)	RNA Metabolism,Protein Metabolism,RNA Metabolism_RNA processing and modification,Protein Metabolism_Protein biosynthesis,RNA Metabolism_RNA processing and modification_Possible RNA modification and stress response cluster,RNA Metabolism_RNA processing and modification_RNA methylation,Protein Metabolism_Protein biosynthesis_Ribosome biogenesis bacterial	CP001363	103375	104196	-	822	4	1	merged.1	106113	106934	-	822	OK	No	No	No	6	6	0.191381	1	11	0.270473	0.856894	-2.57079	3.6121e-16	-2.51858	1	-2.5214	0.954427	5.17528	5.20702	5.37668	4.56101	5.313	4.58578	4.95403	0.416554	0.416554	0.416554	0.416554	0.416554
221	STM14_0110	4-hydroxythreonine-4-phosphate dehydrogenase; NAD-dependent; catalyzes the oxidation of 4-(phosphohydroxy)-L-threonine into 2-amino-3-oxo-4-(phosphohydroxy)butyric acid which then decarboxylates to form 1-amino-3-(phosphohydroxy)propan-2-one (3-amino-2-oxopropyl phosphate)	STM14_0110	STM0091	pdxA_1	CDS	4-hydroxythreonine-4-phosphate dehydrogenase (EC 1.1.1.262)	Cofactors Vitamins Prosthetic Groups Pigments,RNA Metabolism,Cofactors Vitamins Prosthetic Groups Pigments_Pyridoxine,RNA Metabolism_RNA processing and modification,Cofactors Vitamins Prosthetic Groups Pigments_Pyridoxine_Pyridoxin (Vitamin B6) Biosynthesis,RNA Metabolism_RNA processing and modification_Possible RNA modification and stress response cluster	CP001363	104193	105182	-	990	16	27	merged.1	106931	107920	-	990	OK	No	No	No	4	4	-0.0743338	1	30	-0.110534	0.893369	0.00657417	1	0.106149	1	0.0071639	0.999995	7.7678	7.92387	7.66538	7.98423	7.86199	7.67195	7.69658	7.51168	7.47972	7.51576	7.51485	7.50024
222	STM14_0111	peptidyl-prolyl cis-trans isomerase SurA; Chaperone involved in the folding of extracytoplasmic proteins, especially OmpA, OmpF and LamB	STM14_0111	STM0092	surA	CDS	Survival protein SurA precursor (Peptidyl-prolyl cis-trans isomerase SurA) (EC 5.2.1.8)	Cell Wall and Capsule,RNA Metabolism,Protein Metabolism,Stress Response,Cell Wall and Capsule_Gram-Negative cell wall components,RNA Metabolism_RNA processing and modification,Protein Metabolism_Protein folding,Stress Response_Periplasmic Stress,Cell Wall and Capsule_Gram-Negative cell wall components_Lipopolysaccharide assembly,RNA Metabolism_RNA processing and modification_Possible RNA modifica…	CP001363	105182	106468	-	1287	5	16	merged.1	107920	109206	-	1287	OK	No	No	No	3	5	-1.35769	0.0122008	60	-1.26653	0.00599623	-5.37334	2.57075e-12	-3.70491	0.00137826	-1.54736	0.697958	3.95777	2.6045	2.31916	4.18818	3.45145	3.37939	3.03205	5.67674	4.20647	3.66939	5.64467	4.46588
223	Intergen_0084	Intergen				Intergen		0	CP001363	106469	106521	+	53	0	0	merged.1	109207	109259	+	53	OK	No	No	No	0	0	8.43857e-17	1		3.78541e-17	1	-3.15311e-17	1	-1.12095e-17	1	0.195037	0.999995	0.416554	0.416554	0.416554	0.416554	0.416554	0.416554	0.416554	0.416554	0.416554	0.416554	0.416554	0.416554
224	STM14_0112	organic solvent tolerance protein; determines N-hexane tolerance and is involved in outer membrane permeability	STM14_0112	STM0093	imp	CDS	Outer membrane protein Imp, required for envelope biogenesis / Organic solvent tolerance protein precursor	Cell Wall and Capsule,RNA Metabolism,Cell Wall and Capsule_Gram-Negative cell wall components,RNA Metabolism_RNA processing and modification,Cell Wall and Capsule_Gram-Negative cell wall components_Lipopolysaccharide assembly,RNA Metabolism_RNA processing and modification_Possible RNA modification and stress response cluster	CP001363	106522	108882	-	2361	1	3	merged.1	109260	111620	-	2361	OK	No	No	No	0	0	-0.00131979	1	4	-0.019548	1	-3.15311e-17	1	-0.0570623	1	0.107307	0.999995	0.416554	0.416554	0.416554	0.416554	0.416554	0.416554	0.416554	5.32747	4.72738	4.71594	4.89991	4.79839
225	STM14_0112.J	hypothetical protein	0			CDS?		0	CP001363	108863	109015	+	153	5	2	merged.1	111601	111753	+	153	OK	No	No	No	2	1	-0.443508	1	12	-0.112534	1	0.421723	0.541666	0.878067	1	0.668757	0.999995	5.96373	5.82067	5.62842	5.8996	6.01268	5.72084	5.99322	2.55179	2.85243	2.75655	3.55693	3.08656
226	Intergen_0085	Intergen				Intergen		0	CP001363	108883	108891	+	9	1	0	merged.1	111621	111629	+	9	OK	No	Yes	No	0	0	0.0360298	1		0.0311249	1	-3.15311e-17	1	0.017151	1	0.0888335	0.999995	2.9498	3.43681	3.21029	3.59524	3.73774	3.27058	2.89126	0.416554	0.416554	0.416554	0.416554	0.416554
227	STM14_0113	hypothetical protein	STM14_0113			CDS?	FIG01045743: hypothetical protein	0	CP001363	108892	109053	-	162	3	5	merged.1	111630	111791	-	162	OK	No	No	No	1	2	-0.281667	1	1	-0.267236	0.899798	0.3965	0.592104	0.638679	1	0.558036	0.999995	4.02225	4.38656	4.33789	4.60719	4.11623	3.82641	3.48825	6.03092	5.83283	5.48283	5.93448	6.03945
228	Intergen_0086	Intergen				Intergen		0	CP001363	109054	109135	+	82	3	1	merged.1	111792	111873	+	82	OK	No	No	No	0	2	0.122293	1		0.15798	1	-0.0216594	1	-0.149646	1	-0.151643	0.999995	4.92849	5.0608	5.09744	4.77844	5.02457	4.6305	5.0891	3.62451	3.38315	3.39971	3.46903	2.82022
229	STM14_0114	DNA-J like membrane chaperone protein; functions as a co-chaperone with DnaK; involved in regulation of colanic acid capsule; inner membrane protein; dimerized via transmembrane domain; J-like domain is cytoplasmic and can functionally substitute for DnaJ; stimulates synthesis of colanic acid mucoid capsule through the RcsB/C signal transduction system	STM14_0114	STM0094	djlA	CDS	DnaJ-like protein DjlA	RNA Metabolism,Regulation and Cell signaling,RNA Metabolism_RNA processing and modification,Regulation and Cell signaling_Regulation and Cell signaling - no subcategory,RNA Metabolism_RNA processing and modification_Possible RNA modification and stress response cluster,Regulation and Cell signaling_Regulation and Cell signaling - no subcategory_Rcs phosphorelay signal transduction pathway	CP001363	109136	109948	+	813	10	14	merged.1	111874	112686	+	813	OK	No	No	No	6	1	0.250582	1	31	0.136684	0.853957	0.161393	0.912447	-0.0103613	1	-0.123397	0.999995	6.81806	6.78036	7.0144	6.68232	6.75202	6.94304	6.91578	7.80252	7.97317	7.99818	7.6658	8.07592
230	Intergen_0087	Intergen				Intergen		0	CP001363	109949	110042	+	94	1	0	merged.1	112687	112780	+	94	OK	No	No	No	3	0	0.396066	1		0.416662	0.806982	0.170677	1	-0.175214	1	-0.21362	0.999995	3.58346	3.72272	4.61397	3.68411	3.97651	3.5751	3.83432	0.416554	0.416554	0.416554	0.416554	0.416554
231	STM14_0115	23S rRNA/tRNA pseudouridine synthase A; catalyzes the synthesis of pseudouridine from uracil-746 in 23S ribosomal RNA and from uracil-32 in the anticodon stem and loop of transfer RNAs	STM14_0115	STM0095	rluA	CDS	Ribosomal large subunit pseudouridine synthase A (EC 4.2.1.70)	RNA Metabolism,Protein Metabolism,RNA Metabolism_RNA processing and modification,Protein Metabolism_Protein biosynthesis,RNA Metabolism_RNA processing and modification_RNA pseudouridine syntheses,RNA Metabolism_RNA processing and modification_tRNA modification Bacteria,Protein Metabolism_Protein biosynthesis_Ribosome biogenesis bacterial	CP001363	110043	110702	-	660	10	13	merged.1	112781	113440	-	660	OK	No	No	No	5	7	0.196705	1	8	0.355052	0.396847	0.0643684	1	-0.11641	1	-0.209849	0.999995	6.16276	6.35816	6.38522	6.02399	6.67501	6.6707	6.02727	6.12753	6.36961	6.48753	6.29552	6.18852
232	Intergen_0088	Intergen				Intergen		0	CP001363	110703	110713	+	11	0	1	merged.1	113441	113451	+	11	OK	No	Yes	No	0	0	0.405139	1		0.01024	1	-3.15311e-17	1	-0.453249	1	-0.140453	0.999995	0.416554	0.416554	0.416554	0.416554	0.416554	0.416554	0.416554	1.97184	1.55601	2.35921	1.44678	1.03614
233	STM14_0116	ATP-dependent helicase HepA; transcription regulator that activates transcription by stimulating RNA polymerase (RNAP) recycling in case of stress conditions such as supercoiled DNA or high salt concentrations. Probably acts by releasing the RNAP, when it is trapped or immobilized on tightly supercoiled DNA	STM14_0116	STM0096	hepA	CDS	RNA polymerase associated protein RapA (EC 3.6.1.-)	0	CP001363	110714	113620	-	2907	39	33	merged.1	113452	116358	-	2907	OK	No	No	No	11	14	-0.230654	1	8	-0.29881	0.0928143	-0.252185	0.4334	-0.0113707	1	-0.0930253	0.999995	9.1978	8.87684	8.6693	9.31904	9.19774	9.08777	9.08643	8.8375	8.49586	8.3733	8.79812	8.95236
234	Intergen_0089	Intergen				Intergen		0	CP001363	113621	113793	+	173	11	5	merged.1	116359	116531	+	173	OK	No	No	No	1	4	-0.0870498	1		-0.0904705	1	0.00699144	1	0.0813931	1	0.0179416	0.999995	6.28605	6.04468	5.94611	6.07418	5.93931	6.22233	6.316	5.78226	6.1696	5.72394	6.11906	5.942
235	STM14_0117	DNA polymerase II; Has polymerase, DNA-binding and 3'-5' exonuclease activities. In Aeropyrum pernix this protein is sensitive to aphidicolin and stable at 95#C	STM14_0117	STM0097	polB	CDS	DNA polymerase II (EC 2.7.7.7)	DNA Metabolism,DNA Metabolism_DNA repair,DNA Metabolism_DNA repair_DNA Repair Base Excision	CP001363	113794	116145	-	2352	42	39	merged.1	116532	118616	-	2085	OK	No	No	No	15	16	0.199838	1	22	0.233539	0.160731	0.260443	0.557239	0.061699	1	-0.0258564	0.999995	8.75865	8.97708	9.09284	8.8303	9.07893	9.02426	8.95331	8.49867	8.78382	8.66882	8.55297	8.75371
236	108619.9.peg.1956	DNA polymerase II (EC 2.7.7.7)							NA	NA	NA	NA	NA	NA	NA	merged.1	116532	118883	-	2352	OK	No	No	No	15	16	#N/A	#N/A		#N/A	#N/A	0.260443	0.557239	#N/A	#N/A	#N/A	#N/A	#N/A	#N/A	#N/A	#N/A	#N/A	#N/A	#N/A	#N/A	#N/A	#N/A	#N/A	#N/A
237	Intergen_0090	Intergen				Intergen		0	CP001363	116146	116188	+	43	3	1	merged.1	118884	118926	+	43	OK	No	No	No	1	0	-0.0318018	1		0.195197	0.999963	-1.48769	0.114417	-1.30421	1	-1.00745	0.999995	4.54538	4.30229	4.61397	4.51329	4.61741	5.04812	4.989	3.54677	3.22698	3.24326	3.16777	3.20331
238	STM14_0118.LR	putative secreted protein	STM14_0118	STM0098		CDS	FIG01046907: hypothetical protein	0	CP001363	116189	116809	-	621	47	17	merged.1	118927	119547	-	621	OK	No	No	No	21	10	-0.370717	1	13	0.069405	1	-0.699616	0.0457733	-0.222844	1	-0.307132	0.999995	9.30212	9.31076	9.40307	9.30859	9.46122	9.38554	9.3034	6.01657	5.21702	4.8576	5.56211	5.78226
239	STM14_0118.J	putative inner membrane protein	0			CDS		0	CP001363	117011	117313	+	303	13	45	merged.1	119546	119850	+	305	frameshift	No	No	No	0	4	-1.10123	0.292244	2	-1.84531	2.52044e-05	0.0181873	1	1.17147	1	0.90801	0.999995	3.81948	2.97488	2.13131	3.99326	1.55361	2.55349	1.85455	8.27588	8.11917	7.9766	8.28347	8.04105
240	Intergen_0091	Intergen				Intergen		0	CP001363	116810	117527	+	718	31	70	merged.1	119548	120064	+	517	OK	No	No	No	0	4	-0.961789	0.355616		-1.30893	1.5913e-08	0.0182103	1	1.04806	1	0.935606	0.999995	5.93051	5.1112	4.15262	6.07418	4.30331	4.3387	5.35345	8.58628	8.31857	8.21643	8.65857	8.32815
241	STM14_0119	putative cytoplasmic protein	STM14_0119	STM0100		CDS	FIG01045455: hypothetical protein	Genes with CRP binding sites	CP001363	117528	117947	+	420	31	22	merged.1	120065	120484	+	420	OK	No	No	No	17	7	-1.30401	0.277764	1	-0.658976	0.0035919	-1.25225	0.00152708	0.156777	1	0.0642955	0.999995	7.63493	7.27632	6.98694	7.7157	6.79425	7.13373	6.79252	4.07574	3.14206	1.5664	3.27534	2.06995
242	Intergen_0092	Intergen				Intergen		0	CP001363	117948	117952	+	5	0	0	merged.1	120485	120489	+	5	OK	No	Yes	No	0	0	8.43857e-17	1		3.78541e-17	1	-3.15311e-17	1	-1.12095e-17	1	0.195037	0.999995	0.416554	0.416554	0.416554	0.416554	0.416554	0.416554	0.416554	0.416554	0.416554	0.416554	0.416554	0.416554
243	STM14_0120	L-ribulose-5-phosphate 4-epimerase; catalyzes the isomerization of L-ribulose 5-phosphate to D-xylulose 5-phosphate in the anaerobic catabolism of L-ascorbate; links the arabinose metabolic pathway to the pentose phosphate pathway and allows the bacteria to use arabinose as an energy source	STM14_0120	STM0101	araD	CDS	L-ribulose-5-phosphate 4-epimerase (EC 5.1.3.4)	Carbohydrates,Carbohydrates_Monosaccharides,Carbohydrates_Monosaccharides_L-ascorbate utilization (and related gene clusters),Carbohydrates_Monosaccharides_L-Arabinose utilization	CP001363	117953	118648	-	696	10	17	merged.1	120490	121185	-	696	OK	No	No	No	2	14	0.207488	1	17	0.239663	0.708742	-0.447613	0.330789	-0.455697	1	-0.523654	0.999995	5.80785	6.05759	5.764	5.8996	5.73768	6.33469	6.43491	7.44896	7.63151	7.49856	7.31507	7.33093
244	Intergen_0093	Intergen				Intergen		0	CP001363	118649	118788	+	140	3	3	merged.1	121186	121325	+	140	OK	No	No	No	1	0	0.51822	1		0.0931659	1	0.923317	0.101366	0.361957	1	0.247156	0.999995	5.59117	5.64363	5.73128	5.31221	5.47753	5.29031	5.48176	3.62451	3.93078	4.52526	3.8631	4.03304
245	STM14_0121	L-arabinose isomerase; catalyzes the formation of L-ribulose from L-arabinose in L-arabinose catabolism	STM14_0121	STM0102	araA	CDS	L-arabinose isomerase (EC 5.3.1.4)	Carbohydrates,Carbohydrates_Monosaccharides,Carbohydrates_Monosaccharides_L-Arabinose utilization,Genes with CRP binding sites	CP001363	118789	120291	-	1503	18	24	merged.1	121326	122828	-	1503	OK	No	No	No	11	7	0.171745	1	17	0.209782	0.410194	0.139958	0.875566	-0.0125665	1	-0.108794	0.999995	7.92783	8.11816	8.25151	7.79267	7.81661	8.01747	8.04289	7.39452	7.65469	7.43668	7.30875	7.50024
246	Intergen_0094	Intergen				Intergen		0	CP001363	120292	120301	+	10	0	1	merged.1	122829	122838	+	10	OK	No	Yes	No	0	0	0.15359	1		-0.0380454	1	-3.15311e-17	1	-0.200942	1	0.0551037	0.999995	0.416554	0.416554	0.416554	0.416554	0.416554	0.416554	0.416554	1.7118	1.55601	0.908462	1.44678	1.46818
247	STM14_0122	ribulokinase; catalyzes the phosphorylation of ribulose to ribulose 5-phosphate	STM14_0122	STM0103	araB	CDS	Ribulokinase (EC 2.7.1.16)	Carbohydrates,Carbohydrates_Monosaccharides,Carbohydrates_Monosaccharides_L-Arabinose utilization,GENES_WITH GC GREATER THAN 60	CP001363	120302	122011	-	1710	24	22	merged.1	122839	124548	-	1710	OK	No	No	No	18	15	0.123334	1	3	0.23313	0.23247	0.204044	0.639887	0.0834389	1	-0.00275664	0.999995	8.12421	8.27286	8.26872	7.9398	8.27371	8.22489	8.25888	7.54704	7.63928	7.46352	7.47027	7.52849
248	STM14_0122.J	hypothetical protein	0			CDS		0	CP001363	121918	122121	-	204	1	2	merged.1	124455	124658	-	204	OK	No	No	No	1	2	-0.0464374	1	10	-0.0176205	1	0.201527	0.938592	0.26122	1	0.189411	0.999995	3.6665	3.90521	3.11205	3.68411	3.45145	4.10518	3.58286	2.83948	2.95557	2.86792	3.16777	2.95953
249	Intergen_0095	Intergen				Intergen		0	CP001363	122012	122351	+	340	5	5	merged.1	124549	124887	+	339	OK	No	No	No	1	4	0.092421	1		0.178735	0.982711	0.173049	0.897744	0.0843685	1	0.0140406	0.999995	5.45766	5.7745	5.37668	5.4705	5.60162	5.63565	5.92262	4.23292	3.38315	3.72961	4.47271	4.55646
250	STM14_0123	DNA-binding transcriptional regulator AraC; positive and negative regulator; regulates the araBAD and araFGH operons and other genes involved in the transport and catabolism of L-arabinose	STM14_0123	STM0104	araC	CDS	Arabinose operon regulatory protein	Carbohydrates,Carbohydrates_Monosaccharides,Carbohydrates_Monosaccharides_L-Arabinose utilization,Genes with CRP binding sites	CP001363	122352	123197	+	846	13	20	merged.1	124888	125733	+	846	OK	No	No	No	4	11	0.16554	1	4	0.0506402	1	0.129908	0.879509	-0.0205804	1	-0.110335	0.999995	6.35025	6.22716	6.84888	6.44862	5.958	6.25125	6.73188	7.40557	7.62761	7.81575	7.45891	7.47723
251	Intergen_0096	Intergen				Intergen		0	CP001363	123198	123315	+	118	1	2	merged.1	125734	125851	+	118	OK	No	No	No	0	0	0.0481625	1		-0.213343	1	-3.15311e-17	1	-0.0791351	1	0.0343243	0.999995	2.28856	2.10489	3.47031	3.29013	1.90145	2.35461	2.89126	4.1824	4.36476	4.52526	4.42679	4.2109
252	STM14_0124	hypothetical protein; DedA family	STM14_0124	STM0105	yabI	CDS	DedA family inner membrane protein YabI	Miscellaneous,Miscellaneous_Miscellaneous - no subcategory,Miscellaneous_Miscellaneous - no subcategory_DedA family of inner membrane proteins,Pseudogenes_in_typhi_clade	CP001363	123316	124083	+	768	7	9	merged.1	125852	126619	+	768	OK	No	No	No	5	8	0.4598	0.836808	9	0.397396	0.318304	0.16966	0.844899	-0.280707	1	-0.363495	0.999995	6.49359	6.89269	7.52926	6.83568	6.8653	6.77397	7.11889	6.03092	6.63343	6.36948	6.20319	6.87438
253	Intergen_0097	Intergen				Intergen		0	CP001363	124084	124121	+	38	0	0	merged.1	126620	126657	+	38	OK	No	No	No	0	0	8.43857e-17	1		3.78541e-17	1	-3.15311e-17	1	-1.12095e-17	1	0.195037	0.999995	0.416554	0.416554	0.416554	0.416554	0.416554	0.416554	0.416554	0.416554	0.416554	0.416554	0.416554	0.416554
254	STM14_0125	thiamine transporter ATP-binding subunit; with TbpA and ThiP is part of the thiamine and TPP transport system	STM14_0125	STM0106	thiQ	CDS	Thiamin ABC transporter, ATPase component / Thiamine transport ATP-binding protein thiQ	Cofactors Vitamins Prosthetic Groups Pigments,Cofactors Vitamins Prosthetic Groups Pigments_Cofactors Vitamins Prosthetic Groups Pigments - no subcategory,Cofactors Vitamins Prosthetic Groups Pigments_Cofactors Vitamins Prosthetic Groups Pigments - no subcategory_Thiamin biosynthesis	CP001363	124122	124829	-	708	4	4	merged.1	126658	127365	-	708	OK	No	No	No	3	2	0.349167	1	29	0.26683	0.904659	0.139911	1	-0.186315	1	-0.282626	0.999995	4.82384	4.61333	5.33374	5.16558	4.8752	5.98468	5.29875	5.89635	6.15883	5.67883	5.76028	6.41119
255	STM14_0126	thiamine transporter membrane protein; permease; with TbpA and ThiQ functions in transport of thiamine and thiamine pyrophosphate into the cell; repressed in presence of exogenous thiamine	STM14_0126	STM0107	thiP	CDS	Thiamin ABC transporter, transmembrane component	Cofactors Vitamins Prosthetic Groups Pigments,Cofactors Vitamins Prosthetic Groups Pigments_Cofactors Vitamins Prosthetic Groups Pigments - no subcategory,Cofactors Vitamins Prosthetic Groups Pigments_Cofactors Vitamins Prosthetic Groups Pigments - no subcategory_Thiamin biosynthesis,GENES_WITH GC GREATER THAN 60	CP001363	124813	126423	-	1611	20	15	merged.1	127349	128959	-	1611	OK	No	No	No	15	7	0.109823	1	18	0.12982	0.956607	0.207224	0.607681	0.127345	1	0.022477	0.999995	7.38205	7.57008	7.64796	7.3315	7.39072	7.39577	7.35167	7.60573	7.56374	7.96725	7.65588	8.02924
256	STM14_0127	thiamine transporter substrate binding subunit; part of the thiamine and TPP transport system tbpA-thiPQ	STM14_0127	STM0108	tbpA	CDS	Thiamin ABC transporter, substrate-binding component	Cofactors Vitamins Prosthetic Groups Pigments,Cofactors Vitamins Prosthetic Groups Pigments_Cofactors Vitamins Prosthetic Groups Pigments - no subcategory,Cofactors Vitamins Prosthetic Groups Pigments_Cofactors Vitamins Prosthetic Groups Pigments - no subcategory_Thiamin biosynthesis	CP001363	126399	127382	-	984	13	8	merged.1	128935	129714	-	780	OK	No	No	No	0	1	0.028804	1	8	0.021544	1	0.661345	0.730657	0.694581	1	0.59165	0.999995	6.77193	6.63289	6.78655	6.78635	6.62909	7.07832	6.86961	5.89635	5.96231	6.17746	6.13343	5.81932
257	108619.9.peg.1966	Thiamin ABC transporter, substrate-binding component							NA	NA	NA	NA	NA	NA	NA	merged.1	128935	129918	-	984	OK	No	No	No	1	1	#N/A	#N/A		#N/A	#N/A	0.639416	0.355517	#N/A	#N/A	#N/A	#N/A	#N/A	#N/A	#N/A	#N/A	#N/A	#N/A	#N/A	#N/A	#N/A	#N/A	#N/A	#N/A
258	Intergen_0098	Intergen				Intergen		0	CP001363	127383	127426	+	44	0	0	merged.1	129919	129962	+	44	OK	No	No	No	1	2	-0.00805637	1		3.78541e-17	1	0.161647	1	0.141511	1	0.155103	0.999995	0.416554	0.416554	0.416554	0.416554	0.416554	0.416554	0.416554	0.416554	0.416554	0.416554	0.416554	0.416554
259	STM14_0127.P	riboswitch element of the thiBPQ operon	0		SroA [P]	sRNA_JV		0	CP001363	127419	127508	+	90	1	0	merged.1	129955	130044	+	90	OK	No	No	No	1	0	-0.515668	1	6	-0.536822	1	0.544789	1	1.11823	1	0.621704	0.999995	1.46211	2.10489	1.35236	2.13962	1.55361	1.06399	1.06715	0.416554	0.416554	0.416554	0.416554	0.416554
260	STM14_0128	putative lipoprotein	STM14_0128			CDS?	hypothetical protein	0	CP001363	127427	127546	-	120	2	1	merged.1	129963	130082	-	120	OK	No	No	No	0	0	0.0188659	1	15	0.147767	1	-3.15311e-17	1	0.0279547	1	0.0754447	0.999995	4.50082	4.77839	4.24822	4.56101	4.70855	5.01477	4.59403	1.39435	2.0039	1.27462	2.04167	1.46818
261	Intergen_0099	Intergen				Intergen		0	CP001363	127547	127559	+	13	0	0	merged.1	130083	130095	+	13	OK	No	Yes	No	0	0	8.43857e-17	1		3.78541e-17	1	-3.15311e-17	1	-1.12095e-17	1	0.195037	0.999995	0.416554	0.416554	0.416554	0.416554	0.416554	0.416554	0.416554	0.416554	0.416554	0.416554	0.416554	0.416554
262	STM14_0129	transcriptional regulator SgrR; activates sgrS under glucose-phosphate stress conditions	STM14_0129	STM0109	sgrR	CDS	SgrR, sugar-phosphate stress, transcriptional activator of SgrS small RNA	Stress Response,Stress Response_Stress Response - no subcategory,Stress Response_Stress Response - no subcategory_Sugar-phosphate stress regulation	CP001363	127560	129218	-	1659	17	26	merged.1	130096	131754	-	1659	OK	No	No	No	19	7	0.262441	1	0	0.0705658	1	0.184941	0.78234	0.030941	1	-0.0869679	0.999995	7.14926	7.05599	6.966	7.11681	7.3559	7.28125	7.33137	8.74045	8.78732	9.4631	8.68075	8.78449
263	STM14_0130	hypothetical protein	STM14_0130			CDS	hypothetical protein	0	CP001363	129166	129492	-	327	6	8	merged.1	131702	132028	-	327	OK	No	No	No	7	3	0.324754	1	1	0.176702	1	0.483855	0.233453	0.185221	1	0.0860544	0.999995	5.65357	5.9647	5.9603	5.78372	5.22311	6.03544	6.10903	6.65779	6.5286	7.30434	6.63543	6.6459
264	STM14_0130.P	represses ptsG and sopD mRNAs; hypothetical protein	0		SgrS [P]	cDNA/sRNA?		0	CP001363	129286	129524	+	239	6	6	merged.1	131822	132060	+	239	OK	No	No	No	2	7	0.374779	1	2	0.5021	0.512432	0.475095	0.252965	0.103326	1	0.0286937	0.999995	6.28605	6.15692	7.06779	6.37044	6.31781	7.64496	6.40932	5.52283	5.81922	5.79612	5.64467	5.06843
265	Intergen_0100	Intergen				Intergen		0	CP001363	129493	129768	+	276	2	5	merged.1	132029	132304	+	276	OK	No	Yes	No	4	1	0.303158	1		0.15867	1	0.410173	0.397642	0.126029	1	0.0138527	0.999995	3.40152	3.17771	2.76941	2.37139	3.09393	2.8841	3.58286	4.89734	5.53273	5.25594	5.05889	5.12872
266	STM14_0130.RJ	hypothetical protein	0			CDS		0	CP001363	129635	129748	+	114	2	1	merged.1	132035	132752	+	718	frameshift	No	Yes	No	7	2	0.330329	1	15	0.190801	1	0.129939	0.96981	-0.184765	1	-0.234378	0.999995	3.40152	3.17771	2.76941	2.37139	3.09393	2.8841	3.58286	1.7118	2.85243	2.75655	2.46165	2.06995
267	STM14_0131	isopropylmalate isomerase small subunit; catalyzes the isomerization between 2-isopropylmalate and 3-isopropylmalate in leucine biosynthesis; forms a heterodimer of LeuC/D	STM14_0131	STM0110	leuD	CDS	3-isopropylmalate dehydratase small subunit (EC 4.2.1.33)	Amino Acids and Derivatives,Amino Acids and Derivatives_Branched-chain amino acids,Amino Acids and Derivatives_Branched-chain amino acids_Branched-Chain Amino Acid Biosynthesis,Amino Acids and Derivatives_Branched-chain amino acids_Leucine Biosynthesis	CP001363	129769	130374	-	606	8	8	merged.1	132623	133228	-	606	OK	No	No	No	2	6	-0.956363	0.615823	38	-1.0001	8.59663e-06	-1.09148	4.00934e-06	-0.122893	1	-0.18678	0.999995	6.44737	5.53704	5.79599	6.43588	5.50321	5.14377	5.12098	6.05919	5.54931	5.14975	5.8673	5.24224
268	Intergen_0101	Intergen				Intergen		0	CP001363	130375	130384	+	10	0	0	merged.1	133229	133238	+	10	OK	No	Yes	No	0	0	8.43857e-17	1		3.78541e-17	1	-3.15311e-17	1	-1.12095e-17	1	0.195037	0.999995	0.416554	0.416554	0.416554	0.416554	0.416554	0.416554	0.416554	0.416554	0.416554	0.416554	0.416554	0.416554
269	STM14_0132	isopropylmalate isomerase large subunit; dehydratase component, catalyzes the isomerization between 2-isopropylmalate and 3-isopropylmalate	STM14_0132	STM0111	leuC	CDS	3-isopropylmalate dehydratase large subunit (EC 4.2.1.33)	Amino Acids and Derivatives,Amino Acids and Derivatives_Branched-chain amino acids,Amino Acids and Derivatives_Branched-chain amino acids_Branched-Chain Amino Acid Biosynthesis,Amino Acids and Derivatives_Branched-chain amino acids_Leucine Biosynthesis	CP001363	130385	131785	-	1401	16	20	merged.1	133239	134639	-	1401	OK	No	No	No	14	7	-0.845664	0.00953118	38	-0.800054	7.31341e-06	-1.20704	2.96345e-14	-0.342996	1	-0.442391	0.999995	7.33205	6.74886	6.60883	7.31767	6.48183	6.43894	6.25983	7.35516	6.77412	6.72052	7.48154	6.44715
270	STM14_0133	3-isopropylmalate dehydrogenase; catalyzes the oxidation of 3-isopropylmalate to 3-carboxy-4-methyl-2-oxopentanoate in leucine biosynthesis	STM14_0133	STM0112	leuB	CDS	3-isopropylmalate dehydrogenase (EC 1.1.1.85)	Amino Acids and Derivatives,Amino Acids and Derivatives_Branched-chain amino acids,Amino Acids and Derivatives_Branched-chain amino acids_Branched-Chain Amino Acid Biosynthesis,Amino Acids and Derivatives_Branched-chain amino acids_Leucine Biosynthesis	CP001363	131788	132879	-	1092	28	19	merged.1	134642	135733	-	1092	OK	No	No	No	12	12	-0.752562	0.0322025	38	-0.768608	1.32314e-06	-1.09844	3.78948e-12	-0.330328	1	-0.433713	0.999995	7.92783	7.31983	7.16287	7.97985	7.29102	7.07022	7.07073	7.25483	6.57793	6.77868	7.43591	6.54995
271	STM14_0134	2-isopropylmalate synthase; catalyzes the formation of 2-isopropylmalate from acetyl-CoA and 2-oxoisovalerate in leucine biosynthesis	STM14_0134	STM0113	leuA	CDS	2-isopropylmalate synthase (EC 2.3.3.13)	Amino Acids and Derivatives,Amino Acids and Derivatives_Branched-chain amino acids,Amino Acids and Derivatives_Branched-chain amino acids_Branched-Chain Amino Acid Biosynthesis,Amino Acids and Derivatives_Branched-chain amino acids_Leucine Biosynthesis	CP001363	132879	134450	-	1572	28	37	merged.1	135733	137304	-	1572	OK	No	No	No	19	16	-0.707018	0.0226785	38	-0.723677	1.06526e-06	-1.17992	8.24135e-13	-0.468288	1	-0.571934	0.999995	8.22353	7.59243	7.54817	8.2328	7.41799	7.32272	7.59809	8.23309	7.78643	7.46352	8.23099	7.65688
272	Intergen_0102	Intergen				Intergen		0	CP001363	134451	134537	+	87	9	3	merged.1	137305	137391	+	87	OK	No	No	No	3	3	-0.760994	1		-0.63662	0.0617571	-0.761995	0.0232389	-0.183407	1	-0.256071	0.999995	5.93051	5.6941	5.55554	6.27352	5.39761	5.49763	5.2126	3.96055	3.71255	2.75655	3.93047	2.95953
273	STM14_0135	leu operon leader peptide; leu operon leader peptide (SW:LPL_SALTY)	STM14_0135	STM0114	leuL	CDS	Leu operon leader peptide	Amino Acids and Derivatives,Amino Acids and Derivatives_Branched-chain amino acids,Amino Acids and Derivatives_Branched-chain amino acids_Leucine Biosynthesis	CP001363	134538	134624	-	87	15	21	merged.1	137392	137478	-	87	OK	No	No	No	8	7	-0.661946	0.347935	2	-1.02991	3.41817e-11	-0.698252	0.0160038	0.117886	1	0.0318756	0.999995	7.77249	6.82634	6.78655	7.67291	6.68627	6.54786	6.63584	7.14041	6.90229	7.05653	7.14113	7.21752
274	Intergen_0103	Intergen				Intergen		0	CP001363	134625	134688	+	64	10	7	merged.1	137479	137542	+	64	OK	No	No	No	1	7	-1.06156	0.200406		-1.07517	0.00368939	-0.871646	0.00152656	0.34632	1	0.216567	0.999995	4.54538	4.06718	3.88156	4.857	3.34184	3.82641	3.03205	5.67674	4.94354	4.83036	5.8673	4.46588
275	STM14_0136	hypothetical protein	STM14_0136			CDS	hypothetical protein	0	CP001363	134689	134793	-	105	25	1	merged.1	137543	137647	-	105	OK	No	No	No	5	2	-0.0215698	1	1	-0.0136269	1	0.0326609	1	-0.508503	1	-0.301579	0.999995	8.24396	8.07437	8.23993	8.12977	8.19315	8.21758	8.13555	0.416554	0.416554	0.416554	0.416554	0.416554
276	Intergen_0104	Intergen				Intergen		0	CP001363	134794	135066	+	273	6	37	merged.1	137648	137920	+	273	OK	No	No	No	10	20	-0.427154	1		-1.33943	0.376166	-1.5594	0.0128988	-1.5145	1	-1.4856	0.999995	2.28856	1.63918	1.35236	1.52135	1.09432	0.416554	1.06715	7.73402	7.62761	7.45463	7.77979	7.62059
277	STM14_0136.J	hypothetical protein	0			CDS?		0	CP001363	134879	134977	+	99	0	5	merged.1	137733	137831	+	99	OK	No	No	No	0	1	-0.10047	1	16	0.00212474	1	-0.188437	1	-0.108765	1	-0.101188	0.999995	0.416554	0.416554	0.416554	0.416554	0.416554	0.416554	0.416554	6.12753	6.10376	6.04153	6.14765	5.908
278	STM14_0137	hypothetical protein	STM14_0137			CDS?	hypothetical protein	0	CP001363	135067	135210	+	144	7	26	merged.1	137921	138064	+	144	OK	No	No	No	6	7	-0.725963	1	1	-0.745493	0.123398	-0.418918	0.686178	0.38116	1	0.320425	0.999995	4.2	3.43681	3.94	4.41285	4.04806	3.02475	3.387	6.91145	6.70918	6.45223	7.02264	6.43526
279	Intergen_0105	Intergen				Intergen		0	CP001363	135211	135280	+	70	9	2	merged.1	138065	138134	+	70	OK	No	No	No	3	2	-0.382521	1		-0.291548	0.59768	-2.22618	1.04608e-05	-1.84339	1	-1.61532	0.999995	6.19108	5.99186	6.10779	6.37044	6.1971	5.76161	5.86731	0.986754	1.26614	0.416554	1.02173	0.416554
280	STM14_0138	leucine transcriptional activator; activator for leuABCD operon; member of LysR family of transcriptional activators	STM14_0138	STM0115	leuO	CDS	Probable transcriptional activator for leuABCD operon	Regulation and Cell signaling,Amino Acids and Derivatives,Regulation and Cell signaling_Regulation and Cell signaling - no subcategory,Amino Acids and Derivatives_Branched-chain amino acids,Regulation and Cell signaling_Regulation and Cell signaling - no subcategory_LysR-family proteins in Escherichia coli,Amino Acids and Derivatives_Branched-chain amino acids_Leucine Biosynthesis,Genes with CRP …	CP001363	135281	136225	+	945	109	69	merged.1	138135	139079	+	945	OK	No	No	No	63	56	-0.420527	0.237781	2	-0.290774	0.111162	-0.401978	0.252965	0.0317303	1	-0.0560139	0.999995	9.31343	9.04672	8.92577	9.41142	8.98862	9.13315	9.25753	8.42726	8.03923	7.73359	8.34031	7.82118
281	Intergen_0106	Intergen				Intergen		0	CP001363	136226	136609	+	384	43	13	merged.1	139080	139463	+	384	OK	No	No	No	10	8	-0.035035	1		0.0353253	1	1.11287	0.850221	3.38893	1	3.25659	0.999995	8.8503	8.71311	8.55942	8.56957	8.89227	8.69117	8.92424	5.86467	5.62949	5.48283	6.02972	5.55944
282	STM14_0139.R	Acetolactate synthase large subunit (EC 2.2.1.6); Branched-Chain Amino Acid Biosynthesis	STM14_0139	STM0116	ilvI	CDS	Acetolactate synthase large subunit (EC 2.2.1.6)	Amino Acids and Derivatives,Carbohydrates,Amino Acids and Derivatives_Branched-chain amino acids,Carbohydrates_Fermentation,Amino Acids and Derivatives_Branched-chain amino acids_Branched-Chain Amino Acid Biosynthesis,Carbohydrates_Fermentation_Acetolactate synthase subunits	CP001363	136571	138271	+	1701	29	31	merged.1	139425	141125	+	1701	OK	No	No	No	9	10	0.0037027	1	8	0.08552	1	0.0857196	1	0.0904636	1	-0.0108343	0.999995	7.72486	7.71157	7.66538	7.58332	7.97645	7.78506	7.581	8.16643	7.95149	8.15462	8.17306	8.05665
283	STM14_0140.RJ	Acetolactate synthase small subunit (EC 2.2.1.6); Branched-Chain Amino Acid Biosynthesis	STM14_0140	STM0117	ilvH	CDS	Acetolactate synthase small subunit (EC 2.2.1.6)	Amino Acids and Derivatives,Carbohydrates,Amino Acids and Derivatives_Branched-chain amino acids,Carbohydrates_Fermentation,Amino Acids and Derivatives_Branched-chain amino acids_Branched-Chain Amino Acid Biosynthesis,Carbohydrates_Fermentation_Acetolactate synthase subunits	CP001363	138271	138765	+	495	11	5	merged.1	141125	141619	+	495	OK	No	No	No	4	1	0.0814206	1	5	0.114842	0.992054	0.0129474	1	-0.00795434	1	-0.135686	0.999995	6.73393	6.69204	6.84888	6.64959	6.94243	6.87033	6.62477	6.4705	6.57793	6.48753	6.25667	6.47063
284	STM14_0141	hypothetical protein	STM14_0141			CDS?	hypothetical protein	0	CP001363	138755	138877	-	123	6	3	merged.1	141609	141731	-	123	OK	No	No	No	0	0	0.00964553	1	2	0.38411	0.349051	-3.15311e-17	1	0.0235478	1	0.0522997	0.999995	5.31052	6.00525	5.84269	5.4705	5.64841	5.52157	5.66592	3.83536	3.38315	3.60655	3.63978	3.41179
285	STM14_0141.J	hypothetical protein	0			CDS?		0	CP001363	138860	138988	+	129	1	5	merged.1	141714	141842	+	129	OK	No	No	No	2	0	-0.214178	1	11	0.0815656	1	0.756983	0.716382	1.14751	1	0.89608	0.999995	3.19327	3.72272	2.48535	3.17218	3.55332	3.5751	2.36107	4.8333	4.32678	4.71594	4.60231	4.59971
286	Intergen_0107	Intergen				Intergen		0	CP001363	138878	139048	+	171	2	2	merged.1	141732	141902	+	171	OK	No	No	No	2	2	-0.23577	1		0.0878835	1	0.361261	0.875967	0.758447	1	0.601355	0.999995	3.30115	3.72272	2.63436	3.29013	3.8218	3.66382	2.56024	4.1824	2.34519	3.72961	3.27534	3.50572
287	108619.9.peg.1978	Fructose repressor FruR, LacI family							NA	NA	NA	NA	NA	NA	NA	merged.1	141903	142907	+	1005	OK	No	No	No	2	2	#N/A	#N/A		#N/A	#N/A	-0.27539	1	#N/A	#N/A	#N/A	#N/A	#N/A	#N/A	#N/A	#N/A	#N/A	#N/A	#N/A	#N/A	#N/A	#N/A	#N/A	#N/A
288	STM14_0142	DNA-binding transcriptional regulator FruR; binds D-fructose as an inducer; involved in regulation of operons for central pathways of carbon metabolism	STM14_0142	STM0118	fruR	CDS	Fructose repressor FruR, LacI family	Carbohydrates,Carbohydrates_Monosaccharides,Carbohydrates_Monosaccharides_Fructose utilization	CP001363	139049	140053	+	1005	0	1	merged.1	142017	142907	+	891	OK	No	No	No	2	2	0.00487735	1	44	3.78541e-17	1	-0.275414	1	-0.2843	1	-0.256388	0.999995	0.416554	0.416554	0.416554	0.416554	0.416554	0.416554	0.416554	0.416554	0.416554	0.416554	0.416554	0.416554
289	STM14_0142.J	hypothetical protein	0			CDS		0	CP001363	140050	140199	-	150	1	0	merged.1	142904	143053	-	150	OK	No	No	No	0	0	0.300032	1	13	0.368742	1	-3.15311e-17	1	-0.255702	1	-0.0566057	0.999995	1.79298	1.89074	2.48535	1.52135	1.90145	0.416554	1.85455	0.416554	0.416554	0.416554	0.416554	0.416554
290	Intergen_0108	Intergen				Intergen		0	CP001363	140054	140203	+	150	0	1	merged.1	142908	143057	+	150	OK	No	No	No	0	0	0.279868	1		0.0502875	1	-3.15311e-17	1	-0.327121	1	-0.0501631	0.999995	0.416554	0.416554	0.416554	0.416554	0.416554	0.416554	0.416554	1.7118	1.79727	2.35921	1.44678	1.80021
291	STM14_0143	hypothetical protein	STM14_0143			CDS	hypothetical protein	0	CP001363	140204	140338	-	135	1	2	merged.1	143058	143192	-	135	OK	No	No	No	5	3	0.139419	1	1	0.472022	0.971562	0.160358	0.884435	0.0562154	1	-0.0275893	0.999995	3.40152	2.6045	3.21029	3.04372	3.64848	4.8731	3.58286	3.28474	1.55601	2.50416	1.44678	2.66601
292	Intergen_0109	Intergen				Intergen		0	CP001363	140339	140495	+	157	6	6	merged.1	143193	143349	+	157	OK	No	No	No	2	4	-0.0454084	1		0.0386265	1	-0.105681	1	-0.0377989	1	-0.136034	0.999995	5.93051	6.41945	5.55554	5.82339	5.67125	5.93206	5.77013	4.23292	4.43783	4.09268	4.47271	4.09479
293	STM14_0144	hypothetical protein	STM14_0144			CDS?	hypothetical protein	0	CP001363	140496	140633	+	138	0	1	merged.1	143350	143487	+	138	OK	No	No	No	0	0	0.362539	1	75	-0.0319662	1	-3.15311e-17	1	-0.408819	1	-0.0978586	0.999995	0.416554	0.416554	0.416554	0.416554	0.416554	0.416554	0.416554	1.97184	1.26614	1.80899	1.44678	2.29711
294	Intergen_0110	Intergen				Intergen		0	CP001363	140634	140658	+	25	0	1	merged.1	143488	143512	+	25	OK	No	No	No	0	0	-0.58037	1		-0.126219	1	-3.15311e-17	1	0.493863	1	0.649194	0.999995	0.416554	0.416554	0.416554	0.416554	0.416554	0.416554	0.416554	1.97184	0.416554	0.416554	2.46165	2.95953
295	STM14_0145	cell division protein MraZ; MraZ; UPF0040; crystal structure shows similarity to AbrB	STM14_0145	STM0119	mraZ	CDS	Cell division protein MraZ	RNA Metabolism,Cell Division and Cell Cycle,RNA Metabolism_RNA processing and modification,Cell Division and Cell Cycle_Cell Division and Cell Cycle - no subcategory,RNA Metabolism_RNA processing and modification_16S rRNA modification within P site of ribosome,Cell Division and Cell Cycle_Cell Division and Cell Cycle - no subcategory_Bacterial Cytoskeleton	CP001363	140659	141117	+	459	0	7	merged.1	143513	143971	+	459	OK	No	No	No	0	2	-0.422769	1	9	-0.00573814	1	-0.815857	0.416748	-0.355832	1	-0.285822	0.999995	0.416554	0.416554	0.416554	0.416554	0.416554	0.416554	0.416554	6.03092	5.84631	5.23532	6.10455	5.53737
296	STM14_0146	S-adenosyl-methyltransferase MraW; similar to Escherichia coli putative apolipoprotein (AAC73193.1)	STM14_0146	STM0120	mraW	CDS	rRNA small subunit methyltransferase H	RNA Metabolism,RNA Metabolism_RNA processing and modification,RNA Metabolism_RNA processing and modification_16S rRNA modification within P site of ribosome	CP001363	141119	142060	+	942	1	22	merged.1	143973	144914	+	942	OK	No	No	No	0	4	-1.08055	0.328087	15	-1.2622	5.31598e-05	-2.78868	0.000999289	-1.55106	1	-0.604487	0.999995	5.31052	4.21279	3.30227	5.36692	4.79428	4.44266	3.83432	7.77721	6.66421	6.54731	7.95986	7.44795
297	STM14_0147	cell division protein FtsL; membrane bound cell division protein at septum containing leucine zipper motif	STM14_0147	STM0121	ftsL	CDS	Cell division protein FtsL	RNA Metabolism,Cell Division and Cell Cycle,RNA Metabolism_RNA processing and modification,Cell Division and Cell Cycle_Cell Division and Cell Cycle - no subcategory,RNA Metabolism_RNA processing and modification_16S rRNA modification within P site of ribosome,Cell Division and Cell Cycle_Cell Division and Cell Cycle - no subcategory_Bacterial Cytoskeleton	CP001363	142057	142422	+	366	0	3	merged.1	144911	145276	+	366	OK	No	No	No	0	0	-0.345132	1	15	-0.0170252	1	-3.15311e-17	1	0.296134	1	0.398725	0.999995	0.416554	0.416554	0.416554	0.416554	0.416554	0.416554	0.416554	2.83948	2.85243	2.9713	3.55693	2.95953
298	Intergen_0111	Intergen				Intergen		0	CP001363	142423	142437	+	15	0	0	merged.1	145277	145291	+	15	OK	No	Yes	No	0	0	8.43857e-17	1		3.78541e-17	1	-3.15311e-17	1	-1.12095e-17	1	0.195037	0.999995	0.416554	0.416554	0.416554	0.416554	0.416554	0.416554	0.416554	0.416554	0.416554	0.416554	0.416554	0.416554
299	STM14_0148	division specific transpeptidase; similar to Escherichia coli septum formation; penicillin-binding protein 3; peptidoglycan synthetase (AAC73195.1)	STM14_0148	STM0122	ftsI	CDS	Cell division protein FtsI [Peptidoglycan synthetase] (EC 2.4.1.129)	Cell Wall and Capsule,RNA Metabolism,Cell Division and Cell Cycle,Cell Wall and Capsule_Cell Wall and Capsule - no subcategory,RNA Metabolism_RNA processing and modification,Cell Division and Cell Cycle_Cell Division and Cell Cycle - no subcategory,Cell Wall and Capsule_Cell Wall and Capsule - no subcategory_Peptidoglycan Biosynthesis,RNA Metabolism_RNA processing and modification_16S rRNA modifi…	CP001363	142438	144204	+	1767	0	1	merged.1	145292	147058	+	1767	OK	No	No	No	0	1	-0.780999	0.685771	15	0.00623872	1	-3.62373	0.00367231	-2.78937	0.131991	-0.512176	0.999995	0.416554	0.416554	0.416554	0.416554	0.416554	0.416554	0.416554	4.76628	4.0752	4.49087	5.02847	4.46588
300	MZ1838_Intergen_0105	Intergen							NA	NA	NA	NA	NA	NA	NA	merged.1	147059	147116	+	58	OK	No	No	No	0	0	#N/A	#N/A		#N/A	#N/A	-3.15311e-17	1	#N/A	#N/A	#N/A	#N/A	#N/A	#N/A	#N/A	#N/A	#N/A	#N/A	#N/A	#N/A	#N/A	#N/A	#N/A	#N/A
301	STM14_0149	UDP-N-acetylmuramoylalanyl-D-glutamate--2, 6-diaminopimelate ligase; involved in cell wall formation; peptidoglycan synthesis; cytoplasmic enzyme; catalyzes the addition of meso-diaminopimelic acid to the nucleotide precursor UDP-N-aceylmuramoyl-l-alanyl-d-glutamate	STM14_0149	STM0123	murE	CDS	UDP-N-acetylmuramoylalanyl-D-glutamate--2,6-diaminopimelate ligase (EC 6.3.2.13)	Cell Wall and Capsule,Cell Wall and Capsule_Cell Wall and Capsule - no subcategory,Cell Wall and Capsule_Cell Wall and Capsule - no subcategory_Peptidoglycan Biosynthesis,Cell Wall and Capsule_Cell Wall and Capsule - no subcategory_Peptidoglycan biosynthesis--gjo	CP001363	144191	145678	+	1488	0	0	merged.1	147117	148532	+	1416	OK	No	No	No	0	0	8.43857e-17	1	9	3.78541e-17	1	-3.15311e-17	1	-1.12095e-17	1	0.195037	0.999995	0.416554	0.416554	0.416554	0.416554	0.416554	0.416554	0.416554	0.416554	0.416554	0.416554	0.416554	0.416554
302	STM14_0150	UDP-N-acetylmuramoyl-tripeptide--D-alanyl-D- alanine ligase; similar to Escherichia coli D-alanine-D-alanine-adding enzyme (AAC73197.1)	STM14_0150	STM0124	murF	CDS	UDP-N-acetylmuramoylalanyl-D-glutamyl-2,6-diaminopimelate--D-alanyl-D-alanine ligase (EC 6.3.2.10)	Cell Wall and Capsule,Cell Wall and Capsule_Cell Wall and Capsule - no subcategory,Cell Wall and Capsule_Cell Wall and Capsule - no subcategory_Peptidoglycan Biosynthesis,Cell Wall and Capsule_Cell Wall and Capsule - no subcategory_Peptidoglycan biosynthesis--gjo	CP001363	145675	147033	+	1359	0	2	merged.1	148529	149887	+	1359	OK	No	No	No	0	0	-0.572394	1	9	-0.0228399	1	-3.15311e-17	1	0.501705	1	0.608711	0.999995	0.416554	0.416554	0.416554	0.416554	0.416554	0.416554	0.416554	5.79913	4.91822	4.71594	5.79684	5.42164
303	STM14_0151	phospho-N-acetylmuramoyl-pentapeptide- transferase; First step of the lipid cycle reactions in the biosynthesis of the cell wall peptidoglycan	STM14_0151	STM0125	mraY	CDS	Phospho-N-acetylmuramoyl-pentapeptide-transferase (EC 2.7.8.13)	Cell Wall and Capsule,Cell Wall and Capsule_Cell Wall and Capsule - no subcategory,Cell Wall and Capsule_Cell Wall and Capsule - no subcategory_Peptidoglycan Biosynthesis	CP001363	147027	148109	+	1083	0	2	merged.1	149881	150963	+	1083	OK	No	No	No	0	1	0.94546	1	9	-0.008676	1	-2.07949	0.0182085	-3.05376	0.0647994	-2.54619	0.0113863	0.416554	0.416554	0.416554	0.416554	0.416554	0.416554	0.416554	2.96432	3.22698	3.54084	2.46165	3.90098
304	STM14_0152	UDP-N-acetylmuramoyl-L-alanyl-D-glutamate synthetase; UDP-N-acetylmuramoylalanine--D-glutamate ligase; involved in peptidoglycan biosynthesis; cytoplasmic; catalyzes the addition of glutamate to the nucleotide precursor UDP-N-acetylmuramoyl-L-alanine during cell wall formation	STM14_0152	STM0126	murD	CDS	UDP-N-acetylmuramoylalanine--D-glutamate ligase (EC 6.3.2.9)	Cell Wall and Capsule,Cell Wall and Capsule_Cell Wall and Capsule - no subcategory,Cell Wall and Capsule_Cell Wall and Capsule - no subcategory_Peptidoglycan Biosynthesis,Cell Wall and Capsule_Cell Wall and Capsule - no subcategory_Peptidoglycan biosynthesis--gjo	CP001363	148112	149428	+	1317	2	1	merged.1	150966	152282	+	1317	OK	No	No	No	0	0	-0.322604	1	9	-1.93793	0.252356	-3.15311e-17	1	0.264775	1	0.192916	0.999995	1.79298	0.416554	0.416554	1.52135	1.09432	1.06399	1.06715	5.39557	5.73474	5.72394	5.42868	5.24224
305	STM14_0153	cell division protein FtsW; integral membrane protein involved in stabilizing FstZ ring during cell division	STM14_0153	STM0127	ftsW	CDS	Cell division protein FtsW	Cell Division and Cell Cycle,Cell Division and Cell Cycle_Cell Division and Cell Cycle - no subcategory,Cell Division and Cell Cycle_Cell Division and Cell Cycle - no subcategory_Bacterial Cytoskeleton	CP001363	149428	150672	+	1245	0	1	merged.1	152282	153526	+	1245	OK	No	No	No	0	3	0.27413	1	9	0.0445809	1	-0.570019	0.578188	-0.840344	1	-0.665976	0.999995	0.416554	0.416554	0.416554	0.416554	0.416554	0.416554	0.416554	2.55179	2.48967	3.60655	2.46165	2.49331
306	STM14_0154	N-acetylglucosaminyl transferase; UDP-N-acetylglucosamine--N-acetylmuramyl- (pentapeptide) pyrophosphoryl-undecaprenol N-acetylglucosamine transferase; involved in cell wall formation; inner membrane-associated; last step of peptidoglycan synthesis	STM14_0154	STM0128	murG	CDS	UDP-N-acetylglucosamine--N-acetylmuramyl-(pentapeptide) pyrophosphoryl-undecaprenol N-acetylglucosamine transferase (EC 2.4.1.227)	Cell Wall and Capsule,Cell Wall and Capsule_Cell Wall and Capsule - no subcategory,Cell Wall and Capsule_Cell Wall and Capsule - no subcategory_Peptidoglycan Biosynthesis,GENES_WITH GC GREATER THAN 60	CP001363	150669	151736	+	1068	0	0	merged.1	153523	154590	+	1068	OK	No	No	No	0	0	8.43857e-17	1	9	3.78541e-17	1	-3.15311e-17	1	-1.12095e-17	1	0.195037	0.999995	0.416554	0.416554	0.416554	0.416554	0.416554	0.416554	0.416554	0.416554	0.416554	0.416554	0.416554	0.416554
307	Intergen_0112	Intergen				Intergen		0	CP001363	151737	151854	+	118	0	2	merged.1	154591	154708	+	118	OK	No	No	No	0	0	0.0964059	1		0.0263109	1	-3.15311e-17	1	-0.150523	1	0.0277647	0.999995	0.416554	0.416554	0.416554	0.416554	0.416554	0.416554	0.416554	4.8333	4.91822	4.74541	4.1723	4.55646
308	STM14_0155	UDP-N-acetylmuramate--L-alanine ligase; Catalyzes the formation of UDP-N-acetylmuramoyl-L-alanine from UDP-N-acetylmuramate and L-alanine in peptidoglycan synthesis	STM14_0155	STM0129	murC	CDS	UDP-N-acetylmuramate--alanine ligase (EC 6.3.2.8)	Cell Wall and Capsule,Cell Wall and Capsule_Cell Wall and Capsule - no subcategory,Cell Wall and Capsule_Cell Wall and Capsule - no subcategory_Peptidoglycan Biosynthesis,Cell Wall and Capsule_Cell Wall and Capsule - no subcategory_Peptidoglycan biosynthesis--gjo	CP001363	151855	153330	+	1476	0	1	merged.1	154709	156184	+	1476	OK	No	No	No	0	0	-1.09099	1	9	0.00727927	1	-3.15311e-17	1	1.06326	1	0.498473	0.999995	0.416554	0.416554	0.416554	0.416554	0.416554	0.416554	0.416554	0.416554	0.416554	1.27462	1.44678	0.416554
309	STM14_0156	D-alanine--D-alanine ligase; D-alanine--D-alanine ligase; DdlA; DdlB; cytoplasmic; catalyzes the formation of D-alanyl-D-alanine from two D-alanines in peptidoglycan synthesis; there are two forms of this enzyme in Escherichia coli	STM14_0156	STM0130	ddl_2	CDS	D-alanine--D-alanine ligase (EC 6.3.2.4)	Cell Wall and Capsule,Cell Wall and Capsule_Cell Wall and Capsule - no subcategory,Cell Wall and Capsule_Cell Wall and Capsule - no subcategory_Peptidoglycan Biosynthesis,Cell Wall and Capsule_Cell Wall and Capsule - no subcategory_Peptidoglycan biosynthesis--gjo,Genes Regulated by SsrA-SssrB TCS	CP001363	153323	154243	+	921	0	24	merged.1	156177	157097	+	921	OK	No	No	No	0	11	-0.281336	1	9	-0.0192268	1	-1.13274	0.00010234	-0.829189	1	-0.719873	0.999995	0.416554	0.416554	0.416554	0.416554	0.416554	0.416554	0.416554	6.95724	6.55348	6.53892	7.1693	7.17526
310	STM14_0157	cell division protein FtsQ; involved in septum formation	STM14_0157	STM0131	ftsQ	CDS	Cell division protein FtsQ	Cell Division and Cell Cycle,Cell Division and Cell Cycle_Cell Division and Cell Cycle - no subcategory,Cell Division and Cell Cycle_Cell Division and Cell Cycle - no subcategory_Bacterial Cytoskeleton	CP001363	154245	155075	+	831	0	6	merged.1	157099	157929	+	831	OK	No	No	No	0	1	0.226411	1	14	0.0081456	1	-3.15311e-17	1	-0.293171	1	-0.119258	0.999995	0.416554	0.416554	0.416554	0.416554	0.416554	0.416554	0.416554	7.08648	7.23516	7.55373	7.02264	7.25857
311	STM14_0158	cell division protein FtsA; ATP-binding involved in recruitment of FtsK to Z ring; essential cell division protein; colocalizes with FtsZ through direct interaction to the septal ring structure; structurally similar to eukaryotic actin; binds directly to the cell membrane	STM14_0158	STM0132	ftsA	CDS	Cell division protein FtsA	Cell Division and Cell Cycle,Cell Division and Cell Cycle_Cell Division and Cell Cycle - no subcategory,Cell Division and Cell Cycle_Cell Division and Cell Cycle - no subcategory_Bacterial Cytoskeleton	CP001363	155072	156334	+	1263	0	1	merged.1	157926	159188	+	1263	OK	No	No	No	0	0	0.020928	1	9	0.00879558	1	-3.15311e-17	1	-0.0784614	1	0.0928826	0.999995	0.416554	0.416554	0.416554	0.416554	0.416554	0.416554	0.416554	4.89734	4.96842	4.91059	4.75877	5.46905
312	Intergen_0113	Intergen				Intergen		0	CP001363	156335	156394	+	60	0	0	merged.1	159189	159248	+	60	OK	No	No	No	0	0	8.43857e-17	1		3.78541e-17	1	-3.15311e-17	1	-1.12095e-17	1	0.195037	0.999995	0.416554	0.416554	0.416554	0.416554	0.416554	0.416554	0.416554	0.416554	0.416554	0.416554	0.416554	0.416554
313	STM14_0159	cell division protein FtsZ; GTPase; similar structure to tubulin; forms ring-shaped polymers at the site of cell division; other proteins such as FtsA, ZipA, and ZapA, interact with and regulate FtsZ function	STM14_0159	STM0133	ftsZ	CDS	Cell division protein FtsZ (EC 3.4.24.-)	Cell Division and Cell Cycle,Cell Division and Cell Cycle_Cell Division and Cell Cycle - no subcategory,Cell Division and Cell Cycle_Cell Division and Cell Cycle - no subcategory_Bacterial Cytoskeleton,HEG-Genes	CP001363	156395	157546	+	1152	1	0	merged.1	159249	160400	+	1152	OK	No	No	No	0	4	-0.388177	1	10	-0.377254	0.990063	-3.27461	1.05775e-08	-2.8679	1	-2.5084	0.999995	3.19327	2.29132	3.47031	3.29013	2.41593	3.37939	2.56024	0.416554	0.416554	0.416554	0.416554	0.416554
314	Intergen_0114	Intergen				Intergen		0	CP001363	157547	157646	+	100	3	2	merged.1	160401	160500	+	100	OK	No	No	No	0	1	-0.392601	1		-0.436555	0.602579	0.285055	1	0.654486	1	0.528922	0.999995	5.17528	5.31848	4.68403	5.16558	3.73774	4.49197	4.989	4.28172	4.54094	4.83036	4.93314	4.36923
315	STM14_0160	UDP-3-O-[3-hydroxymyristoyl] N-acetylglucosamine deacetylase; zinc-dependent; catalyzes the deacetylation of UDP-(3-O-acyl)-N-acetylglucosamine to UDP-3-O-(3-hydroxytetradecanoyl)-glucosamine in the second step of lipid A biosynthesis	STM14_0160	STM0134	lpxC	CDS	UDP-3-O-[3-hydroxymyristoyl] N-acetylglucosamine deacetylase (EC 3.5.1.108)	Cell Wall and Capsule,Cell Wall and Capsule_Gram-Negative cell wall components,Cell Wall and Capsule_Gram-Negative cell wall components_KDO2-Lipid A biosynthesis	CP001363	157647	158564	+	918	4	3	merged.1	160501	161418	+	918	OK	No	No	No	0	1	-0.11717	1	7	-0.0552293	1	-2.2998	0.000551004	-1.96944	1	-1.54685	0.999995	5.23091	5.46134	4.90549	4.89473	4.8353	4.67387	5.02314	4.8333	4.47303	3.84299	4.56039	4.68249
316	Intergen_0115	Intergen				Intergen		0	CP001363	158565	158842	+	278	2	4	merged.1	161419	161696	+	278	OK	No	No	No	0	10	0.00122989	1		0.0156103	1	0.374596	0.873476	0.417677	1	0.345025	0.999995	5.31052	5.29687	5.51766	5.4453	4.91401	5.49763	5.5536	4.696	5.35547	5.4474	4.60231	4.83504
317	STM14_0161	SecA regulator SecM; secM translational pause allows for the initiation of secA translation	STM14_0161	STM0135	yacA	CDS	Secretion monitor precursor	0	CP001363	158843	159340	+	498	1	13	merged.1	161670	162194	+	525	OK	No	No	No	0	8	-2.04713	0.229037	4	-1.84924	0.0101291	-0.945314	0.00157004	1.2678	1	0.904402	0.999995	3.19327	1.63918	1.6611	2.57103	2.18151	1.06399	1.06715	6.3612	5.33649	5.03512	6.25667	4.93972
318	Intergen_0116	Intergen				Intergen		0	CP001363	159341	159401	+	61	0	0	merged.1	162195	162255	+	61	OK	No	No	No	0	1	-0.010269	1		3.78541e-17	1	-0.468352	0.671088	-0.451878	1	-0.303486	0.999995	0.416554	0.416554	0.416554	0.416554	0.416554	0.416554	0.416554	0.416554	0.416554	0.416554	0.416554	0.416554
319	STM14_0162	preprotein translocase subunit SecA; functions in protein export; can interact with acidic membrane phospholipids and the SecYEG protein complex; binds to preproteins; binds to ATP and undergoes a conformational change to promote membrane insertion of SecA/bound preprotein; ATP hydrolysis appears to drive release of the preprotein from SecA and deinsertion of SecA from the membrane; additional pr…	STM14_0162	STM0136	secA	CDS	Protein export cytoplasm protein SecA ATPase RNA helicase (TC 3.A.5.1.1)	HEG-Genes	CP001363	159402	162107	+	2706	4	5	merged.1	162256	164961	+	2706	OK	No	No	No	0	0	-0.62348	1	4	-0.854205	0.0879432	-3.15311e-17	1	0.614885	1	0.70138	0.999995	5.67378	4.68164	4.68403	5.16558	4.95182	4.10518	4.45086	5.67674	5.10929	5.31609	5.45179	4.72217
320	Intergen_0117	Intergen				Intergen		0	CP001363	162108	162258	+	151	3	12	merged.1	164962	165112	+	151	OK	No	No	No	2	3	-0.018796	1		-0.18437	0.99988	0.0371471	1	0.0588831	1	-0.0326027	0.999995	4.54538	4.38656	4.10233	4.69536	5.05962	4.16719	4.45086	6.48099	6.70918	6.48753	6.63543	6.82967
321	STM14_0162.P	XXX	0			sRNA_cand		0	CP001363	162177	162250	+	74	2	5	merged.1	165031	165104	+	74	OK	No	No	No	2	1	0.0571761	1	61	-0.529853	0.503395	0.135676	1	0.0183006	1	-0.0945153	0.999995	4.3074	3.58684	3.21029	4.46394	4.91401	3.15289	4.11323	5.78226	5.97464	5.72394	5.70363	6.05507
322	STM14_0163	nucleoside triphosphate pyrophosphohydrolase; similar to Escherichia coli 7,8-dihydro-8-oxoguanine-triphosphatase; prefers dGTP; causes AT-GC transversions (AAC73210.1)	STM14_0163	STM0137	mutT	CDS	Mutator mutT protein (7,8-dihydro-8-oxoguanine-triphosphatase) (EC 3.6.1.-)	Membrane Transport,Nucleosides and Nucleotides,Membrane Transport_Protein secretion system Type II,Nucleosides and Nucleotides_Detoxification,Membrane Transport_Protein secretion system Type II_CBSS-562.2.peg.633,Nucleosides and Nucleotides_Detoxification_Nudix proteins (nucleoside triphosphate hydrolases)	CP001363	162259	162654	+	396	1	6	merged.1	165113	165508	+	396	OK	No	No	No	3	2	0.334587	1	4	0.5651	0.501144	0.110527	1	-0.2127	1	-0.312505	0.999995	4.2	4.11737	4.33789	4.18818	4.79428	4.39162	5.64415	5.20629	5.61381	5.46522	5.17456	5.29581
323	Intergen_0118	Intergen				Intergen		0	CP001363	162655	162687	+	33	0	0	merged.1	165509	165541	+	33	OK	No	No	No	1	0	0.0162395	1		3.78541e-17	1	0.354355	0.979559	0.393813	1	0.324277	0.999995	0.416554	0.416554	0.416554	0.416554	0.416554	0.416554	0.416554	0.416554	0.416554	0.416554	0.416554	0.416554
324	STM14_0164	XXX	STM14_0164	STM0137.1N		pseudo		0	CP001363	162688	162822	-	135	5	1	merged.1	165542	165676	-	135	OK	No	No	No	0	1	0.0371434	1	10	0.0409351	1	-0.0422091	1	-0.0968873	1	-0.143983	0.999995	5.67378	5.92298	5.57411	5.54358	5.45138	5.49763	5.70851	1.39435	2.0039	2.01659	2.04167	2.06995
325	Intergen_0119	Intergen				Intergen		0	CP001363	162823	162874	+	52	0	1	merged.1	165677	165728	+	52	OK	No	No	No	0	0	0.0118045	1		0.0342796	1	-3.15311e-17	1	-0.0654369	1	0.102097	0.999995	0.416554	0.416554	0.416554	0.416554	0.416554	0.416554	0.416554	3.07922	2.18461	3.60655	2.46165	2.29711
326	STM14_0165	putative transcriptional regulator, LysR family	STM14_0165			CDS?	putative LysR-family transcriptional regulator	0	CP001363	162875	162979	+	105	1	2	merged.1	165729	165833	+	105	OK	No	No	No	0	0	0.167471	1	6	0.0804708	1	-3.15311e-17	1	-0.187109	1	-0.0475202	0.999995	2.28856	2.10489	2.63436	2.37139	2.7944	1.06399	2.73522	3.07922	3.38315	3.66939	3.27534	2.95953
327	STM14_0166	zinc-binding protein	STM14_0166	STM0138	yacG	CDS	FIG003276: zinc-binding protein	Membrane Transport,Membrane Transport_Protein secretion system Type II,Membrane Transport_Protein secretion system Type II_CBSS-562.2.peg.633	CP001363	162976	163167	-	192	0	1	merged.1	165830	166021	-	192	OK	No	No	No	2	4	0.0577936	1	44	-0.0166308	1	0.165271	0.893401	0.12405	1	0.0988725	0.999995	0.416554	0.416554	0.416554	0.416554	0.416554	0.416554	0.416554	1.7118	0.903004	1.80899	1.44678	2.06995
328	Intergen_0120	Intergen				Intergen		0	CP001363	163168	163176	+	9	0	0	merged.1	166022	166030	+	9	OK	No	Yes	No	0	0	8.43857e-17	1		3.78541e-17	1	-3.15311e-17	1	-1.12095e-17	1	0.195037	0.999995	0.416554	0.416554	0.416554	0.416554	0.416554	0.416554	0.416554	0.416554	0.416554	0.416554	0.416554	0.416554
329	STM14_0167	hypothetical protein	STM14_0167	STM0139	yacF	CDS	FIG002842: hypothetical protein	Membrane Transport,Membrane Transport_Protein secretion system Type II,Membrane Transport_Protein secretion system Type II_CBSS-562.2.peg.633	CP001363	163177	163920	-	744	9	13	merged.1	166031	166774	-	744	OK	No	No	No	9	7	-0.116913	1	4	-0.196975	0.823825	0.0614695	1	0.208872	1	0.109149	0.999995	5.87921	5.6264	5.59244	5.8996	5.84201	5.67887	5.77013	6.62033	6.69435	6.86175	6.88508	6.61462
330	STM14_0168	dephospho-CoA kinase; catalyzes the phosphorylation of the 3'-hydroxyl group of dephosphocoenzyme A to form coenzyme A; involved in coenzyme A biosynthesis	STM14_0168	STM0140	coaE	CDS	Dephospho-CoA kinase (EC 2.7.1.24)	Cofactors Vitamins Prosthetic Groups Pigments,Membrane Transport,Cofactors Vitamins Prosthetic Groups Pigments_Coenzyme A,Membrane Transport_Protein secretion system Type II,Cofactors Vitamins Prosthetic Groups Pigments_Coenzyme A_Coenzyme A Biosynthesis,Membrane Transport_Protein secretion system Type II_CBSS-562.2.peg.633	CP001363	163920	164540	-	621	0	2	merged.1	166774	167394	-	621	OK	No	No	No	1	0	-0.190668	1	4	-0.00766751	1	-1.74069	0.359925	-2.43204	1	-0.685116	0.999995	0.416554	0.416554	0.416554	0.416554	0.416554	0.416554	0.416554	4.01929	3.52405	3.78741	3.93047	3.59391
331	STM14_0168.R	hypothetical protein	0			CDS		0	CP001363	164382	164522	+	141	0	0	merged.1	167236	167376	+	141	OK	No	No	No	0	0	8.43857e-17	1	10	3.78541e-17	1	-3.15311e-17	1	-1.12095e-17	1	0.195037	0.999995	0.416554	0.416554	0.416554	0.416554	0.416554	0.416554	0.416554	0.416554	0.416554	0.416554	0.416554	0.416554
332	Intergen_0121	Intergen				Intergen		0	CP001363	164541	164765	+	225	2	7	merged.1	167395	167619	+	225	OK	No	No	No	1	5	0.0849332	1		0.291984	0.835504	0.259646	0.686178	0.183452	1	0.103318	0.999995	3.95777	4.57793	4.38071	3.99326	4.04806	3.90131	4.11323	5.95771	5.84631	5.85137	6.10455	5.908
333	STM14_0169	guanosine 5'-monophosphate oxidoreductase; catalyzes the NADPH-dependent deamination of GMP to inosine monophosphate	STM14_0169	STM0141	guaC	CDS	GMP reductase (EC 1.7.1.7)	Nucleosides and Nucleotides,Nucleosides and Nucleotides_Purines,Nucleosides and Nucleotides_Purines_Purine conversions	CP001363	164766	165809	+	1044	18	34	merged.1	167620	168663	+	1044	OK	No	No	No	14	14	0.222977	1	4	0.273257	0.324992	0.112051	0.974618	-0.0845981	1	-0.184386	0.999995	7.25366	7.31446	7.31965	7.26822	7.46449	7.77015	7.83757	8.01589	8.21063	8.33019	8.1869	8.16139
334	Intergen_0122	Intergen				Intergen		0	CP001363	165810	165839	+	30	1	2	merged.1	168664	168693	+	30	OK	No	No	No	0	0	0.0909697	1		-0.335813	1	-3.15311e-17	1	-0.12899	1	-0.0070967	0.999995	1.46211	2.10489	2.13131	2.74637	1.09432	1.50927	2.56024	3.76844	4.57374	4.22408	4.33031	4.68249
335	STM14_0170	type IV pilin biogenesis protein; similar to Escherichia coli putative integral membrane protein involved in biogenesis of fimbriae, protein transport, DNA uptake (AAC73217.1)	STM14_0170	STM0142	hofC	CDS	Type IV fimbrial assembly protein PilC	Membrane Transport,Membrane Transport_Protein secretion system Type II,Membrane Transport_Protein and nucleoprotein secretion system Type IV,Membrane Transport_Protein secretion system Type II_CBSS-562.2.peg.633,Membrane Transport_Protein and nucleoprotein secretion system Type IV_Type IV pilus	CP001363	165840	167042	-	1203	36	27	merged.1	168694	169896	-	1203	OK	No	No	No	8	11	0.291686	1	2	0.340387	0.115275	0.111087	0.959842	-0.135586	1	-0.2137	0.999995	8.92387	9.31076	9.46657	9.0151	8.96571	9.55895	9.16499	8.07938	8.20279	8.21906	8.09446	8.17931
336	STM14_0171	hypothetical protein; similar to Escherichia coli putative integral membrane protein involved in biogenesis of fimbriae, protein transport, DNA uptake (AAC73218.1)	STM14_0171	STM0143	hofB	CDS	Type IV fimbrial assembly, ATPase PilB	Membrane Transport,Membrane Transport_Protein secretion system Type II,Membrane Transport_Protein and nucleoprotein secretion system Type IV,Membrane Transport_Protein secretion system Type II_CBSS-562.2.peg.633,Membrane Transport_Protein and nucleoprotein secretion system Type IV_Type IV pilus	CP001363	167032	168417	-	1386	16	23	merged.1	169886	171271	-	1386	OK	No	No	No	11	13	0.129341	1	16	0.150458	0.713041	0.146214	0.825743	0.0289353	1	-0.0608546	0.999995	7.51122	7.56105	7.58983	7.3855	7.75914	7.51981	7.52848	7.40006	7.40879	7.49422	7.17625	7.27867
337	Intergen_0123	Intergen				Intergen		0	CP001363	168418	168426	+	9	0	0	merged.1	171272	171280	+	9	OK	No	Yes	No	0	0	8.43857e-17	1		3.78541e-17	1	-3.15311e-17	1	-1.12095e-17	1	0.195037	0.999995	0.416554	0.416554	0.416554	0.416554	0.416554	0.416554	0.416554	0.416554	0.416554	0.416554	0.416554	0.416554
338	STM14_0172	putative major pilin subunit; similar to Escherichia coli prepilin peptidase dependent protein (AAC73219.1)	STM14_0172	STM0144	ppdD	CDS	Type IV pilin PilA	Membrane Transport,Membrane Transport_Protein and nucleoprotein secretion system Type IV,Membrane Transport_Protein and nucleoprotein secretion system Type IV_Type IV pilus	CP001363	168427	168864	-	438	8	4	merged.1	171281	171718	-	438	OK	No	No	No	5	4	0.391226	1	16	0.36942	0.349051	0.281935	0.822967	-0.114508	1	-0.191791	0.999995	5.99619	6.08307	6.25316	5.49528	6.1491	5.94981	6.21622	5.32747	5.53273	5.72394	5.42868	5.9251
339	Intergen_0124	Intergen				Intergen		0	CP001363	168865	168889	+	25	2	0	merged.1	171719	171743	+	25	OK	No	No	No	0	0	0.285282	1		0.289347	0.932116	-3.15311e-17	1	-0.231978	1	-0.123369	0.999995	4.40735	4.38656	4.68403	4.24771	4.18132	4.44266	5.15217	0.416554	0.416554	0.416554	0.416554	0.416554
340	STM14_0173	hypothetical protein	STM14_0173			CDS	hypothetical protein	0	CP001363	168890	169072	-	183	0	7	merged.1	171744	171926	-	183	OK	No	No	No	0	0	0.0457546	1	1	-0.016597	1	-3.15311e-17	1	-0.105559	1	0.0667826	0.999995	0.416554	0.416554	0.416554	0.416554	0.416554	0.416554	0.416554	5.39557	5.56571	5.50022	5.81478	5.74422
341	Intergen_0125	Intergen				Intergen		0	CP001363	169073	169085	+	13	0	0	merged.1	171927	171939	+	13	OK	No	Yes	No	0	0	8.43857e-17	1		3.78541e-17	1	-3.15311e-17	1	-1.12095e-17	1	0.195037	0.999995	0.416554	0.416554	0.416554	0.416554	0.416554	0.416554	0.416554	0.416554	0.416554	0.416554	0.416554	0.416554
342	STM14_0174	quinolinate phosphoribosyltransferase; catalyzes the formation of pyridine-2,3-dicarboxylate and 5-phospho-alpha-D-ribose 1-diphosphate from nictinate D-ribonucleotide	STM14_0174	STM0145	nadC	CDS	Quinolinate phosphoribosyltransferase [decarboxylating] (EC 2.4.2.19)	Cofactors Vitamins Prosthetic Groups Pigments,Virulence Disease and Defense,Cofactors Vitamins Prosthetic Groups Pigments_NAD and NADP,Virulence Disease and Defense_Invasion and intracellular resistance,Cofactors Vitamins Prosthetic Groups Pigments_NAD and NADP_NAD and NADP cofactor biosynthesis global,Virulence Disease and Defense_Invasion and intracellular resistance_Mycobacterium virulence ope…	CP001363	169086	169979	-	894	17	14	merged.1	171940	172833	-	894	OK	No	No	No	0	11	0.0129513	1	11	0.0219926	1	0.1725	1	0.142972	1	0.0963616	0.999995	7.57171	7.54738	7.56684	7.59483	7.76446	7.49584	7.56949	6.79019	7.00806	7.32401	6.58405	6.74553
343	Intergen_0126	Intergen				Intergen		0	CP001363	169980	170066	+	87	2	3	merged.1	172834	172920	+	87	OK	No	No	No	0	2	-0.377062	1		-0.392748	0.712659	0.243614	0.886717	0.596937	1	0.520143	0.999995	4.14315	4.06718	3.69054	4.24771	3.90123	3.48056	3.98051	4.50368	4.75624	3.94811	4.56039	4.55646
344	STM14_0175	N-acetyl-anhydromuranmyl-L-alanine amidase; AMPD protein (SW:AMPD_SALTY)	STM14_0175	STM0146	ampD	CDS	N-acetylmuramoyl-L-alanine amidase (EC 3.5.1.28) AmpD	Cell Wall and Capsule,Cell Wall and Capsule_Cell Wall and Capsule - no subcategory,Cell Wall and Capsule_Cell Wall and Capsule - no subcategory_Recycling of Peptidoglycan Amino Acids	CP001363	170067	170630	+	564	12	16	merged.1	172921	173484	+	564	OK	No	No	No	2	5	0.0482596	1	7	0.0897578	1	-0.0545304	1	-0.0462916	1	-0.120878	0.999995	7.12009	7.28732	7.14435	7.23918	7.47102	7.27422	7.1807	7.39452	7.33419	7.13099	7.29604	7.42409
345	STM14_0176	regulatory protein AmpE; involved in regulation of beta-lactamase; putative signaling protein	STM14_0176	STM0147	ampE	CDS	AmpE protein	0	CP001363	170627	171481	+	855	15	8	merged.1	173481	174335	+	855	OK	No	No	No	6	3	0.100561	1	21	0.0755015	1	0.246697	0.467914	0.152985	1	0.0661047	0.999995	7.11271	7.39296	6.99386	7.04312	7.02454	7.13373	7.16549	6.83992	6.84971	7.01479	6.84199	7.07922
346	Intergen_0127	Intergen				Intergen		0	CP001363	171482	171572	+	91	0	0	merged.1	174336	174426	+	91	OK	No	No	No	3	0	0.0184588	1		3.78541e-17	1	0.416696	0.572591	0.460736	1	0.366872	0.999995	0.416554	0.416554	0.416554	0.416554	0.416554	0.416554	0.416554	0.416554	0.416554	0.416554	0.416554	0.416554
347	STM14_0177	putative cytoplasmic protein	STM14_0177	STM0148		CDS	Alpha-L-arabinofuranosidase II precursor (EC 3.2.1.55)	Carbohydrates,Carbohydrates_Monosaccharides,Carbohydrates_Monosaccharides_L-Arabinose utilization,GLYCOSYL HYDROLASES	CP001363	171573	172523	-	951	21	16	merged.1	174427	175377	-	951	OK	No	No	No	5	5	0.166851	1	6	0.125727	0.926976	0.21334	0.64422	0.0633256	1	-0.0302589	0.999995	7.38818	7.46256	7.63475	7.2465	7.34173	7.26006	7.47397	7.52187	7.49692	7.37203	7.28321	7.68224
348	STM14_0178	Na+/galactoside symporter	STM14_0178	STM0149	uidB [J]_1	CDS	Possible GPH family transporter (TC 2.A.2) for arabinosides	Carbohydrates,Carbohydrates_Monosaccharides,Carbohydrates_Monosaccharides_L-Arabinose utilization	CP001363	172523	173929	-	1407	23	32	merged.1	175377	176783	-	1407	OK	No	No	No	9	10	0.313771	0.700069	19	0.378029	0.0649136	0.175384	0.696201	-0.123405	1	-0.213642	0.999995	7.79573	8.13349	8.19264	7.86098	8.22051	8.43486	8.03455	8.16643	8.57898	8.3447	8.2476	8.36622
349	STM14_0178.RJ	hypothetical protein	0			CDS		0	CP001363	173883	174008	+	126	1	1	merged.1	176737	176862	+	126	OK	No	No	No	1	2	0.393519	1	1	0.412086	0.916589	0.515631	0.409914	0.0713369	1	0.0370398	0.999995	2.65674	3.3555	3.11205	2.57103	2.18151	3.15289	2.36107	4.37464	4.81228	4.1816	3.79243	4.64169
350	Intergen_0128	Intergen				Intergen		0	CP001363	173930	173961	+	32	0	0	merged.1	176784	176815	+	32	OK	No	No	No	0	1	-0.00824691	1		3.78541e-17	1	0.253013	0.901926	0.228698	1	0.266266	0.999995	0.416554	0.416554	0.416554	0.416554	0.416554	0.416554	0.416554	0.416554	0.416554	0.416554	0.416554	0.416554
351	STM14_0179	hypothetical protein	STM14_0179			CDS	hypothetical protein	0	CP001363	173962	174090	-	129	0	2	merged.1	176816	176944	-	129	OK	No	No	No	1	0	0.539292	1	19	-0.0181097	1	-0.195381	1	-0.577722	1	-0.675109	0.999995	0.416554	0.416554	0.416554	0.416554	0.416554	0.416554	0.416554	4.86568	5.35547	5.53438	5.28164	5.6026
352	MZ1838_Intergen_0119	Intergen							NA	NA	NA	NA	NA	NA	NA	merged.1	176863	176946	+	84	OK	No	No	No	0	0	#N/A	#N/A		#N/A	#N/A	-3.15311e-17	1	#N/A	#N/A	#N/A	#N/A	#N/A	#N/A	#N/A	#N/A	#N/A	#N/A	#N/A	#N/A	#N/A	#N/A	#N/A	#N/A
353	STM14_0180	aromatic amino acid transporter; similar to Escherichia coli aromatic amino acid transport protein (AAC73223.1); APC family	STM14_0180	STM0150	aroP	CDS	Aromatic amino acid transport protein AroP	Amino Acids and Derivatives,Amino Acids and Derivatives_Aromatic amino acids and derivatives,Amino Acids and Derivatives_Aromatic amino acids and derivatives_Aromatic amino acid degradation,Genes with FNR binding sites	CP001363	174093	175466	-	1374	26	21	merged.1	176947	178320	-	1374	OK	No	No	No	11	13	0.238713	1	42	0.201619	0.360032	0.127371	0.888989	-0.111859	1	-0.195067	0.999995	8.38549	8.45221	8.50723	8.34267	8.58465	8.63467	8.70514	7.48066	7.59203	7.57029	7.36462	7.65688
354	Intergen_0129	Intergen				Intergen		0	CP001363	175467	175671	+	205	3	3	merged.1	178321	178525	+	205	OK	No	No	No	1	0	0.102507	1		0.143082	1	0.137155	1	0.097289	1	-0.0266704	0.999995	4.35824	4.42692	3.6208	3.17218	4.2436	3.27058	4.17528	5.43925	4.75624	5.60037	5.20208	5.37262
355	STM14_0181	hypothetical protein	STM14_0181			CDS?	hypothetical protein	0	CP001363	175672	175794	+	123	1	0	merged.1	178526	178648	+	123	OK	No	No	No	0	0	0.152588	1	2	0.14976	1	-3.15311e-17	1	-0.0989963	1	-0.0100453	0.999995	3.49536	3.65638	3.21029	3.29013	3.2232	3.48056	3.98051	0.416554	0.416554	0.416554	0.416554	0.416554
356	Intergen_0130	Intergen				Intergen		0	CP001363	175795	176028	+	234	0	1	merged.1	178649	178882	+	234	OK	No	No	No	0	0	1.0472	1		-0.0130903	1	-3.15311e-17	1	-1.09152	1	-0.447521	0.999995	0.416554	0.416554	0.416554	0.416554	0.416554	0.416554	0.416554	0.986754	2.0039	1.5664	1.44678	1.46818
357	STM14_0182	transcriptional regulator PdhR; activates lctPRD operon; autoregulates itself through repression of pdhR-aceEF-lpdA operon; regulates pyruvate dehydrogenase complex	STM14_0182	STM0151	pdhR	CDS	Transcriptional repressor for pyruvate dehydrogenase complex	Genes with FNR binding sites	CP001363	176029	176793	+	765	2	21	merged.1	178883	179647	+	765	OK	No	No	No	3	13	-0.378233	1	19	-3.81379	0.0544233	-0.69797	0.0836648	-0.990379	1	-0.762077	0.999995	1.79298	0.416554	0.416554	0.416554	0.416554	0.416554	0.416554	7.14041	7.52654	7.23332	7.25063	7.02474
358	Intergen_0131	Intergen				Intergen		0	CP001363	176794	176952	+	159	0	1	merged.1	179648	179806	+	159	OK	No	No	No	2	2	-0.90118	1		-0.0343488	1	-3.13607	0.0018797	-2.6364	1	-0.75352	0.999995	0.416554	0.416554	0.416554	0.416554	0.416554	0.416554	0.416554	3.4646	1.26614	2.63587	3.46903	2.82022
359	STM14_0182.P	XXX	0			sRNA_JV		0	CP001363	176795	176951	-	157	1	0	merged.1	179649	179805	-	157	OK	No	No	No	2	2	-0.881374	1	6	-1.1163	0.187104	-3.14702	0.00183874	-2.60314	1	-0.758031	0.999995	3.58346	1.33428	2.76941	3.59524	2.95192	3.27058	2.73522	0.416554	0.416554	0.416554	0.416554	0.416554
360	STM14_0183	pyruvate dehydrogenase subunit E1; E1 component; part of pyruvate dehydrogenase; forms a complex with DlaT and LpdC	STM14_0183	STM0152	aceE	CDS	Pyruvate dehydrogenase E1 component (EC 1.2.4.1)	Cofactors Vitamins Prosthetic Groups Pigments,Amino Acids and Derivatives,Carbohydrates,Cofactors Vitamins Prosthetic Groups Pigments_Folate and pterines,Amino Acids and Derivatives_Lysine threonine methionine and cysteine,Carbohydrates_Central carbohydrate metabolism,Cofactors Vitamins Prosthetic Groups Pigments_Folate and pterines_5-FCL-like protein,Amino Acids and Derivatives_Lysine threonine …	CP001363	176953	179616	+	2664	0	0	merged.1	179807	182470	+	2664	OK	No	No	No	2	3	-0.00242572	1	20	3.78541e-17	1	-0.84867	0.932298	-0.848569	1	-0.124583	0.999995	0.416554	0.416554	0.416554	0.416554	0.416554	0.416554	0.416554	0.416554	0.416554	0.416554	0.416554	0.416554
361	STM14_0184.J	hypothetical protein	0			CDS?		0	CP001363	179493	181436	-	1944	0	0	merged.1	182347	184290	-	1944	OK	No	No	No	3	3	0.00195976	1	6	3.78541e-17	1	-2.80252	0.0266187	-2.68311	1	-0.898658	0.999995	0.416554	0.416554	0.416554	0.416554	0.416554	0.416554	0.416554	0.416554	0.416554	0.416554	0.416554	0.416554
362	Intergen_0132	Intergen				Intergen		0	CP001363	179617	179630	+	14	0	0	merged.1	182471	182484	+	14	OK	No	Yes	No	1	0	8.43857e-17	1		3.78541e-17	1	-3.15311e-17	1	-1.12095e-17	1	0.195037	0.999995	0.416554	0.416554	0.416554	0.416554	0.416554	0.416554	0.416554	0.416554	0.416554	0.416554	0.416554	0.416554
363	STM14_0184	dihydrolipoamide acetyltransferase; E2 component of pyruvate dehydrogenase multienzyme complex; in Escherichia coli AceF contains three N-terminal lipoyl domains	STM14_0184	STM0153	aceF	CDS	Dihydrolipoamide acetyltransferase component of pyruvate dehydrogenase complex (EC 2.3.1.12)	Cofactors Vitamins Prosthetic Groups Pigments,Carbohydrates,Cofactors Vitamins Prosthetic Groups Pigments_Folate and pterines,Carbohydrates_Central carbohydrate metabolism,Cofactors Vitamins Prosthetic Groups Pigments_Folate and pterines_5-FCL-like protein,Carbohydrates_Central carbohydrate metabolism_Pyruvate metabolism II_ acetyl-CoA acetogenesis from pyruvate,Carbohydrates_Central carbohydrate…	CP001363	179631	181520	+	1890	0	0	merged.1	182485	184374	+	1890	OK	No	No	No	2	3	-0.00111966	1	20	3.78541e-17	1	-2.80839	0.0264614	-2.69796	1	-0.898256	0.999995	0.416554	0.416554	0.416554	0.416554	0.416554	0.416554	0.416554	0.416554	0.416554	0.416554	0.416554	0.416554
364	Intergen_0133	Intergen				Intergen		0	CP001363	181521	181719	+	199	1	0	merged.1	184375	184575	+	201	OK	No	No	No	0	0	-0.594742	1		-0.617881	0.738609	-3.15311e-17	1	0.64507	1	0.582493	0.999995	2.48436	2.6045	1.91528	3.04372	2.7944	1.84905	2.12993	0.416554	0.416554	0.416554	0.416554	0.416554
365	STM14_0185	dihydrolipoamide dehydrogenase; E3 component of pyruvate and 2-oxoglutarate dehydrogenase complex; catalyzes the oxidation of dihydrolipoamide to lipoamide	STM14_0185	STM0154	lpdA	CDS	Dihydrolipoamide dehydrogenase of pyruvate dehydrogenase complex (EC 1.8.1.4) @ Dihydrolipoamide dehydrogenase (EC 1.8.1.4)	Cofactors Vitamins Prosthetic Groups Pigments,Amino Acids and Derivatives,Carbohydrates,Cofactors Vitamins Prosthetic Groups Pigments_Folate and pterines,Amino Acids and Derivatives_Alanine serine and glycine,Carbohydrates_Central carbohydrate metabolism,Cofactors Vitamins Prosthetic Groups Pigments_Folate and pterines_5-FCL-like protein,Amino Acids and Derivatives_Alanine serine and glycine_Glyc…	CP001363	181720	183144	+	1425	0	0	merged.1	184576	186000	+	1425	OK	No	No	No	0	0	8.43857e-17	1	25	3.78541e-17	1	-3.15311e-17	1	-1.12095e-17	1	0.195037	0.999995	0.416554	0.416554	0.416554	0.416554	0.416554	0.416554	0.416554	0.416554	0.416554	0.416554	0.416554	0.416554
366	Intergen_0134	Intergen				Intergen		0	CP001363	183145	183221	+	77	0	1	merged.1	186001	186077	+	77	OK	No	No	No	0	0	1.9933	0.662071		-0.0215126	1	-3.15311e-17	1	-2.03589	1	-0.691626	0.999995	0.416554	0.416554	0.416554	0.416554	0.416554	0.416554	0.416554	0.416554	0.903004	2.01659	1.02173	1.80021
367	STM14_0186.P	hypothetical protein	0			sRNA_cand		0	CP001363	183171	183252	-	82	1	0	merged.1	186027	186108	-	82	OK	No	No	No	0	0	2.01172	0.638935	6	2.14819	0.33023	-3.15311e-17	1	-1.96889	1	-0.696661	0.999995	0.416554	0.947193	2.13131	1.07222	1.90145	1.50927	1.85455	0.416554	0.416554	0.416554	0.416554	0.416554
368	STM14_0186.J	hypothetical protein	STM14_0186			CDS	hypothetical protein	0	CP001363	183210	183350	+	141	0	0	merged.1	186066	186206	+	141	OK	No	No	No	0	2	-0.00953823	1	4	3.78541e-17	1	0.189298	1	0.199143	1	0.244477	0.999995	0.416554	0.416554	0.416554	0.416554	0.416554	0.416554	0.416554	0.416554	0.416554	0.416554	0.416554	0.416554
369	Intergen_0135	Intergen				Intergen		0	CP001363	183351	183432	+	82	0	1	merged.1	186207	186288	+	82	OK	No	No	No	0	0	1.14057	0.247691		-0.00743547	1	-3.15311e-17	1	-1.19392	1	-0.839235	0.999995	0.416554	0.416554	0.416554	0.416554	0.416554	0.416554	0.416554	3.54677	4.16403	4.93637	3.63978	4.55646
370	STM14_0187	putative outer membrane protein	STM14_0187	STM0155		CDS	Probable secreted protein	0	CP001363	183433	183717	+	285	1	7	merged.1	186289	186573	+	285	OK	No	No	No	1	1	0.0122461	1	1	0.2465	1	-0.0590296	1	-0.0382958	1	-0.163444	0.999995	2.8107	2.10489	3.11205	2.37139	2.95192	2.55349	3.16032	6.08692	6.14798	6.2409	6.18951	6.00769
371	Intergen_0136	Intergen				Intergen		0	CP001363	183718	183754	+	37	2	0	merged.1	186574	186610	+	37	OK	No	No	No	2	1	-0.00017614	1		0.00889884	1	0.130154	1	0.234655	1	0.111707	0.999995	2.65674	4.06718	3.38873	3.92196	3.09393	3.27058	3.03205	0.416554	0.416554	0.416554	0.416554	0.416554
372	STM14_0188	putative periplasmic protein	STM14_0188	STM0156		CDS	FIG01045811: hypothetical protein	Genes with CRP binding sites	CP001363	183755	184546	-	792	5	14	merged.1	186611	187402	-	792	OK	No	No	No	2	1	0.153556	1	32	0.369597	0.473871	-0.0242602	1	-0.0987526	1	-0.219734	0.999995	5.28446	5.7745	5.6978	5.61314	5.50321	5.49763	6.40932	7.6575	7.71473	7.52003	7.34006	7.63626
373	Intergen_0137	Intergen				Intergen		0	CP001363	184547	184558	+	12	1	0	merged.1	187403	187414	+	12	OK	No	Yes	No	0	0	-0.0132371	1		-0.0875783	1	-3.15311e-17	1	0.0587791	1	0.151353	0.999995	1.79298	1.63918	2.13131	3.04372	3.2232	1.84905	3.16032	0.416554	0.416554	0.416554	0.416554	0.416554
374	STM14_0189	similar to Escherichia coli putative membrane protein (AAC73228.1)~disrupted by frameshift	STM14_0189	STM0157	yacH	pseudo		0	CP001363	184559	186173	-	1615	28	22	merged.1	187415	189037	-	1623	OK	No	No	No	13	11	0.23486	1	12	0.261545	0.24332	0.150918	0.839103	-0.078492	1	-0.166057	0.999995	8.17118	8.35359	8.40202	8.26916	8.46558	8.51456	8.68395	7.48066	7.66233	7.96098	7.61039	7.68726
375	Intergen_0138	Intergen				Intergen		0	CP001363	186174	186561	+	388	5	5	merged.1	189038	189425	+	388	OK	No	No	No	2	3	0.248826	1		0.377929	0.459465	0.0509894	1	-0.172319	1	-0.240057	0.999995	5.31052	5.49968	6.02922	5.16558	5.28365	5.26217	5.64415	5.69487	5.98687	5.86485	5.47454	5.09889
376	MZ1838_Intergen_0128	Intergen							NA	NA	NA	NA	NA	NA	NA	merged.1	189038	189503	+	466	OK	No	No	No	3	4	#N/A	#N/A		#N/A	#N/A	0.0541957	1	#N/A	#N/A	#N/A	#N/A	#N/A	#N/A	#N/A	#N/A	#N/A	#N/A	#N/A	#N/A	#N/A	#N/A	#N/A	#N/A
377	STM14_0190	bifunctional aconitate hydratase 2/2-methylisocitrate dehydratase; catalyzes the conversion of citrate to isocitrate and the conversion of 2-methylaconitate to 2-methylisocitrate	STM14_0190	STM0158	acnB	CDS	Aconitate hydratase 2 (EC 4.2.1.3) @ 2-methylisocitrate dehydratase (EC 4.2.1.99)	Carbohydrates,Carbohydrates_Central carbohydrate metabolism,Carbohydrates_Organic acids,Carbohydrates_Central carbohydrate metabolism_Glyoxylate bypass,Carbohydrates_Central carbohydrate metabolism_TCA Cycle,Carbohydrates_Organic acids_Methylcitrate cycle,Carbohydrates_Organic acids_Propionate-CoA to Succinate Module,Genes with CRP binding sites,HEG-Genes	CP001363	186562	189159	+	2598	22	41	merged.1	189504	192023	+	2520	OK	No	No	No	9	9	-1.86751	0.0159183	34	-2.08954	2.02355e-13	-0.963736	0.0399051	1.14995	1	1.07255	0.999995	5.23091	3.58684	3.47031	5.76347	3.2232	3.82641	3.58286	6.93453	5.73474	5.78197	6.868	5.51495
378	MZ1838_Intergen_0129	Intergen							NA	NA	NA	NA	NA	NA	NA	merged.1	192024	192062	+	39	OK	Yes	Yes	Yes	0	3	#N/A	#N/A		#N/A	#N/A	0.407844	0.705943	#N/A	#N/A	#N/A	#N/A	#N/A	#N/A	#N/A	#N/A	#N/A	#N/A	#N/A	#N/A	#N/A	#N/A	#N/A	#N/A
379	108619.9.peg.2023	FIG01045138: hypothetical protein							NA	NA	NA	NA	NA	NA	NA	merged.1	192063	192527	-	465	OK	Yes	Yes	Yes	15	27	#N/A	#N/A		#N/A	#N/A	-0.08484	1	#N/A	#N/A	#N/A	#N/A	#N/A	#N/A	#N/A	#N/A	#N/A	#N/A	#N/A	#N/A	#N/A	#N/A	#N/A	#N/A
380	MZ1838_Intergen_0130	Intergen							NA	NA	NA	NA	NA	NA	NA	merged.1	192528	192943	+	416	OK	Yes	Yes	Yes	13	9	#N/A	#N/A		#N/A	#N/A	-0.421898	0.168064	#N/A	#N/A	#N/A	#N/A	#N/A	#N/A	#N/A	#N/A	#N/A	#N/A	#N/A	#N/A	#N/A	#N/A	#N/A	#N/A
381	108619.9.peg.2024	cellular communication/signal transduction							NA	NA	NA	NA	NA	NA	NA	merged.1	192944	193210	-	267	OK	Yes	Yes	Yes	9	15	#N/A	#N/A		#N/A	#N/A	-0.0486123	1	#N/A	#N/A	#N/A	#N/A	#N/A	#N/A	#N/A	#N/A	#N/A	#N/A	#N/A	#N/A	#N/A	#N/A	#N/A	#N/A
382	108619.9.peg.2025	FIG01047211: hypothetical protein							NA	NA	NA	NA	NA	NA	NA	merged.1	193185	193355	-	171	OK	Yes	Yes	Yes	7	3	#N/A	#N/A		#N/A	#N/A	-0.0598619	1	#N/A	#N/A	#N/A	#N/A	#N/A	#N/A	#N/A	#N/A	#N/A	#N/A	#N/A	#N/A	#N/A	#N/A	#N/A	#N/A
383	Intergen_0140	Intergen				Intergen		0	CP001363	190063	190307	+	245	25	11	merged.1	193293	193537	+	245	OK	No	Yes	No	2	4	-0.201012	1		-0.106567	0.936406	0.501727	0.302509	0.551296	1	0.487173	0.999995	7.79573	7.69101	7.73305	7.93075	7.7803	7.88993	7.74342	4.58371	3.82579	4.09268	4.72122	4.15402
384	STM14_0192	hypothetical protein	STM14_0192	STM0160	yacL	CDS	FIG01045153: hypothetical protein	0	CP001363	190308	190670	+	363	8	8	merged.1	193538	193900	+	363	OK	No	No	No	4	0	-0.414264	1	57	0.0412169	1	0.152033	1	0.625008	1	0.475185	0.999995	6.98103	7.16141	6.70464	6.88338	7.02454	6.94304	7.08696	6.86416	6.37892	5.64796	6.72353	6.15991
385	Intergen_0141	Intergen				Intergen		0	CP001363	190671	190904	+	234	5	3	merged.1	193901	194135	+	235	OK	No	No	No	2	0	0.205623	1		0.203478	0.86583	0.251213	0.96981	0.107477	1	-0.0213798	0.999995	5.02605	5.27492	5.12289	5.00234	5.05962	5.31792	5.24189	4.8333	4.89246	5.08207	4.68266	5.00551
386	STM14_0193	2-keto-3-deoxygluconate permease; transports degraded pectin products into the bacterial cell	STM14_0193	STM0161	kdgT	CDS	2-keto-3-deoxygluconate permease (KDG permease)	Carbohydrates,Carbohydrates_Monosaccharides,Carbohydrates_Monosaccharides_D-Galacturonate and D-Glucuronate Utilization,Genes with CRP binding sites,Genes with FNR binding sites	CP001363	190905	191858	+	954	10	10	merged.1	194136	195089	+	954	OK	No	No	No	3	7	0.0622037	1	3	0.125194	0.971571	-0.00757996	1	-0.0234752	1	-0.0915756	0.999995	6.71455	6.61553	6.47689	6.48618	6.95179	7.0539	6.63584	6.31506	6.06968	5.89146	6.35803	6.15991
387	STM14_0194	putative inner membrane protein	STM14_0194	STM0162		CDS	Candidate type III effector Hop protein	0	CP001363	191855	193126	+	1272	11	17	merged.1	195086	196357	+	1272	OK	No	No	No	3	6	0.214096	1	3	0.34576	0.207276	0.304419	0.519044	0.135862	1	0.0445326	0.999995	6.60303	6.80353	6.7214	6.3434	6.92353	6.79376	6.83158	6.83992	7.00806	6.82082	6.75174	6.57183
388	108619.9.peg.2029	4-hydroxythreonine-4-phosphate dehydrogenase (EC 1.1.1.262)							NA	NA	NA	NA	NA	NA	NA	merged.1	196347	197330	+	984	OK	No	No	No	6	6	#N/A	#N/A		#N/A	#N/A	-0.614634	0.312604	#N/A	#N/A	#N/A	#N/A	#N/A	#N/A	#N/A	#N/A	#N/A	#N/A	#N/A	#N/A	#N/A	#N/A	#N/A	#N/A
389	STM14_0195	4-hydroxythreonine-4-phosphate dehydrogenase 2; catalyzes oxidation of 4-(phosphohydroxy)-L-threonine into 2-amino-3-oxo-4-(phosphohydroxy)butyric acid which decarboxylates to form 1-amino-3-(phosphohydroxy)propan-2-one (3-amino-2-oxopropyl phosphate)	STM14_0195	STM0163	pdxA_2	CDS	4-hydroxythreonine-4-phosphate dehydrogenase (EC 1.1.1.262)	Cofactors Vitamins Prosthetic Groups Pigments,RNA Metabolism,Cofactors Vitamins Prosthetic Groups Pigments_Pyridoxine,RNA Metabolism_RNA processing and modification,Cofactors Vitamins Prosthetic Groups Pigments_Pyridoxine_Pyridoxin (Vitamin B6) Biosynthesis,RNA Metabolism_RNA processing and modification_Possible RNA modification and stress response cluster	CP001363	193116	194099	+	984	13	15	merged.1	196374	197330	+	957	OK	No	No	No	6	5	-1.09288	0.0626362	3	-1.05291	1.77244e-07	-1.23854	2.7655e-05	-0.0899247	1	-0.166418	0.999995	6.41171	5.31848	5.4388	6.39697	5.22311	5.54512	5.29875	6.39487	5.35547	5.37384	6.39427	5.39734
390	Intergen_0142	Intergen				Intergen		0	CP001363	194100	194108	+	9	0	0	merged.1	197331	197339	+	9	OK	No	Yes	No	0	0	8.43857e-17	1		3.78541e-17	1	-3.15311e-17	1	-1.12095e-17	1	0.195037	0.999995	0.416554	0.416554	0.416554	0.416554	0.416554	0.416554	0.416554	0.416554	0.416554	0.416554	0.416554	0.416554
391	STM14_0196	putative transcriptional regulator; similar to Escherichia coli putative DeoR-type transcriptional regulator (AAC75777.1); LysR family	STM14_0196	STM0164		CDS	DeoR family transcriptional regulator probably related to glycerate, glycolaldehyde metabolism	0	CP001363	194109	194876	+	768	16	11	merged.1	197340	198107	+	768	OK	No	No	No	7	8	-0.0996867	1	21	-0.147341	0.912529	0.345081	0.549072	0.485882	1	0.391205	0.999995	6.93152	6.47825	7.06122	6.60476	6.33222	6.50046	6.55646	6.5721	6.73115	6.56394	6.56298	6.53888
392	Intergen_0143	Intergen				Intergen		0	CP001363	194877	194905	+	29	1	1	merged.1	198108	198136	+	29	OK	No	No	No	0	0	-0.097778	1		0.273048	0.999963	-3.15311e-17	1	0.114729	1	0.183087	0.999995	4.71102	3.96124	4.64943	3.50053	3.8218	4.90984	4.59403	3.76844	3.30717	3.66939	3.71812	3.67702
393	STM14_0197	S-adenosylmethionine decarboxylase; S-adenosylmethionine provides the aminopropyl moiety required for spermidine biosynthesis from putrescine	STM14_0197	STM0165	speD	CDS	S-adenosylmethionine decarboxylase proenzyme (EC 4.1.1.50), prokaryotic class 1A	Amino Acids and Derivatives,Amino Acids and Derivatives_Arginine; urea cycle polyamines,Amino Acids and Derivatives_Arginine; urea cycle polyamines_Polyamine Metabolism	CP001363	194906	195700	-	795	13	16	merged.1	198137	198931	-	795	OK	No	No	No	5	8	0.0888547	1	4	0.0241817	1	0.279512	0.386833	0.217615	1	0.120931	0.999995	7.07521	7.38786	7.09376	7.37886	7.18392	7.25293	7.35837	7.4596	7.53905	7.44119	7.31507	7.57257
394	Intergen_0144	Intergen				Intergen		0	CP001363	195701	195720	+	20	0	0	merged.1	198932	198951	+	20	OK	No	No	No	0	1	-0.0114629	1		3.78541e-17	1	-0.255348	1	-0.263567	1	-0.160736	0.999995	0.416554	0.416554	0.416554	0.416554	0.416554	0.416554	0.416554	0.416554	0.416554	0.416554	0.416554	0.416554
395	STM14_0198	spermidine synthase; catalyzes the formation of spermidine from putrescine and S-adenosylmethioninamine	STM14_0198	STM0166	speE	CDS	Spermidine synthase (EC 2.5.1.16)	Amino Acids and Derivatives,Amino Acids and Derivatives_Arginine; urea cycle polyamines,Amino Acids and Derivatives_Arginine; urea cycle polyamines_Polyamine Metabolism,Genes Regulated by SsrA-SssrB TCS	CP001363	195721	196581	-	861	10	19	merged.1	198952	199812	-	861	OK	No	No	No	5	15	0.0819528	1	4	0.0927422	0.999963	0.161925	0.854326	0.0809652	1	0.00167466	0.999995	6.77193	6.90702	6.97302	6.98308	7.11895	6.9162	6.97803	7.9381	7.99452	7.8602	7.9679	8.08736
396	Intergen_0145	Intergen				Intergen		0	CP001363	196582	196687	+	106	2	3	merged.1	199813	199918	+	106	OK	No	No	No	0	0	-0.01344	1		0.300962	0.941962	-3.15311e-17	1	0.0214285	1	0.113421	0.999995	3.81948	3.43681	4.33789	3.59524	4.04806	3.5751	4.2919	4.01929	3.22698	3.472	3.27534	3.83012
397	STM14_0199.RJ	YacC	STM14_0199	STM0167	yacC	CDS	Predicted chaperone lipoprotein YacC, potentially involved in protein secretion	Amino Acids and Derivatives,Amino Acids and Derivatives_Arginine; urea cycle polyamines,Amino Acids and Derivatives_Arginine; urea cycle polyamines_Polyamine Metabolism	CP001363	196688	197074	-	387	10	5	merged.1	199919	200305	-	387	OK	No	No	No	2	4	0.0708441	1	11	0.0462816	1	0.20818	0.821886	0.208779	1	0.110741	0.999995	6.20504	6.26104	6.13306	5.862	5.84201	5.87745	6.15594	6.01657	6.1696	6.18823	5.8673	5.99155
398	Intergen_0146	Intergen				Intergen		0	CP001363	197036	197236	+	201	2	5	merged.1	200267	200467	+	201	OK	No	No	No	1	1	0.0501618	1		0.0704426	1	0.186952	1	0.196777	1	0.141738	0.999995	5.20336	5.36076	5.1479	5.33982	5.52845	5.20418	5.48176	5.81579	5.88603	5.61641	5.81478	5.55944
399	STM14_0200	multicopper oxidase; laccase; copper-stimulated phenoloxidase and ferroxidase which may be involved in copper detoxification	STM14_0200	STM0168	cueO	CDS	Blue copper oxidase CueO precursor	Virulence Disease and Defense,Virulence Disease and Defense_Resistance to antibiotics and toxic compounds,Virulence Disease and Defense_Resistance to antibiotics and toxic compounds_Copper homeostasis	CP001363	197237	198847	+	1611	25	35	merged.1	200468	202078	+	1611	OK	No	No	No	13	14	0.161376	1	21	0.223192	0.327823	0.24373	0.518452	0.100575	1	0.000407316	0.999995	7.9896	8.37438	8.054	7.87991	8.05236	7.96169	8.24086	8.47526	8.64605	8.59991	8.34649	8.54278
400	Intergen_0147	Intergen				Intergen		0	CP001363	198848	198924	+	77	2	3	merged.1	202079	202155	+	77	OK	No	No	No	1	0	0.0653603	1		0.295215	1	-0.0146175	1	-0.0145355	1	-0.141618	0.999995	2.8107	4.16586	3.6208	4.12609	3.8218	3.82641	3.75527	3.28474	3.58966	3.24326	3.71812	4.46588
401	STM14_0201	glucose dehydrogenase; similar to Escherichia coli glucose dehydrogenase (AAC73235.1)	STM14_0201	STM0169	gcd	CDS	Glucose dehydrogenase, PQQ-dependent (EC 1.1.5.2)	Respiration,Carbohydrates,Respiration_Electron donating reactions,Carbohydrates_Central carbohydrate metabolism,Carbohydrates_Monosaccharides,Respiration_Electron donating reactions_Respiratory dehydrogenases 1,Carbohydrates_Central carbohydrate metabolism_Entner-Doudoroff Pathway,Carbohydrates_Monosaccharides_D-gluconate and ketogluconates metabolism,Genes Repressedby Qse TCS,Genes with CRP bind…	CP001363	198925	201315	-	2391	39	57	merged.1	202156	204546	-	2391	OK	No	No	No	14	16	0.180708	1	2	0.0975407	0.918482	0.24935	0.578213	0.108565	1	0.00897439	0.999995	8.53384	8.79055	8.78541	8.73991	8.82002	8.61533	8.65702	9.22833	9.38533	9.62741	9.26741	9.39433
402	Intergen_0148	Intergen				Intergen		0	CP001363	201316	201520	+	205	6	2	merged.1	204547	204751	+	205	OK	No	No	No	1	1	0.116567	1		0.0375986	1	0.274018	0.96307	0.173168	1	0.0789361	0.999995	5.41026	5.55536	5.1479	5.31221	5.39761	5.5911	5.2126	4.86568	4.94354	4.91059	4.42679	4.87078
403	STM14_0202	hypoxanthine-guanine phosphoribosyltransferase; Catalyzes the salvage synthesis of inosine-5'-monophosphate (IMP) and guanosine-5'-monophosphate (GMP) from the purine bases hypoxanthine and guanine, respectively	STM14_0202	STM0170	hpt	CDS	Hypoxanthine-guanine phosphoribosyltransferase (EC 2.4.2.8)	Cofactors Vitamins Prosthetic Groups Pigments,Nucleosides and Nucleotides,Cofactors Vitamins Prosthetic Groups Pigments_Folate and pterines,Nucleosides and Nucleotides_Purines,Cofactors Vitamins Prosthetic Groups Pigments_Folate and pterines_Folate biosynthesis cluster,Nucleosides and Nucleotides_Purines_Purine conversions,Genes with CRP binding sites,Genes with FNR binding sites	CP001363	201521	202057	+	537	10	10	merged.1	204752	205288	+	537	OK	No	No	No	2	7	-0.0927464	1	18	-0.133477	1	-0.295604	0.459423	-0.160942	1	-0.233763	0.999995	6.35025	6.13272	6.44697	6.37044	6.18128	6.37467	5.9759	5.8806	6.36024	5.75324	6.40615	6.11591
404	Intergen_0149	Intergen				Intergen		0	CP001363	202058	202114	+	57	0	2	merged.1	205289	205345	+	57	OK	No	No	No	0	0	0.351088	1		-0.0157216	1	-3.15311e-17	1	-0.401818	1	-0.199803	0.999995	0.416554	0.416554	0.416554	0.416554	0.416554	0.416554	0.416554	3.76844	3.77028	3.94811	3.71812	4.15402
405	STM14_0203	carbonic anhydrase; catalyzes the interconversion of bicarbonate and carbon dioxide	STM14_0203	STM0171	yadF	CDS	Carbonic anhydrase (EC 4.2.1.1)	Regulation and Cell signaling,Regulation and Cell signaling_Regulation and Cell signaling - no subcategory,Regulation and Cell signaling_Regulation and Cell signaling - no subcategory_Zinc regulated enzymes	CP001363	202115	202777	-	663	0	2	merged.1	205346	206008	-	663	OK	No	No	No	0	0	-0.425358	1	4	-0.000194233	1	-3.15311e-17	1	0.373313	1	0.467324	0.999995	0.416554	0.416554	0.416554	0.416554	0.416554	0.416554	0.416554	3.37747	2.95557	3.39971	3.63978	3.50572
406	Intergen_0150	Intergen				Intergen		0	CP001363	202778	202885	+	108	0	0	merged.1	206009	206116	+	108	OK	No	No	No	0	0	8.43857e-17	1		3.78541e-17	1	-3.15311e-17	1	-1.12095e-17	1	0.195037	0.999995	0.416554	0.416554	0.416554	0.416554	0.416554	0.416554	0.416554	0.416554	0.416554	0.416554	0.416554	0.416554
407	STM14_0204	putative ABC-type multidrug transport system ATPase component; similar to Escherichia coli putative ATP-binding component of a transport system (AAC73238.1)	STM14_0204	STM0172	yadG	CDS	ABC-type multidrug transport system, ATPase component	0	CP001363	202886	203812	+	927	10	17	merged.1	206117	207043	+	927	OK	No	No	No	12	7	0.267006	1	7	0.178835	0.702667	0.280442	0.579906	0.0853165	1	-0.032606	0.999995	6.82711	7.2428	7.02118	6.94762	6.84535	7.02906	7.13459	7.62477	7.76174	7.76989	7.45319	7.78885
408	STM14_0205	putative transport protein; putative ABC superfamily membrane protein	STM14_0205	STM0173	drrB [J]	CDS	ABC-type multidrug transport system, permease component	0	CP001363	203809	204579	+	771	18	11	merged.1	207040	207810	+	771	OK	No	No	No	7	6	0.101614	1	4	0.191614	0.533963	0.125495	0.877699	0.0484901	1	-0.0525921	0.999995	7.70535	7.75185	7.70805	7.41826	7.82682	7.77015	7.74853	6.93453	7.11776	7.01479	7.10514	7.12434
409	Intergen_0151	Intergen				Intergen		0	CP001363	204580	204695	+	116	1	3	merged.1	207811	207929	+	119	OK	No	Yes	No	0	1	0.0554859	1		-0.404693	1	-0.192972	1	-0.249998	1	-0.278658	0.999995	1.46211	0.947193	1.6611	2.74637	1.09432	2.72825	2.56024	5.43925	5.70544	5.56775	5.17456	5.6026
410	STM14_0206	putative fimbrial protein precurosr; LpfD protein precursor (SW:LPFD_SALTY)	STM14_0206	STM0174	stiH	CDS	Putative fimbriae	Adherence Factors-Fimbrial	CP001363	204696	205775	-	1080	21	24	merged.1	207930	209009	-	1080	OK	No	No	No	13	7	0.618718	0.84897	14	1.21199	0.234941	0.144309	0.83501	-0.457029	1	-0.561387	0.999995	7.80034	8.07437	7.96884	7.75726	8.05236	7.95731	10.8505	8.07593	8.03923	8.22168	8.13072	8.20754
411	Intergen_0152	Intergen				Intergen		0	CP001363	205776	205783	+	8	0	0	merged.1	209010	209017	+	8	OK	No	Yes	No	0	0	8.43857e-17	1		3.78541e-17	1	-3.15311e-17	1	-1.12095e-17	1	0.195037	0.999995	0.416554	0.416554	0.416554	0.416554	0.416554	0.416554	0.416554	0.416554	0.416554	0.416554	0.416554	0.416554
412	STM14_0207	putativie fimbrial usher; similar to Escherichia coli putative outer membrane protein (AAC76178.1)	STM14_0207	STM0175	stiC	CDS	FIG100795: Fimbriae usher protein StiC	Adherence Factors-Fimbrial	CP001363	205784	208330	-	2547	39	37	merged.1	209018	211564	-	2547	OK	No	No	No	17	19	0.104672	1	16	0.163906	0.459465	0.20419	0.776207	0.124262	1	0.0206993	0.999995	8.6958	8.82115	8.85729	8.66819	8.95411	8.8743	8.71823	8.46473	8.45464	8.48451	8.41277	8.61306
413	Intergen_0153	Intergen				Intergen		0	CP001363	208331	208356	+	26	2	2	merged.1	211565	211590	+	26	OK	No	No	No	0	0	0.229659	1		0.306773	0.748443	-3.15311e-17	1	-0.223475	1	-0.12309	0.999995	4.67136	5.29687	5.47877	5.00234	5.22311	4.8731	4.59403	4.62212	4.78453	4.34451	4.56039	4.90566
414	STM14_0208.J	periplasmic chaperone, required for type 1 fimbriae	STM14_0208	STM0176	stiB	CDS	Chaperone protein EcpD	Adherence Factors-Fimbrial	CP001363	208357	209082	-	726	21	13	merged.1	211591	212274	-	684	OK	No	No	No	12	4	0.0314757	1	26	0.160503	0.762766	0.0929044	1	0.108557	1	0.0020254	0.999995	7.24016	7.30367	7.60346	7.10075	7.1518	7.23856	7.24721	6.96473	6.86303	7.13656	6.99144	6.82056
415	Intergen_0154	Intergen				Intergen		0	CP001363	209041	209087	+	47	3	3	merged.1	212275	212321	+	47	OK	No	No	No	0	0	-0.21865	1		-0.0964986	1	-3.15311e-17	1	0.218654	1	0.311918	0.999995	4.14315	4.16586	3.00663	3.99326	3.73774	3.82641	4.63876	4.28172	3.98054	4.45565	4.11554	3.41179
416	STM14_0209	putative fimbrial subunit; similar to Escherichia coli major type 1 subunit fimbrin; pilin (AAC77270.1)	STM14_0209	STM0177	stiA	CDS	Cell wall surface anchor family protein	Adherence Factors-Fimbrial	CP001363	209088	209627	-	540	48	27	merged.1	212322	212861	-	540	OK	No	No	No	31	13	-0.110709	1	26	-0.0238862	1	-0.0777376	1	0.0720602	1	-0.0226677	0.999995	9.03351	8.82304	9.03033	8.94264	8.94007	9.07165	8.94665	7.12042	7.08401	6.98422	7.20374	6.91774
417	Intergen_0155	Intergen				Intergen		0	CP001363	209628	209795	+	168	2	2	merged.1	212862	213029	+	168	OK	No	No	No	0	4	0.0679992	1		-4.56132e-05	1	-0.00302169	1	-0.0919386	1	-0.0851011	0.999995	0.416554	0.416554	0.416554	0.416554	0.416554	0.416554	0.416554	4.46194	4.16403	4.83036	4.47271	4.51188
418	STM14_0210	hypothetical protein	STM14_0210			CDS	Oxidoreductase, FAD-binding	0	CP001363	209796	209966	-	171	1	6	merged.1	213030	213200	-	171	OK	No	No	No	0	1	-0.140032	1	1	-0.0163604	1	-0.178975	1	-0.036033	1	-0.0456781	0.999995	0.416554	0.416554	0.416554	0.416554	0.416554	0.416554	0.416554	5.83227	5.29775	5.63227	5.8673	5.74422
419	Intergen_0156	Intergen				Intergen		0	CP001363	209967	209996	+	30	1	0	merged.1	213201	213230	+	30	OK	No	No	No	0	0	-0.263343	1		-0.242208	1	-3.15311e-17	1	0.31631	1	0.344008	0.999995	4.50082	4.38656	3.30227	3.84695	4.11623	3.82641	3.98051	0.416554	0.416554	0.416554	0.416554	0.416554
420	STM14_0211	putative PTS enzyme; similar to Escherichia coli putative PTS enzyme II B component (AAC73240.1)	STM14_0211	STM0178	manX [J]	CDS	Putative PTS system IIA component yadI (EC 2.7.1.69)	0	CP001363	209997	210437	+	441	34	14	merged.1	213231	213671	+	441	OK	No	No	No	13	7	-0.450283	0.752105	3	-0.0445097	1	-0.379826	0.283832	0.0221019	1	-0.0584552	0.999995	8.3003	8.16664	8.29134	8.25109	8.20102	8.20285	8.23359	6.58187	5.83283	5.31609	6.20319	5.51495
421	Intergen_0157	Intergen				Intergen		0	CP001363	210438	210498	+	61	0	1	merged.1	213672	213732	+	61	OK	No	No	No	1	0	0.121814	1		-0.0158472	1	0.196946	1	0.114026	1	0.00177165	0.999995	0.416554	0.416554	0.416554	0.416554	0.416554	0.416554	0.416554	3.28474	3.38315	3.39971	3.55693	3.50572
422	STM14_0212	putative xylanase/chitin deacetylase	STM14_0212	STM0179	yadE	CDS	Polysaccharide deacetylase	0	CP001363	210499	211728	+	1230	21	43	merged.1	213733	214962	+	1230	OK	No	No	No	28	16	0.00281444	1	7	-0.13699	0.859031	0.179674	0.823353	0.217649	1	0.102216	0.999995	7.40641	7.28732	7.0144	7.28962	7.01565	7.47147	7.26158	8.51407	8.38243	8.3967	8.34649	8.49491
423	Intergen_0158	Intergen				Intergen		0	CP001363	211729	211734	+	6	0	1	merged.1	214963	214968	+	6	OK	No	Yes	No	0	0	0.0226373	1		0.00265691	1	-3.15311e-17	1	-0.0711281	1	0.0968346	0.999995	0.416554	0.416554	0.416554	0.416554	0.416554	0.416554	0.416554	2.83948	2.48967	2.9713	2.63322	2.82022
424	STM14_0213	aspartate alpha-decarboxylase; Converts L-aspartate to beta-alanine and provides the major route of beta-alanine production in bacteria. Beta-alanine is essential for the biosynthesis of pantothenate (vitamin B5)	STM14_0213	STM0180	panD	CDS	Aspartate 1-decarboxylase (EC 4.1.1.11)	Cofactors Vitamins Prosthetic Groups Pigments,Cofactors Vitamins Prosthetic Groups Pigments_Folate and pterines,Cofactors Vitamins Prosthetic Groups Pigments_Coenzyme A,Cofactors Vitamins Prosthetic Groups Pigments_Folate and pterines_Folate biosynthesis cluster,Cofactors Vitamins Prosthetic Groups Pigments_Coenzyme A_Coenzyme A Biosynthesis cluster,Cofactors Vitamins Prosthetic Groups Pigments_C…	CP001363	211735	212115	-	381	6	8	merged.1	214969	215349	-	381	OK	No	No	No	2	0	0.0107866	1	11	-0.0650728	1	0.231477	0.987389	0.266952	1	0.128236	0.999995	5.96373	6.13272	5.79599	6.1067	6.1971	5.72084	5.95836	6.04512	6.08113	5.87822	5.90128	6.2304
425	Intergen_0159	Intergen				Intergen		0	CP001363	212116	212209	+	94	2	0	merged.1	215350	215443	+	94	OK	No	No	No	0	0	0.207287	1		0.18307	1	-3.15311e-17	1	-0.153817	1	-0.0556028	0.999995	4.54538	4.89807	4.29375	4.69536	4.95182	5.14377	4.72427	0.416554	0.416554	0.416554	0.416554	0.416554
426	STM14_0214	pantoate--beta-alanine ligase; catalyzes the formation of (R)-pantothenate from pantoate and beta-alanine	STM14_0214	STM0181	panC	CDS	Pantoate--beta-alanine ligase (EC 6.3.2.1)	Cofactors Vitamins Prosthetic Groups Pigments,Cofactors Vitamins Prosthetic Groups Pigments_Folate and pterines,Cofactors Vitamins Prosthetic Groups Pigments_Coenzyme A,Cofactors Vitamins Prosthetic Groups Pigments_Folate and pterines_Folate biosynthesis cluster,Cofactors Vitamins Prosthetic Groups Pigments_Coenzyme A_Coenzyme A Biosynthesis cluster,Cofactors Vitamins Prosthetic Groups Pigments_C…	CP001363	212210	213064	-	855	13	12	merged.1	215444	216211	-	768	OK	No	No	No	7	6	0.158215	1	18	0.126205	1	0.115293	1	-0.0170534	1	-0.11313	0.999995	6.89755	6.90702	6.966	6.74563	7.1518	7.08636	6.54476	6.9796	6.97161	7.50288	7.06823	7.31155
427	108619.9.peg.2047	Pantoate--beta-alanine ligase (EC 6.3.2.1)							NA	NA	NA	NA	NA	NA	NA	merged.1	215444	216298	-	855	OK	No	No	No	8	7	#N/A	#N/A		#N/A	#N/A	0.0593153	1	#N/A	#N/A	#N/A	#N/A	#N/A	#N/A	#N/A	#N/A	#N/A	#N/A	#N/A	#N/A	#N/A	#N/A	#N/A	#N/A
428	STM14_0215	hypothetical protein	STM14_0215			CDS	hypothetical protein	0	CP001363	213058	213171	-	114	1	1	merged.1	216292	216405	-	114	OK	No	No	No	0	2	0.423029	1	18	0.434644	0.942698	0.0844156	1	-0.337655	1	-0.322555	0.999995	2.65674	2.29132	3.11205	1.52135	2.18151	2.35461	2.36107	5.52283	6.01102	6.07673	5.49694	5.8907
429	Intergen_0160	Intergen				Intergen		0	CP001363	213172	213189	+	18	0	0	merged.1	216406	216423	+	18	OK	No	No	No	0	0	8.43857e-17	1		3.78541e-17	1	-3.15311e-17	1	-1.12095e-17	1	0.195037	0.999995	0.416554	0.416554	0.416554	0.416554	0.416554	0.416554	0.416554	0.416554	0.416554	0.416554	0.416554	0.416554
430	STM14_0216	3-methyl-2-oxobutanoate hydroxymethyltransferase; catalyzes the formation of tetrahydrofolate and 2-dehydropantoate from 5,10-methylenetetrahydrofolate and 3-methyl-2-oxobutanoate	STM14_0216	STM0182	panB	CDS	3-methyl-2-oxobutanoate hydroxymethyltransferase (EC 2.1.2.11)	Cofactors Vitamins Prosthetic Groups Pigments,Cofactors Vitamins Prosthetic Groups Pigments_Coenzyme A,Cofactors Vitamins Prosthetic Groups Pigments_Coenzyme A_Coenzyme A Biosynthesis cluster,Cofactors Vitamins Prosthetic Groups Pigments_Coenzyme A_Coenzyme A Biosynthesis	CP001363	213190	213981	-	792	19	20	merged.1	216424	217215	-	792	OK	No	No	No	5	4	0.282533	1	4	0.358866	0.0999354	-0.00632798	1	-0.285516	1	-0.376092	0.999995	7.38205	7.77157	8.04404	7.78264	7.89146	7.83368	8.2004	7.58157	7.72206	7.67737	7.52033	7.73653
431	STM14_0216.J	hypothetical protein	0			CDS?		0	CP001363	213890	214057	-	168	4	2	merged.1	217124	217291	-	168	OK	No	No	No	0	0	0.111204	1	7	0.678781	0.362384	-3.15311e-17	1	-0.111834	1	0.000264609	0.999995	3.49536	4.01518	4.46273	3.59524	3.73774	3.37939	4.76519	4.28172	3.87924	3.89651	4.22692	3.90098
432	Intergen_0161	Intergen				Intergen		0	CP001363	213982	214101	+	120	2	4	merged.1	217216	217335	+	120	OK	No	No	No	0	0	0.113393	1		-0.325441	0.83798	-3.15311e-17	1	-0.10744	1	-0.00103068	0.999995	4.40735	4.01518	4.05022	4.35988	4.04806	4.10518	4.17528	3.37747	3.87924	4.30547	3.46903	3.59391
433	STM14_0217	2-amino-4-hydroxy-6-hydroxymethyldihyropteridine pyrophosphokinase; catalyzes the formation of 2-amino-4-hydroxy-6-hydroxymethyl-7,8-dihydropteridine diphosphate from 2-amino-4-hydroxy-6-hydroxymethyl-7,8-dihydropteridine and ATP	STM14_0217	STM0183	folK	CDS	2-amino-4-hydroxy-6-hydroxymethyldihydropteridine pyrophosphokinase (EC 2.7.6.3)	Cofactors Vitamins Prosthetic Groups Pigments,Cofactors Vitamins Prosthetic Groups Pigments_Folate and pterines,Cofactors Vitamins Prosthetic Groups Pigments_Folate and pterines_Folate biosynthesis cluster,Cofactors Vitamins Prosthetic Groups Pigments_Folate and pterines_Folate Biosynthesis	CP001363	214102	214581	-	480	6	4	merged.1	217336	217815	-	480	OK	No	No	No	2	1	0.199987	1	4	0.287613	0.531723	-0.993538	0.0635101	-0.853911	1	-0.912918	0.999995	5.65357	6.12047	6.17015	5.67949	5.88172	5.70001	5.70851	5.60183	5.76345	5.78197	5.5832	5.78226
434	STM14_0218	poly(A) polymerase I; Polymerase that creates the 3' poly(A) tail found in some mRNA's	STM14_0218	STM0184	pcnB	CDS	Poly(A) polymerase (EC 2.7.7.19)	RNA Metabolism,RNA Metabolism_RNA processing and modification,RNA Metabolism_RNA processing and modification_Polyadenylation bacterial,Genes Regulated by SsrA-SssrB TCS	CP001363	214578	215996	-	1419	23	25	merged.1	217812	219230	-	1419	OK	No	No	No	11	8	-0.584741	0.582455	4	-1.20025	8.54629e-13	-0.942064	3.94586e-09	-0.328202	1	-0.433364	0.999995	7.6955	6.72478	6.74617	7.73663	6.40215	6.41357	6.20139	7.81915	7.54319	7.90985	7.75212	7.68726
435	Intergen_0162	Intergen				Intergen		0	CP001363	215997	216136	+	140	8	1	merged.1	219231	219370	+	140	OK	No	No	No	0	1	-0.110908	1		-0.119703	1	-0.803868	0.715914	-0.612594	1	-0.544821	0.999995	5.14664	4.86906	5.59244	5.19612	4.79428	4.53964	5.15217	3.18564	3.05182	3.06776	2.26689	3.20331
436	STM14_0219.R	glutamyl-Q-tRNA synthetase; Queuosine-Archaeosine Biosynthesis	STM14_0219	STM0185	yadB	CDS	glutamyl-Q-tRNA synthetase	RNA Metabolism,RNA Metabolism_RNA processing and modification,RNA Metabolism_RNA processing and modification_tRNA modification Bacteria,RNA Metabolism_RNA processing and modification_tRNAmodification position 34,RNA Metabolism_RNA processing and modification_Queuosine-Archaeosine Biosynthesis	CP001363	216137	217078	-	942	21	20	merged.1	219371	220312	-	942	OK	No	No	No	3	11	0.045154	1	14	0.0312388	1	0.10361	1	0.145137	1	0.0813861	0.999995	7.99764	7.94487	8.14996	7.9262	7.92511	8.03836	7.88476	7.35516	7.3905	7.40009	7.3707	7.46559
437	Intergen_0163	Intergen				Intergen		0	CP001363	217034	217101	+	68	0	1	merged.1	220268	220335	+	68	OK	No	No	No	0	0	1.39352	0.677661		0.0625542	1	-3.15311e-17	1	-1.44472	1	-0.8574	0.999995	0.416554	0.416554	0.416554	0.416554	0.416554	0.416554	0.416554	1.97184	3.22698	2.75655	1.02173	2.06995
438	STM14_0220	DnaK transcriptional regulator DksA; dnaK suppressor protein (SW:DKSA_SALTY); suppresses dnaK deletion	STM14_0220	STM0186	dksA	CDS	C4-type zinc finger protein, DksA/TraR family	Regulation and Cell signaling,Regulation and Cell signaling_Regulation and Cell signaling - no subcategory,Regulation and Cell signaling_Regulation and Cell signaling - no subcategory_Zinc regulated enzymes	CP001363	217102	217557	-	456	1	1	merged.1	220336	220791	-	456	OK	No	No	No	3	3	0.495313	1	20	-0.163926	1	-3.7071	4.38527e-22	-4.33623	2.67823e-05	-3.83443	2.02283e-06	1.03205	2.10489	0.959041	2.74637	2.7944	1.50927	2.12993	2.96432	3.45532	3.66939	2.78654	3.50572
439	Intergen_0164	Intergen				Intergen		0	CP001363	217558	217733	+	176	3	1	merged.1	220792	220967	+	176	OK	No	No	No	1	1	-0.0228057	1		-0.372097	0.446835	-1.59988	0.0343673	-1.58792	1	-1.41212	0.999995	6.27286	5.71055	5.85793	6.21506	6.0825	5.93206	5.90442	2.96432	2.34519	2.86792	2.26689	3.96852
440	STM14_0221	sugar fermentation stimulation protein A; Regulatory factor involved in maltose metabolism	STM14_0221	STM0187	sfsA	CDS	Sugar/maltose fermentation stimulation protein homolog	Carbohydrates,Carbohydrates_Fermentation,Carbohydrates_Fermentation_Fermentations_ Mixed acid	CP001363	217734	218438	-	705	20	23	merged.1	220968	221672	-	705	OK	No	No	No	7	9	0.23861	1	70	0.237783	0.600459	0.179297	0.710843	-0.042562	1	-0.133651	0.999995	7.52241	7.75581	8.10597	7.54824	7.69372	7.76012	7.39142	7.69852	8.47432	7.82957	7.81586	7.89247
441	Intergen_0165	Intergen				Intergen		0	CP001363	218439	218454	+	16	0	0	merged.1	221673	221688	+	16	OK	No	Yes	No	0	0	8.43857e-17	1		3.78541e-17	1	-3.15311e-17	1	-1.12095e-17	1	0.195037	0.999995	0.416554	0.416554	0.416554	0.416554	0.416554	0.416554	0.416554	0.416554	0.416554	0.416554	0.416554	0.416554
442	STM14_0222	2'-5' RNA ligase	STM14_0222	STM0188	ligT	CDS	2'-5' RNA ligase	RNA Metabolism,RNA Metabolism_RNA processing and modification,RNA Metabolism_RNA processing and modification_RNA processing orphans,GENES_WITH GC GREATER THAN 60	CP001363	218455	218985	-	531	6	10	merged.1	221689	222219	-	531	OK	No	No	No	5	7	0.0714428	1	1	0.250812	0.556908	0.178471	0.850221	0.124428	1	0.022416	0.999995	5.89652	6.20413	6.01569	5.65771	5.93931	6.10047	5.77013	6.85613	6.87624	6.90156	6.85071	6.68658
443	Intergen_0166	Intergen				Intergen		0	CP001363	218986	219012	+	27	0	1	merged.1	222220	222246	+	27	OK	No	No	No	1	0	0.43256	1		-0.00184125	1	0.00361615	1	-0.367484	1	-0.41417	0.999995	0.416554	0.416554	0.416554	0.416554	0.416554	0.416554	0.416554	2.70279	2.34519	1.5664	1.02173	2.29711
444	STM14_0223	ATP-dependent RNA helicase HrpB; similar in sequence to the ATP-dependent RNA helicase HrpA	STM14_0223	STM0189	hrpB	CDS	ATP-dependent helicase HrpB	0	CP001363	219013	221487	+	2475	45	53	merged.1	222247	224721	+	2475	OK	No	No	No	11	25	0.215875	1	9	0.184444	0.313658	0.178163	0.796401	-0.020094	1	-0.103274	0.999995	8.9675	9.2218	9.14966	9.01295	9.12929	9.15628	9.20458	8.91302	9.06758	9.17173	8.79586	9.03739
445	STM14_0224	hypothetical protein	STM14_0224			CDS	hypothetical protein	0	CP001363	221426	221587	+	162	2	2	merged.1	224660	224821	+	162	OK	No	No	No	0	0	0.187531	1	2	0.332214	0.787958	-3.15311e-17	1	-0.190237	1	-0.0767559	0.999995	4.2	4.25823	4.61397	4.30488	4.61741	5.17429	4.04839	4.41895	4.50738	4.45565	4.79537	4.26563
446	STM14_0225	hypothetical protein	STM14_0225			CDS	hypothetical protein	0	CP001363	221522	221629	-	108	2	0	merged.1	224756	224863	-	108	OK	No	No	No	0	0	0.058971	1	6	-0.0190422	1	-3.15311e-17	1	-0.00659239	1	0.0704158	0.999995	4.08397	3.90521	3.94	4.60719	4.2436	4.75689	4.989	0.416554	0.416554	0.416554	0.416554	0.416554
447	STM14_0226	penicillin-binding protein 1b; bifunctional periplasmic enzyme; contains transglycosylase and transpeptidase activity; major enzyme for peptidoglycan biosynthesis in Escherichia coli; transmembrane protein; forms dimers; three variants, one of which may be a degradation product, while the other appears to result from an alternative initiation site, are found within the cell	STM14_0226	STM0190	mrcB	CDS	Multimodular transpeptidase-transglycosylase (EC 2.4.1.129) (EC 3.4.-.-)	Cell Wall and Capsule,Membrane Transport,Cell Wall and Capsule_Cell Wall and Capsule - no subcategory,Membrane Transport_Protein and nucleoprotein secretion system Type IV,Cell Wall and Capsule_Cell Wall and Capsule - no subcategory_Peptidoglycan Biosynthesis,Membrane Transport_Protein and nucleoprotein secretion system Type IV_Type IV pilus	CP001363	221628	224150	+	2523	47	62	merged.1	224862	227384	+	2523	OK	No	No	No	26	19	-0.307481	0.472657	9	-0.205945	0.361046	-0.0250301	1	0.298579	1	0.203726	0.999995	8.99788	9.01563	8.81107	9.18841	8.99994	8.75819	8.84533	9.14175	8.85725	8.67457	9.13444	8.89494
448	Intergen_0167	Intergen				Intergen		0	CP001363	224151	224288	+	138	4	14	merged.1	227385	227522	+	138	OK	No	No	No	2	0	-0.0265335	1		0.0348753	1	0.586545	0.3097	0.634885	1	0.493796	0.999995	4.58861	4.11737	5.17248	4.77844	4.8353	4.98063	4.17528	7.50141	7.56374	7.44119	7.51485	7.51725
449	STM14_0227	hypothetical protein	STM14_0227			CDS	hypothetical protein	0	CP001363	224289	224429	-	141	1	0	merged.1	227523	227663	-	141	OK	No	No	No	0	0	-0.65974	1	62	-0.634109	0.628474	-3.15311e-17	1	0.709964	1	0.662726	0.999995	3.74501	3.07986	3.30227	3.17218	1.90145	3.37939	2.12993	0.416554	0.416554	0.416554	0.416554	0.416554
450	Intergen_0168	Intergen				Intergen		0	CP001363	224430	224442	+	13	0	0	merged.1	227664	227676	+	13	OK	No	Yes	No	0	0	8.43857e-17	1		3.78541e-17	1	-3.15311e-17	1	-1.12095e-17	1	0.195037	0.999995	0.416554	0.416554	0.416554	0.416554	0.416554	0.416554	0.416554	0.416554	0.416554	0.416554	0.416554	0.416554
451	STM14_0228	ferrichrome outer membrane transporter; involved with the transport of ferrichrome across the outer membrane; binds the ferrichrome-iron ligand and interacts with the TonB protein	STM14_0228	STM0191	fhuA	CDS	Ferric hydroxamate outer membrane receptor FhuA	Iron acquisition and metabolism,Iron acquisition and metabolism_Siderophores,Iron acquisition and metabolism_Siderophores_Siderophore Aerobactin,Fur Regulon,Pseudogenes_in_typhi_clade,Pseudogenes_anscestral	CP001363	224443	226632	+	2190	61	78	merged.1	227677	229866	+	2190	OK	No	No	No	12	25	0.109464	1	19	0.0581351	1	0.353808	0.546904	0.265391	1	0.17118	0.999995	9.18378	9.28355	9.2498	9.24611	9.28363	9.22714	9.33942	9.5995	9.73709	9.72031	9.62348	9.86438
452	Intergen_0169	Intergen				Intergen		0	CP001363	226633	226680	+	48	1	0	merged.1	229867	229914	+	48	OK	No	No	No	0	1	-0.593808	1		-0.522661	1	0.413653	0.686923	0.983292	1	0.673863	0.999995	0.416554	1.63918	1.35236	1.86336	0.416554	1.06399	0.416554	0.416554	0.416554	0.416554	0.416554	0.416554
453	STM14_0229	iron-hydroxamate transporter ATP-binding subunit; part of the FhuBCD ATP-dependent iron (III) hydroxamate transporter	STM14_0229	STM0192	fhuC	CDS	Ferric hydroxamate ABC transporter (TC 3.A.1.14.3), ATP-binding protein FhuC	Iron acquisition and metabolism,Iron acquisition and metabolism_Siderophores,Iron acquisition and metabolism_Siderophores_Siderophore Aerobactin	CP001363	226681	227478	+	798	22	12	merged.1	229915	230712	+	798	OK	No	No	No	2	7	-0.0455941	1	77	-0.179671	0.703124	0.0768759	1	0.190743	1	0.124821	0.999995	7.45393	7.4232	7.02118	7.58332	7.47751	7.31589	7.51654	6.21808	6.48617	6.76436	6.41794	7.00074
454	STM14_0230	iron-hydroxamate transporter substrate-binding subunit; Part of the FhuBCD ATP-dependent iron (III) hydroxamate transporter; binds to all hydroxamate siderophores	STM14_0230	STM0193	fhuD	CDS	Ferric hydroxamate ABC transporter (TC 3.A.1.14.3), periplasmic substrate binding protein FhuD	Iron acquisition and metabolism,Iron acquisition and metabolism_Siderophores,Iron acquisition and metabolism_Siderophores_Siderophore Aerobactin	CP001363	227478	228368	+	891	20	12	merged.1	230712	231602	+	891	OK	No	No	No	3	2	0.227442	1	19	0.297929	0.449376	0.129873	1	-0.0955742	1	-0.192046	0.999995	6.89755	7.03003	7.00758	6.71432	6.85536	7.32272	7.30386	6.24295	6.78115	6.2409	6.48669	6.44715
455	108619.9.peg.2061	Ferric hydroxamate ABC transporter (TC 3.A.1.14.3), permease component FhuB							NA	NA	NA	NA	NA	NA	NA	merged.1	231599	233656	+	2058	OK	No	No	No	12	18	#N/A	#N/A		#N/A	#N/A	0.130998	0.979613	#N/A	#N/A	#N/A	#N/A	#N/A	#N/A	#N/A	#N/A	#N/A	#N/A	#N/A	#N/A	#N/A	#N/A	#N/A	#N/A
456	STM14_0231	iron-hydroxamate transporter permease subunit; part of the FhuBCD ATP-dependent iron (III) hydroxamate transporter involved in the high-affinity transport of Fe(3+)-ferrichrome	STM14_0231	STM0194	fhuB	CDS	Ferric hydroxamate ABC transporter (TC 3.A.1.14.3), permease component FhuB	Iron acquisition and metabolism,Iron acquisition and metabolism_Siderophores,Iron acquisition and metabolism_Siderophores_Siderophore Aerobactin,GENES_WITH GC GREATER THAN 60	CP001363	228365	230422	+	2058	22	36	merged.1	231617	233656	+	2040	OK	No	No	No	12	18	0.235749	1	19	0.149652	0.856894	0.130998	0.979613	-0.0905904	1	-0.190046	0.999995	7.35101	7.46741	7.57146	7.37219	7.36993	7.71412	7.38487	8.54689	8.70275	9.12766	8.58991	8.81462
457	Intergen_0170	Intergen				Intergen		0	CP001363	230423	230458	+	36	2	0	merged.1	233657	233692	+	36	OK	No	No	No	0	0	0.289454	1		0.311556	0.831369	-3.15311e-17	1	-0.235124	1	-0.135377	0.999995	3.95777	4.54163	4.15262	3.92196	4.2436	3.90131	4.11323	0.416554	0.416554	0.416554	0.416554	0.416554
458	STM14_0232.J	hypothetical protein	STM14_0232			CDS	FIG01046082: hypothetical protein	0	CP001363	230432	230665	+	234	5	29	merged.1	233693	233899	+	207	OK	No	No	No	2	8	-0.00500062	1	19	0.0293666	1	-0.108442	1	-0.254224	1	-0.188143	0.999995	4.2	4.54163	4.15262	4.18818	4.2436	3.90131	4.11323	7.86791	7.63928	7.65036	7.71439	7.73653
459	STM14_0232.J2	hypothetical protein	0			CDS		0	CP001363	230631	230762	+	132	1	18	merged.1	233865	233912	+	48	OK	No	No	No	3	7	-0.654444	1	0	-4.53466	0.00465204	-0.223315	0.938592	0.23684	1	-0.00808263	0.999995	1.46211	0.416554	0.416554	1.86336	0.416554	0.416554	0.416554	6.96473	6.98995	6.97181	6.84199	7.13173
460	Intergen_0171	Intergen				Intergen		0	CP001363	230666	231000	+	335	0	9	merged.1	233900	234235	+	336	OK	No	No	No	2	10	0.161452	1		-0.0184755	1	-0.351514	0.697339	-1.2468	1	-0.713773	0.999995	0.416554	0.416554	0.416554	0.416554	0.416554	0.416554	0.416554	5.41758	5.31725	5.50022	5.54072	5.9251
461	STM14_0232.P	XXX	0			cDNA/sRNA?		0	CP001363	230768	230981	-	214	2	0	merged.1	234002	234216	-	215	OK	No	No	No	2	0	-2.51276	0.0718097	1	-2.69058	0.012637	-2.55624	0.0278239	0.113585	1	-0.0481273	0.999995	2.65674	1.63918	0.959041	2.57103	0.416554	1.06399	0.416554	0.416554	0.416554	0.416554	0.416554	0.416554
462	STM14_0233	hypothetical protein	STM14_0233			CDS?	hypothetical protein	0	CP001363	231001	231144	+	144	2	0	merged.1	234236	234379	+	144	OK	No	No	No	1	0	0.00270962	1	16	3.78541e-17	1	-1.49318	0.496211	-1.29615	1	-0.085905	0.999995	0.416554	0.416554	0.416554	0.416554	0.416554	0.416554	0.416554	0.416554	0.416554	0.416554	0.416554	0.416554
463	Intergen_0172	Intergen				Intergen		0	CP001363	231145	231360	+	216	15	0	merged.1	234380	234595	+	216	OK	No	No	No	12	1	-1.12807	0.685771		-1.17741	5.25683e-05	-0.76558	0.143124	0.437815	1	0.304889	0.999995	6.99716	6.04468	5.35537	6.95657	5.64841	6.23686	5.68738	0.416554	0.416554	0.416554	0.416554	0.416554
464	STM14_0233.J	hypothetical protein	0			CDS?		0	CP001363	231204	231341	-	138	0	14	merged.1	234439	234576	-	138	OK	No	No	No	1	12	-1.33838	0.443153	1	-0.00798799	1	-0.791272	0.122901	0.548623	1	0.472788	0.999995	0.416554	0.416554	0.416554	0.416554	0.416554	0.416554	0.416554	6.67616	5.46442	4.65514	6.56298	5.12872
465	STM14_0234	putative fimbrial subunit; major fimbrial subunit StfA (gi|3747029)	STM14_0234	STM0195	stfA	CDS	Major fimbrial subunit StfA	Membrane Transport,Membrane Transport_Protein secretion system Type VII (Chaperone/Usher pathway CU),Membrane Transport_Protein secretion system Type VII (Chaperone/Usher pathway CU)_The fimbrial Stf cluster,Genes Regulated by SsrA-SssrB TCS,HEG-Genes,Adherence Factors-Fimbrial	CP001363	231361	231921	+	561	56	18	merged.1	234596	235156	+	561	OK	No	No	No	27	26	-0.440692	1	8	-0.336337	0.0498807	-0.185898	0.724242	0.2571	1	0.175156	0.999995	8.91541	8.55594	8.48041	8.84001	8.6378	8.52939	8.51428	6.25522	5.94988	5.46522	6.42963	5.46905
466	Intergen_0173	Intergen				Intergen		0	CP001363	231922	232006	+	85	2	12	merged.1	235157	235241	+	85	OK	No	No	No	2	3	-0.659728	1		-0.685596	0.567863	-1.25406	0.0334179	-0.568483	1	-0.391432	0.999995	2.8107	2.97488	1.91528	3.04372	1.90145	2.8841	1.51392	5.86467	5.33649	4.88434	5.5832	5.46905
467	STM14_0235	putative fimbrial outer membrane usher; outer membrane usher protein StfC (gi|3747030)	STM14_0235	STM0196	stfC	CDS	Fimbriae usher protein StfC	Membrane Transport,Membrane Transport_Protein secretion system Type VII (Chaperone/Usher pathway CU),Membrane Transport_Protein secretion system Type VII (Chaperone/Usher pathway CU)_The fimbrial Stf cluster,Pseudogenes_in_typhi_clade,Pseudogenes_gained_at_Paratyphi_A_node,Adherence Factors-Fimbrial	CP001363	232007	234664	+	2658	139	80	merged.1	235242	237899	+	2658	OK	No	No	No	68	44	0.0141595	1	2	0.150778	0.702396	0.372511	0.776876	0.374011	1	0.257792	0.999995	10.3896	10.4682	10.9866	10.4454	10.3763	10.5136	10.3723	8.87377	8.71198	8.7105	8.76159	8.69759
468	Intergen_0174	Intergen				Intergen		0	CP001363	234665	234681	+	17	0	0	merged.1	237900	237916	+	17	OK	No	No	No	0	0	8.43857e-17	1		3.78541e-17	1	-3.15311e-17	1	-1.12095e-17	1	0.195037	0.999995	0.416554	0.416554	0.416554	0.416554	0.416554	0.416554	0.416554	0.416554	0.416554	0.416554	0.416554	0.416554
469	STM14_0236	putative periplasmic fimbrial chaperone; periplasmic fimbrial chaperone StfD (gi|3747031)	STM14_0236	STM0197	stfD	CDS	Periplasmic fimbrial chaperone StfD	Membrane Transport,Membrane Transport_Protein secretion system Type VII (Chaperone/Usher pathway CU),Membrane Transport_Protein secretion system Type VII (Chaperone/Usher pathway CU)_The fimbrial Stf cluster,Adherence Factors-Fimbrial	CP001363	234682	235434	+	753	9	18	merged.1	237917	238669	+	753	OK	No	No	No	3	4	0.205748	1	16	0.138094	0.916864	0.0548402	1	-0.116617	1	-0.210839	0.999995	7.09783	7.03656	7.33607	7.03469	7.02454	7.19456	7.35167	7.54704	7.83458	8.25279	7.73338	7.73168
470	Intergen_0175	Intergen				Intergen		0	CP001363	235435	235452	+	18	2	0	merged.1	238670	238687	+	18	OK	No	Yes	No	0	0	-0.151594	1		-0.148859	1	-3.15311e-17	1	0.206047	1	0.249192	0.999995	4.14315	4.42692	4.33789	4.60719	4.30331	4.10518	3.98051	0.416554	0.416554	0.416554	0.416554	0.416554
471	STM14_0237	putative minor fimbrial subunit; minor fimbrial subunit StfE (gi|3747032)	STM14_0237	STM0198	stfE	CDS	Minor fimbrial subunit StfE	Membrane Transport,Membrane Transport_Protein secretion system Type VII (Chaperone/Usher pathway CU),Membrane Transport_Protein secretion system Type VII (Chaperone/Usher pathway CU)_The fimbrial Stf cluster,Adherence Factors-Fimbrial	CP001363	235453	235965	+	513	8	18	merged.1	238688	239200	+	513	OK	No	No	No	3	9	0.0115309	1	19	-0.0924245	1	0.477365	0.528508	0.430541	1	0.359673	0.999995	6.02794	6.00525	5.74773	6.12269	5.88172	6.22233	6.14047	7.28507	7.47104	7.03283	7.41254	7.48878
472	STM14_0238	putative minor fimbrial subunit; minor fimbrial subunit StfF (gi|3747033)	STM14_0238	STM0199	stfF	CDS	Minor fimbrial subunit StfF	Membrane Transport,Membrane Transport_Protein secretion system Type VII (Chaperone/Usher pathway CU),Membrane Transport_Protein secretion system Type VII (Chaperone/Usher pathway CU)_The fimbrial Stf cluster,Pseudogenes_in_typhi_clade,Pseudogenes_gained_at_Paratyphi_A_node,Adherence Factors-Fimbrial	CP001363	235962	236438	+	477	10	9	merged.1	239197	239673	+	477	OK	No	No	No	2	1	0.108312	1	22	0.184429	0.631127	0.0302296	1	-0.0486837	1	-0.145456	0.999995	7.15646	7.43809	7.23466	7.04312	7.12723	7.28824	7.27581	5.67674	5.83283	5.64796	5.70363	5.80091
473	STM14_0239	putative minor fimbrial subunit; minor fimbrial subunit StfG (gi|3747034); putative adhesin	STM14_0239	STM0200	stfG	CDS	Minor fimbrial subunit StfG	Membrane Transport,Membrane Transport_Protein secretion system Type VII (Chaperone/Usher pathway CU),Membrane Transport_Protein secretion system Type VII (Chaperone/Usher pathway CU)_The fimbrial Stf cluster,Adherence Factors-Fimbrial	CP001363	236438	236968	+	531	17	13	merged.1	239673	240203	+	531	OK	No	No	No	3	9	0.231944	1	4	0.238604	0.364099	0.0188811	1	-0.09961	1	-0.15614	0.999995	8.01359	8.35882	8.44048	8.0815	8.22823	8.27856	8.07173	6.14082	6.13705	6.49622	6.21675	6.49374
474	STM14_0240	putative outer membrane protein; hypothetical 30.2 da protein in stfG 3'region precursor (SW:YADU_SALTY)	STM14_0240	STM0201		CDS	Uncharacterized protein YadU in stf fimbrial cluster	Membrane Transport,Membrane Transport_Protein secretion system Type VII (Chaperone/Usher pathway CU),Membrane Transport_Protein secretion system Type VII (Chaperone/Usher pathway CU)_The fimbrial Stf cluster	CP001363	236968	237807	+	840	19	19	merged.1	240203	241042	+	840	OK	No	No	No	8	5	0.12196	1	14	0.0990013	0.971571	0.196323	0.828646	0.146589	1	0.040385	0.999995	7.53351	7.82917	7.70384	7.66201	7.71035	7.6395	7.55789	7.45429	7.7759	7.9131	7.71916	7.61006
475	Intergen_0176	Intergen				Intergen		0	CP001363	237808	237914	+	107	1	2	merged.1	241043	241149	+	107	OK	No	No	No	1	0	0.104107	1		0.757056	0.625856	-0.126229	1	-0.151766	1	-0.271409	0.999995	2.06194	2.86167	2.63436	1.86336	2.18151	2.12386	2.56024	4.13006	4.0752	4.04608	4.11554	4.51188
476	STM14_0241	glutamate-1-semialdehyde aminotransferase; Converts (S)-4-amino-5-oxopentanoate to 5-aminolevulinate during the porphyrin biosynthesis pathway	STM14_0241	STM0202	hemL	CDS	Glutamate-1-semialdehyde aminotransferase (EC 5.4.3.8)	Cofactors Vitamins Prosthetic Groups Pigments,Cofactors Vitamins Prosthetic Groups Pigments_Tetrapyrroles,Cofactors Vitamins Prosthetic Groups Pigments_Tetrapyrroles_Heme and Siroheme Biosynthesis	CP001363	237915	239195	-	1281	0	0	merged.1	241150	242430	-	1281	OK	No	No	No	0	0	8.43857e-17	1	31	3.78541e-17	1	-3.15311e-17	1	-1.12095e-17	1	0.195037	0.999995	0.416554	0.416554	0.416554	0.416554	0.416554	0.416554	0.416554	0.416554	0.416554	0.416554	0.416554	0.416554
477	Intergen_0177	Intergen				Intergen		0	CP001363	239196	239221	+	26	0	0	merged.1	242431	242456	+	26	OK	No	No	No	0	0	8.43857e-17	1		3.78541e-17	1	-3.15311e-17	1	-1.12095e-17	1	0.195037	0.999995	0.416554	0.416554	0.416554	0.416554	0.416554	0.416554	0.416554	0.416554	0.416554	0.416554	0.416554	0.416554
478	STM14_0242	hypothetical protein	STM14_0242			CDS	hypothetical protein	0	CP001363	239222	239365	+	144	4	2	merged.1	242457	242600	+	144	OK	No	No	No	1	2	0.095473	1	15	0.246091	0.882185	-0.0832997	1	-0.16375	1	-0.211696	0.999995	4.3074	4.98172	4.54033	4.41285	4.41578	4.22666	4.54787	4.28172	3.82579	4.04608	3.79243	3.67702
479	STM14_0243	chloride channel protein; Acts as an electrical shunt for an outwardly-directed proton pump that is linked to amino acid decarboxylation	STM14_0243	STM0203	clcA	CDS	H(+)/Cl(-) exchange transporter ClcA	0	CP001363	239365	240786	+	1422	5	27	merged.1	242600	244021	+	1422	OK	No	No	No	8	16	0.462953	0.954442	31	0.507185	0.452176	0.228365	0.555984	-0.207519	1	-0.31726	0.999995	6.07429	5.71055	6.966	5.88092	6.33222	6.33469	6.85072	7.62949	7.68502	7.84327	7.6903	7.56167
480	Intergen_0178	Intergen				Intergen		0	CP001363	240787	240867	+	81	1	1	merged.1	244022	244102	+	81	OK	No	No	No	0	0	0.100918	1		0.204557	1	-3.15311e-17	1	-0.0928569	1	0.00683877	0.999995	4.02225	3.78615	4.05022	3.68411	4.04806	3.74741	4.3998	3.76844	3.65241	4.1816	3.27534	2.95953
481	STM14_0244	iron-sulfur cluster insertion protein ErpA; essential respiratory protein A; may be involved in the transfer of iron-sulfur clusters; essential for growth using oxygen or alternate electron acceptors	STM14_0244	STM0204.S	erpA [R]	CDS	ErpA, essential respiratory protein A / probable iron binding protein from the HesB_IscA_SufA family	HEG-Genes	CP001363	240868	241212	+	345	0	0	merged.1	244103	244447	+	345	OK	No	No	No	1	0	0.0195254	1	13	3.78541e-17	1	0.037515	1	0.0734958	1	0.0550173	0.999995	0.416554	0.416554	0.416554	0.416554	0.416554	0.416554	0.416554	0.416554	0.416554	0.416554	0.416554	0.416554
482	Intergen_0179	Intergen				Intergen		0	CP001363	241213	241312	+	100	0	0	merged.1	244448	244547	+	100	OK	No	No	No	0	1	-0.0106751	1		3.78541e-17	1	0.356062	1	0.361624	1	0.380725	0.999995	0.416554	0.416554	0.416554	0.416554	0.416554	0.416554	0.416554	0.416554	0.416554	0.416554	0.416554	0.416554
483	STM14_0245	hypothetical protein	STM14_0245	STM0205	yadS	CDS	Putative inner membrane protein	0	CP001363	241313	241936	-	624	4	23	merged.1	244548	245171	-	624	OK	No	No	No	6	2	0.2689	1	9	0.544771	0.0917309	0.322732	0.228981	0.10513	1	-0.00320697	0.999995	5.38596	5.64363	5.59244	4.51329	5.69373	5.08071	5.53005	7.60573	7.76884	7.73726	7.35852	7.62583
484	Intergen_0180	Intergen				Intergen		0	CP001363	241937	241972	+	36	0	1	merged.1	245172	245207	+	36	OK	No	No	No	0	1	0.35104	1		-0.0300631	1	-2.63184	0.0654416	-2.85565	0.376384	-0.875952	0.999995	0.416554	0.416554	0.416554	0.416554	0.416554	0.416554	0.416554	2.96432	2.62099	3.06776	2.92511	3.83012
485	STM14_0246	vitamin B12-transporter protein BtuF; solute binding component of the vitamin B12 transport system BtuCDF	STM14_0246	STM0206	btuF	CDS	Vitamin B12 ABC transporter, B12-binding component BtuF	Cofactors Vitamins Prosthetic Groups Pigments,Cofactors Vitamins Prosthetic Groups Pigments_Tetrapyrroles,Cofactors Vitamins Prosthetic Groups Pigments_Tetrapyrroles_Coenzyme B12 biosynthesis,Pseudogenes_in_typhi_clade	CP001363	241973	242773	-	801	13	14	merged.1	245208	246008	-	801	OK	No	No	No	5	4	0.229348	1	4	0.151853	1	0.579749	0.240473	0.379019	1	0.284379	0.999995	6.71455	6.92122	6.79449	6.82595	7.67689	6.41357	6.46005	7.17957	7.07831	7.53276	7.038	7.61534
486	STM14_0247	5'-methylthioadenosine/S-adenosylhomocysteine nucleosidase; enables the cleavage of the glycosidic bond in both 5'-methylthioadenosine and S-adenosylhomocysteine	STM14_0247	STM0207	pfs	CDS	5'-methylthioadenosine nucleosidase (EC 3.2.2.16) / S-adenosylhomocysteine nucleosidase (EC 3.2.2.9)	Nucleosides and Nucleotides,Amino Acids and Derivatives,Nucleosides and Nucleotides_Nucleosides and Nucleotides - no subcategory,Amino Acids and Derivatives_Arginine; urea cycle polyamines,Amino Acids and Derivatives_Lysine threonine methionine and cysteine,Nucleosides and Nucleotides_Nucleosides and Nucleotides - no subcategory_Adenosyl nucleosidases,Amino Acids and Derivatives_Arginine; urea cy…	CP001363	242766	243464	-	699	1	0	merged.1	246001	246699	-	699	OK	No	No	No	2	0	-0.854688	1	10	-0.844452	0.454317	-3.15311e-17	1	0.903694	1	0.787515	0.999995	3.19327	2.86167	2.48535	2.74637	1.90145	2.35461	1.06715	0.416554	0.416554	0.416554	0.416554	0.416554
487	STM14_0247.J	hypothetical protein	0			CDS		0	CP001363	243451	243615	+	165	5	2	merged.1	246686	246850	+	165	OK	No	No	No	0	1	0.0124035	1	12	-0.0167125	1	0.115133	1	0.0972264	1	0.0526756	0.999995	5.36125	5.42194	5.12289	5.56714	5.22311	5.82069	5.64415	6.24295	6.53694	6.27161	6.40615	6.63555
488	Intergen_0181	Intergen				Intergen		0	CP001363	243465	243548	+	84	4	1	merged.1	246700	246783	+	84	OK	No	No	No	0	0	0.0767905	1		-0.0356357	1	-3.15311e-17	1	-0.0950551	1	0.0194557	0.999995	5.05715	4.80925	4.50205	4.69536	4.79428	5.17429	4.989	5.69487	6.2428	5.72394	5.8673	6.17429
489	STM14_0248	deoxyguanosinetriphosphate triphosphohydrolase; forms a homotetramer; requires magnesium for activity; catalyzes the hydrolysis of dGTP to form deoxyguanosine and triphosphate	STM14_0248	STM0208	dgt	CDS	Deoxyguanosinetriphosphate triphosphohydrolase (EC 3.1.5.1), subgroup 1	Nucleosides and Nucleotides,Nucleosides and Nucleotides_Purines,Nucleosides and Nucleotides_Nucleosides and Nucleotides - no subcategory,Nucleosides and Nucleotides_Purines_Purine conversions,Nucleosides and Nucleotides_Nucleosides and Nucleotides - no subcategory_dNTP triphosphohydrolase protein family	CP001363	243549	245066	+	1518	98	129	merged.1	246784	248301	+	1518	OK	No	No	No	49	65	-0.19034	1	1	-0.394753	0.00285326	0.00672149	1	0.226495	1	0.141123	0.999995	9.7694	9.54996	9.19085	9.80484	9.35413	9.5819	9.25932	10.087	10.1147	10.1564	10.0974	10.1618
490	Intergen_0182	Intergen				Intergen		0	CP001363	245067	245195	+	129	3	3	merged.1	248302	248430	+	129	OK	No	No	No	4	1	-0.310172	1		-1.07204	0.232921	-0.073069	1	0.30147	1	0.180338	0.999995	3.58346	2.86167	2.31916	3.04372	2.7944	2.12386	1.85455	3.69827	3.22698	2.75655	3.05154	4.15402
491	STM14_0248.J	hypothetical protein	0			CDS		0	CP001363	245141	245278	+	138	3	4	merged.1	248376	248513	+	138	OK	No	No	No	5	3	-0.0533611	1	1	-0.130564	1	-0.202231	0.712414	-0.144157	1	-0.225159	0.999995	4.74961	4.83947	4.46273	5.00234	4.70855	4.49197	5.1827	4.13006	4.02865	4.04608	3.79243	3.90098
492	STM14_0249	serine endoprotease; protease Do; required at high temperature; degrades damaged proteins	STM14_0249	STM0209	htrA	CDS	HtrA protease/chaperone protein	Cell Wall and Capsule,Miscellaneous,Stress Response,Cell Wall and Capsule_Gram-Negative cell wall components,Miscellaneous_Plant-Prokaryote DOE project,Stress Response_Periplasmic Stress,Cell Wall and Capsule_Gram-Negative cell wall components_Lipopolysaccharide assembly,Miscellaneous_Plant-Prokaryote DOE project_Scaffold proteins for [4Fe-4S] cluster assembly (MRP family),Stress Response_Peripla…	CP001363	245196	246623	+	1428	18	38	merged.1	248431	249858	+	1428	OK	No	No	No	14	22	0.12339	1	22	0.193247	0.544757	0.178128	0.819013	0.0798188	1	-0.0158135	0.999995	7.3384	7.65748	7.6567	7.53635	7.52216	7.44668	7.83757	8.44344	8.59305	8.54441	8.49017	8.4863
493	Intergen_0183	Intergen				Intergen		0	CP001363	246624	246775	+	152	4	4	merged.1	249859	250010	+	152	OK	No	No	No	5	0	-0.18424	1		0.258058	0.738319	0.587774	0.54473	0.85273	1	0.672674	0.999995	4.99425	5.44178	5.49835	5.39352	5.6252	5.345	5.32636	4.46194	4.0752	3.89651	3.71812	4.15402
494	STM14_0250	carbohydrate diacid transcriptional activator CdaR; regulates the expression of the operons for the enzymes involved in galactarate, glucarate and glycerate utilization	STM14_0250	STM0210	cdaR	CDS	Sugar diacid utilization regulator SdaR	Carbohydrates,Carbohydrates_Monosaccharides,Carbohydrates_Monosaccharides_D-galactarate D-glucarate and D-glycerate catabolism - gjo,Carbohydrates_Monosaccharides_D-galactarate D-glucarate and D-glycerate catabolism,Pseudogenes_in_typhi_clade,Pseudogenes_Typhi_specific	CP001363	246776	247933	+	1158	17	21	merged.1	250011	251168	+	1158	OK	No	No	No	2	6	0.155656	1	3	0.0739721	1	0.455441	0.465337	0.343083	1	0.256754	0.999995	7.40036	7.55195	7.79769	7.39211	7.34883	7.32951	7.17312	7.72081	8.13848	8.06981	7.72866	7.87057
495	Intergen_0184	Intergen				Intergen		0	CP001363	247934	248021	+	88	5	5	merged.1	251169	251256	+	88	OK	No	No	No	0	2	0.218541	1		0.196761	0.955921	0.0409489	1	-0.178106	1	-0.209484	0.999995	5.20336	5.40184	5.45892	5.33982	5.15992	5.11258	6.044	5.20629	5.41097	5.79612	5.5832	5.6445
496	STM14_0251	hypothetical protein; similar to Escherichia coli putative structural protein (AAC73274.1)	STM14_0251	STM0211	yaeH	CDS	UPF0325 protein YaeH	0	CP001363	248022	248408	-	387	5	12	merged.1	251257	251643	-	387	OK	No	No	No	8	3	0.398459	1	3	0.532367	0.100797	0.34002	0.32524	-0.0627605	1	-0.176452	0.999995	5.14664	5.6941	6.06904	5.56714	5.55325	5.83986	6.21622	7.35516	7.71473	7.55789	7.53122	7.8528
497	Intergen_0185	Intergen				Intergen		0	CP001363	248409	248654	+	246	5	4	merged.1	251644	251889	+	246	OK	No	No	No	3	5	-0.0275497	1		-0.15766	1	0.152076	1	0.310878	1	0.226134	0.999995	4.85957	4.71462	3.99616	5.00234	5.02457	4.94567	5.2706	3.96055	4.47303	4.49087	4.64304	4.31836
498	STM14_0252	similar to Escherichia coli putative transport protein; shikimate (AAC75045.1)~disrupted by frameshift	STM14_0252	STM0212	shiA [J]	pseudo		Pseudogenes_in_typhi_clade,Pseudogenes_Typhi_specific	CP001363	248655	249957	+	1303	27	37	merged.1	251890	253191	+	1302	OK	No	No	No	8	15	0.0918435	1	2	0.161015	0.586497	0.241783	0.549072	0.165346	1	0.0765476	0.999995	7.92362	8.08387	8.07371	7.82723	8.1572	7.91726	7.91689	8.41364	8.42124	8.48233	8.43034	8.50632
499	Intergen_0186	Intergen				Intergen		0	CP001363	249958	249993	+	36	0	0	merged.1	253192	253227	+	36	OK	No	No	No	0	0	8.43857e-17	1		3.78541e-17	1	-3.15311e-17	1	-1.12095e-17	1	0.195037	0.999995	0.416554	0.416554	0.416554	0.416554	0.416554	0.416554	0.416554	0.416554	0.416554	0.416554	0.416554	0.416554
500	STM14_0253	2,3,4,5-tetrahydropyridine-2-carboxylate N-succinyltransferase; catalyzes the formation of N-succinyl-2-amino-6-ketopimelate from succinyl-CoA and tetrahydrodipicolinate in the lysine biosynthetic pathway	STM14_0253	STM0213	dapD	CDS	2,3,4,5-tetrahydropyridine-2,6-dicarboxylate N-succinyltransferase (EC 2.3.1.117)	Amino Acids and Derivatives,Amino Acids and Derivatives_Lysine threonine methionine and cysteine,Amino Acids and Derivatives_Lysine threonine methionine and cysteine_Lysine Biosynthesis DAP Pathway GJO scratch,Amino Acids and Derivatives_Lysine threonine methionine and cysteine_Lysine Biosynthesis DAP Pathway,HEG-Genes	CP001363	249994	250818	-	825	0	0	merged.1	253228	254052	-	825	OK	No	No	No	0	0	8.43857e-17	1	11	3.78541e-17	1	-3.15311e-17	1	-1.12095e-17	1	0.195037	0.999995	0.416554	0.416554	0.416554	0.416554	0.416554	0.416554	0.416554	0.416554	0.416554	0.416554	0.416554	0.416554
501	Intergen_0187	Intergen				Intergen		0	CP001363	250819	250847	+	29	0	0	merged.1	254053	254081	+	29	OK	No	No	No	0	0	8.43857e-17	1		3.78541e-17	1	-3.15311e-17	1	-1.12095e-17	1	0.195037	0.999995	0.416554	0.416554	0.416554	0.416554	0.416554	0.416554	0.416554	0.416554	0.416554	0.416554	0.416554	0.416554
502	STM14_0254	PII uridylyl-transferase; catalyzes the uridylylation or deuridylylation of the PII nitrogen regulatory protein	STM14_0254	STM0214	glnD	CDS	[Protein-PII] uridylyltransferase (EC 2.7.7.59)	Nitrogen Metabolism,Nitrogen Metabolism_Nitrogen Metabolism - no subcategory,Nitrogen Metabolism_Nitrogen Metabolism - no subcategory_Ammonia assimilation	CP001363	250848	253520	-	2673	8	11	merged.1	254082	256754	-	2673	OK	No	No	No	6	4	-1.50678	0.0746006	5	-5.52577	1.34148e-05	-0.390975	0.389023	1.13226	1	0.837742	0.999995	2.06194	0.416554	0.416554	2.57103	0.416554	0.416554	0.416554	4.50368	3.38315	3.66939	4.96562	3.59391
503	Intergen_0188	Intergen				Intergen		0	CP001363	253521	253756	+	236	7	3	merged.1	256755	256991	+	237	OK	No	No	No	2	10	0.0676385	1		0.151293	1	0.0164628	1	-0.194031	1	-0.258869	0.999995	5.36125	5.44178	5.39769	4.96736	5.28365	5.01477	5.40615	3.69827	3.30717	3.15818	3.55693	3.67702
504	STM14_0254.J	hypothetical protein	0			CDS?		0	CP001363	253533	253625	-	93	1	4	merged.1	256767	256860	-	94	OK	No	No	No	9	1	-0.00589494	1	14	0.0539552	1	0.0828732	1	-0.0673094	1	-0.18044	0.999995	2.65674	2.7388	1.35236	1.86336	2.41593	2.72825	2.12993	4.1824	4.16403	4.22408	3.8631	4.15402
505	STM14_0255	methionine aminopeptidase; catalyzes the removal of N-terminal amino acids from peptides and arylamides; generally Co(II) however activity has been shown for some methionine aminopeptidases with Zn, Fe, or Mn	STM14_0255	STM0215	map	CDS	Methionine aminopeptidase (EC 3.4.11.18)	Protein Metabolism,Protein Metabolism_Protein biosynthesis,Protein Metabolism_Protein biosynthesis_Translation termination factors bacterial,HEG-Genes	CP001363	253757	254551	-	795	1	0	merged.1	256992	257786	-	795	OK	No	No	No	0	0	-0.232522	1	11	-0.366409	0.811875	-3.15311e-17	1	0.284447	1	0.320222	0.999995	3.81948	3.07986	3.00663	4.0612	4.36064	3.97252	3.83432	0.416554	0.416554	0.416554	0.416554	0.416554
506	STM14_0255.J2	hypothetical protein	0			CDS?		0	CP001363	253766	254596	+	831	0	0	merged.1	257001	257831	+	831	OK	No	No	No	0	0	8.43857e-17	1	6	3.78541e-17	1	-3.15311e-17	1	-1.12095e-17	1	0.195037	0.999995	0.416554	0.416554	0.416554	0.416554	0.416554	0.416554	0.416554	0.416554	0.416554	0.416554	0.416554	0.416554
507	Intergen_0189	Intergen				Intergen		0	CP001363	254552	254798	+	247	5	7	merged.1	257787	258033	+	247	OK	No	No	No	1	1	-0.0329636	1		0.174474	1	-0.0293225	1	0.0107431	1	-0.0550853	0.999995	4.50082	4.54163	4.29375	3.99326	4.6637	4.49197	4.04839	5.18078	4.81228	5.01106	4.93314	4.76078
508	STM14_0256	30S ribosomal protein S2	STM14_0256			cDNA/sRNA?	SSU ribosomal protein S2p (SAe)	Protein Metabolism,Protein Metabolism_Protein biosynthesis,Protein Metabolism_Protein biosynthesis_Ribosome SSU bacterial	CP001363	254799	255083	+	285	0	0	merged.1	258034	258318	+	285	OK	No	No	No	0	0	8.43857e-17	1	4	3.78541e-17	1	-3.15311e-17	1	-1.12095e-17	1	0.195037	0.999995	0.416554	0.416554	0.416554	0.416554	0.416554	0.416554	0.416554	0.416554	0.416554	0.416554	0.416554	0.416554
509	STM14_0257	30S ribosomal protein S2; one of the last subunits in the assembly of the 30S subunit; absence of S2 does not inhibit assembly but results in an inactive subunit	STM14_0257	STM0216	rpsB	CDS	SSU ribosomal protein S2p (SAe)	Protein Metabolism,Protein Metabolism_Protein biosynthesis,Protein Metabolism_Protein biosynthesis_Ribosome SSU bacterial,Genes Induced by Qse TCS,HEG-Genes	CP001363	255002	255727	+	726	0	2	merged.1	258237	258962	+	726	OK	No	No	No	0	0	-0.0742377	1	4	0.0468753	1	-3.15311e-17	1	0.0155665	1	0.170588	0.999995	0.416554	0.416554	0.416554	0.416554	0.416554	0.416554	0.416554	4.80018	4.43783	5.46522	4.42679	4.09479
510	Intergen_0190	Intergen				Intergen		0	CP001363	255728	255984	+	257	0	2	merged.1	258963	259219	+	257	OK	No	No	No	0	3	-0.958373	1		-0.0373885	1	-1.02463	0.694493	0.495901	1	0.194598	0.999995	0.416554	0.416554	0.416554	0.416554	0.416554	0.416554	0.416554	2.19209	1.26614	1.80899	2.78654	1.46818
511	STM14_0258.J	translation elongation factor Ts	STM14_0258	STM0217	tsf	CDS	Translation elongation factor Ts	Protein Metabolism,Protein Metabolism_Protein biosynthesis,Protein Metabolism_Protein biosynthesis_Translation elongation factors bacterial,HEG-Genes	CP001363	255913	256836	+	924	1	0	merged.1	259148	260071	+	924	OK	No	No	No	0	2	-0.00995675	1	4	3.78541e-17	1	-0.31172	1	-0.268189	1	-0.154422	0.999995	0.416554	0.416554	0.416554	0.416554	0.416554	0.416554	0.416554	0.416554	0.416554	0.416554	0.416554	0.416554
512	Intergen_0191	Intergen				Intergen		0	CP001363	256837	256980	+	144	1	0	merged.1	260072	260215	+	144	OK	No	No	No	0	0	8.43857e-17	1		3.78541e-17	1	-3.15311e-17	1	-1.12095e-17	1	0.195037	0.999995	0.416554	0.416554	0.416554	0.416554	0.416554	0.416554	0.416554	0.416554	0.416554	0.416554	0.416554	0.416554
513	STM14_0259	uridylate kinase; Catalyzes the phosphorylation of UMP to UDP	STM14_0259	STM0218	pyrH	CDS	Uridine monophosphate kinase (EC 2.7.4.22)	HEG-Genes	CP001363	256981	257706	+	726	0	0	merged.1	260216	260941	+	726	OK	No	No	No	0	0	8.43857e-17	1	4	3.78541e-17	1	-3.15311e-17	1	-1.12095e-17	1	0.195037	0.999995	0.416554	0.416554	0.416554	0.416554	0.416554	0.416554	0.416554	0.416554	0.416554	0.416554	0.416554	0.416554
514	Intergen_0192	Intergen				Intergen		0	CP001363	257707	257852	+	146	1	3	merged.1	260942	261087	+	146	OK	No	No	No	0	1	-2.21173	0.0500723		-2.90368	1.51048e-05	-0.501812	0.854862	1.8926	1	1.12696	0.999995	3.40152	0.947193	1.35236	2.90269	1.90145	0.416554	1.06715	3.4646	3.65241	3.15818	3.93047	3.59391
515	108619.9.peg.2089	Ribosome recycling factor							NA	NA	NA	NA	NA	NA	NA	merged.1	261088	261645	+	558	OK	No	No	No	0	0	#N/A	#N/A		#N/A	#N/A	-3.15311e-17	1	#N/A	#N/A	#N/A	#N/A	#N/A	#N/A	#N/A	#N/A	#N/A	#N/A	#N/A	#N/A	#N/A	#N/A	#N/A	#N/A
516	STM14_0260	ribosome recycling factor; Rrf; Frr; ribosome-recycling factor; release factor 4; RF4; recycles ribosomes upon translation termination along with release factor RF-3 and elongation factor EF-G; A GTPase-dependent process results in release of 50S from 70S; inhibited by release factor RF-1; essential for viability; structurally similar to tRNAs	STM14_0260	STM0219	frr	CDS	Ribosome recycling factor	Protein Metabolism,Protein Metabolism_Protein biosynthesis,Protein Metabolism_Protein biosynthesis_Translation termination factors bacterial,HEG-Genes	CP001363	257853	258410	+	558	0	0	merged.1	261124	261645	+	522	OK	No	No	No	0	0	8.43857e-17	1	4	3.78541e-17	1	-3.15311e-17	1	-1.12095e-17	1	0.195037	0.999995	0.416554	0.416554	0.416554	0.416554	0.416554	0.416554	0.416554	0.416554	0.416554	0.416554	0.416554	0.416554
517	Intergen_0193	Intergen				Intergen		0	CP001363	258411	258550	+	140	0	0	merged.1	261646	261786	+	141	OK	No	No	No	0	4	-0.0104629	1		3.78541e-17	1	-0.535792	0.251857	-0.529782	1	-0.369176	0.999995	0.416554	0.416554	0.416554	0.416554	0.416554	0.416554	0.416554	0.416554	0.416554	0.416554	0.416554	0.416554
518	STM14_0261.RJ	1-deoxy-D-xylulose 5-phosphate reductoisomerase (EC 1.1.1.267); Isoprenoid Biosynthesis, CBSS-83331.1.peg.3039, Nonmevalonate Branch of Isoprenoid Biosynthesis	STM14_0261	STM0220	dxr	CDS	1-deoxy-D-xylulose 5-phosphate reductoisomerase (EC 1.1.1.267)	Fatty Acids Lipids and Isoprenoids,Fatty Acids Lipids and Isoprenoids_Isoprenoids,Fatty Acids Lipids and Isoprenoids_Isoprenoids_Isoprenoid Biosynthesis,Fatty Acids Lipids and Isoprenoids_Isoprenoids_Nonmevalonate Branch of Isoprenoid Biosynthesis	CP001363	258464	259747	+	1284	1	0	merged.1	261787	262983	+	1197	OK	No	No	No	0	0	0.589018	1	31	0.603721	0.679379	-3.15311e-17	1	-0.536637	1	-0.358085	0.999995	2.9498	3.78615	2.63436	2.74637	3.2232	3.37939	3.58286	0.416554	0.416554	0.416554	0.416554	0.416554
519	Intergen_0194	Intergen				Intergen		0	CP001363	259748	259829	+	82	2	1	merged.1	262984	263065	+	82	OK	No	No	No	0	0	-0.353265	1		-0.278936	1	-3.15311e-17	1	0.35347	1	0.43502	0.999995	3.81948	3.65638	2.76941	3.39916	3.64848	3.37939	3.16032	3.69827	3.30717	3.84299	3.63978	2.29711
520	STM14_0262	hypothetical protein	STM14_0262			CDS	hypothetical protein	0	CP001363	259830	260033	+	204	0	3	merged.1	263066	263269	+	204	OK	No	No	No	0	1	-0.666012	1	9	-0.0260791	1	-2.61665	0.0650055	-1.83389	1	-0.0384121	0.999995	0.416554	0.416554	0.416554	0.416554	0.416554	0.416554	0.416554	3.28474	2.48967	1.27462	2.78654	2.95953
521	Intergen_0195	Intergen				Intergen		0	CP001363	260034	260059	+	26	0	0	merged.1	263270	263295	+	26	OK	No	No	No	0	0	8.43857e-17	1		3.78541e-17	1	-3.15311e-17	1	-1.12095e-17	1	0.195037	0.999995	0.416554	0.416554	0.416554	0.416554	0.416554	0.416554	0.416554	0.416554	0.416554	0.416554	0.416554	0.416554
522	STM14_0263	undecaprenyl pyrophosphate synthase; catalyzes the formation of undecaprenyl pyrophosphate from isopentenyl pyrophosphate	STM14_0263	STM0221	uppS	CDS	Undecaprenyl diphosphate synthase (EC 2.5.1.31)	Fatty Acids Lipids and Isoprenoids,Fatty Acids Lipids and Isoprenoids_Isoprenoids,Fatty Acids Lipids and Isoprenoids_Isoprenoids_Isoprenoinds for Quinones,Fatty Acids Lipids and Isoprenoids_Isoprenoids_Isoprenoid Biosynthesis,Fatty Acids Lipids and Isoprenoids_Isoprenoids_Polyprenyl Diphosphate Biosynthesis	CP001363	260060	260818	+	759	0	1	merged.1	263296	264054	+	759	OK	No	No	No	0	0	-0.659632	1	8	-0.0726949	1	-3.15311e-17	1	0.6295	1	0.391339	0.999995	0.416554	0.416554	0.416554	0.416554	0.416554	0.416554	0.416554	0.986754	0.416554	0.416554	1.02173	1.03614
523	Intergen_0196	Intergen				Intergen		0	CP001363	260819	260830	+	12	0	0	merged.1	264055	264066	+	12	OK	No	Yes	No	0	0	8.43857e-17	1		3.78541e-17	1	-3.15311e-17	1	-1.12095e-17	1	0.195037	0.999995	0.416554	0.416554	0.416554	0.416554	0.416554	0.416554	0.416554	0.416554	0.416554	0.416554	0.416554	0.416554
524	108619.9.peg.2092	Phosphatidate cytidylyltransferase (EC 2.7.7.41)							NA	NA	NA	NA	NA	NA	NA	merged.1	264067	264924	+	858	OK	No	No	No	0	0	#N/A	#N/A		#N/A	#N/A	-3.15311e-17	1	#N/A	#N/A	#N/A	#N/A	#N/A	#N/A	#N/A	#N/A	#N/A	#N/A	#N/A	#N/A	#N/A	#N/A	#N/A	#N/A
525	STM14_0264	CDP-diglyceride synthase; catalyzes the synthesis of CDP-diglyceride from CTP and phosphatidate	STM14_0264	STM0222	cdsA	CDS	Phosphatidate cytidylyltransferase (EC 2.7.7.41)	Fatty Acids Lipids and Isoprenoids,Fatty Acids Lipids and Isoprenoids_Phospholipids,Fatty Acids Lipids and Isoprenoids_Phospholipids_Glycerolipid and Glycerophospholipid Metabolism in Bacteria	CP001363	260831	261688	+	858	1	0	merged.1	264175	264924	+	750	OK	No	No	No	0	0	0.278078	1	14	0.296488	0.942075	-3.15311e-17	1	-0.224141	1	-0.120284	0.999995	3.81948	3.51377	4.20121	3.39916	3.97651	3.97252	3.67164	0.416554	0.416554	0.416554	0.416554	0.416554
526	Intergen_0197	Intergen				Intergen		0	CP001363	261689	261699	+	11	0	1	merged.1	264925	264935	+	11	OK	No	Yes	No	0	0	-0.214104	1		-0.00228492	1	-3.15311e-17	1	0.163621	1	0.294874	0.999995	0.416554	0.416554	0.416554	0.416554	0.416554	0.416554	0.416554	4.13006	4.16403	3.84299	4.27954	4.03304
527	STM14_0265	zinc metallopeptidase	STM14_0265	STM0223	ecfE [D]	CDS	Intramembrane protease RasP/YluC, implicated in cell division based on FtsL cleavage	Stress Response,Stress Response_Periplasmic Stress,Stress Response_Periplasmic Stress_Periplasmic Stress Response	CP001363	261700	263052	+	1353	0	2	merged.1	264936	266288	+	1353	OK	No	No	No	0	1	0.126953	1	8	-0.00196886	1	-1.04766	0.53471	-1.21116	1	-0.752365	0.999995	0.416554	0.416554	0.416554	0.416554	0.416554	0.416554	0.416554	5.23135	5.59795	5.01106	5.22909	5.29581
528	Intergen_0198	Intergen				Intergen		0	CP001363	263053	263083	+	31	0	2	merged.1	266289	266319	+	31	OK	No	No	No	0	0	0.459389	1		-0.0461046	1	-3.15311e-17	1	-0.5118	1	-0.24234	0.999995	0.416554	0.416554	0.416554	0.416554	0.416554	0.416554	0.416554	1.7118	2.18461	2.9713	3.05154	3.50572
529	STM14_0266	outer membrane protein assembly factor YaeT; part of a complex with YfgL, YfiO, and NlpB involved in outer membrane protein biosynthesis; involved in the assembly of outer membrane proteins	STM14_0266	STM0224	yaeT	CDS	Outer membrane protein assembly factor YaeT precursor	Cell Wall and Capsule,Cell Wall and Capsule_Gram-Negative cell wall components,Cell Wall and Capsule_Gram-Negative cell wall components_Lipopolysaccharide assembly	CP001363	263084	265498	+	2415	1	1	merged.1	266320	268734	+	2415	OK	No	No	No	0	0	0.195477	1	4	-2.47501	0.459868	-3.15311e-17	1	-0.247357	1	-0.0905074	0.999995	1.03205	0.416554	0.416554	0.416554	0.416554	0.416554	0.416554	2.83948	2.34519	2.86792	2.63322	4.03304
530	Intergen_0199	Intergen				Intergen		0	CP001363	265499	265620	+	122	4	2	merged.1	268735	268856	+	122	OK	No	No	No	2	0	0.604363	1		-0.32222	1	-3.94582	9.90393e-08	-4.36612	0.0211306	-2.97719	0.0937608	4.63058	4.92649	4.05022	4.857	4.61741	3.82641	4.45086	3.4646	4.47303	6.01758	3.79243	4.36923
531	108619.9.peg.2095	Outer membrane protein H precursor							NA	NA	NA	NA	NA	NA	NA	merged.1	268857	269342	+	486	OK	No	No	No	0	5	#N/A	#N/A		#N/A	#N/A	-1.43053	0.00435192	#N/A	#N/A	#N/A	#N/A	#N/A	#N/A	#N/A	#N/A	#N/A	#N/A	#N/A	#N/A	#N/A	#N/A	#N/A	#N/A
532	STM14_0267	periplasmic chaperone; (SW:OMPH_SALTY); histone-like protein	STM14_0267	STM0225	hlpA	CDS	Outer membrane protein H precursor	Cell Wall and Capsule,Stress Response,Cell Wall and Capsule_Gram-Negative cell wall components,Stress Response_Periplasmic Stress,Cell Wall and Capsule_Gram-Negative cell wall components_Lipopolysaccharide assembly,Stress Response_Periplasmic Stress_Periplasmic Stress Response	CP001363	265621	266106	+	486	0	18	merged.1	268896	269342	+	447	OK	No	No	No	0	5	-0.751787	1	7	-0.0109114	1	-1.43053	0.00435361	-0.644741	1	-0.505064	0.999995	0.416554	0.416554	0.416554	0.416554	0.416554	0.416554	0.416554	7.7857	6.96544	6.50486	7.6903	7.33733
533	STM14_0268	UDP-3-O-[3-hydroxymyristoyl] glucosamine N-acyltransferase; adds the O-linked and N-linked 3(R)-hydroxy fatty acids to the glucosamine disaccharide during lipid A biosynthesis	STM14_0268	STM0226	lpxD	CDS	UDP-3-O-[3-hydroxymyristoyl] glucosamine N-acyltransferase (EC 2.3.1.-)	Cell Wall and Capsule,Cell Wall and Capsule_Gram-Negative cell wall components,Cell Wall and Capsule_Gram-Negative cell wall components_KDO2-Lipid A biosynthesis	CP001363	266110	267135	+	1026	1	0	merged.1	269346	270371	+	1026	OK	No	No	No	1	0	-0.840814	0.96698	4	-0.901485	0.271952	-0.914576	0.250863	-0.02474	1	-0.182543	0.999995	2.8107	2.29132	1.91528	3.39916	2.41593	2.8841	2.56024	0.416554	0.416554	0.416554	0.416554	0.416554
534	Intergen_0200	Intergen				Intergen		0	CP001363	267136	267150	+	15	0	1	merged.1	270372	270386	+	15	OK	No	Yes	No	0	1	-0.0356827	1		-0.014742	1	-0.681326	0.190423	-0.657445	1	-0.575177	0.999995	0.416554	0.416554	0.416554	0.416554	0.416554	0.416554	0.416554	2.70279	2.85243	2.19805	2.78654	2.82022
535	STM14_0269	(3R)-hydroxymyristoyl-ACP dehydratase; in Pseudomonas aeruginosa this enzyme is a trimer of dimers; essential for membrane formation; performs third step of type II fatty acid biosynthesis; catalyzes dehydration of (3R)-hydroxyacyl-ACP to trans-2-acyl-ACP	STM14_0269	STM0227	fabZ	CDS	3-hydroxyacyl-[acyl-carrier-protein] dehydratase, FabZ form (EC 4.2.1.59)	Fatty Acids Lipids and Isoprenoids,Fatty Acids Lipids and Isoprenoids_Fatty acids,Fatty Acids Lipids and Isoprenoids_Fatty acids_Fatty Acid Biosynthesis FASII	CP001363	267151	267696	+	546	0	2	merged.1	270387	270932	+	546	OK	No	No	No	1	0	0.709452	1	8	-0.0210726	1	-0.350979	0.909886	-1.00819	1	-1.08822	0.999995	0.416554	0.416554	0.416554	0.416554	0.416554	0.416554	0.416554	4.13006	4.81228	4.55884	4.37935	4.90566
536	108619.9.peg.2098	Acyl-[acyl-carrier-protein]--UDP-N-acetylglucosamine O-acyltransferase (EC 2.3.1.129)							NA	NA	NA	NA	NA	NA	NA	merged.1	270936	271724	+	789	OK	No	No	No	0	0	#N/A	#N/A		#N/A	#N/A	-3.15311e-17	1	#N/A	#N/A	#N/A	#N/A	#N/A	#N/A	#N/A	#N/A	#N/A	#N/A	#N/A	#N/A	#N/A	#N/A	#N/A	#N/A
537	STM14_0270	UDP-N-acetylglucosamine acyltransferase; catalyzes the addition of (R)-3-hydroxytetradecanoyl to the glucosamine disaccharide in lipid A biosynthesis	STM14_0270	STM0228	lpxA	CDS	Acyl-[acyl-carrier-protein]--UDP-N-acetylglucosamine O-acyltransferase (EC 2.3.1.129)	Cell Wall and Capsule,Cell Wall and Capsule_Gram-Negative cell wall components,Cell Wall and Capsule_Gram-Negative cell wall components_KDO2-Lipid A biosynthesis	CP001363	267700	268488	+	789	0	0	merged.1	271287	271724	+	438	OK	No	No	No	0	0	8.43857e-17	1	8	3.78541e-17	1	-3.15311e-17	1	-1.12095e-17	1	0.195037	0.999995	0.416554	0.416554	0.416554	0.416554	0.416554	0.416554	0.416554	0.416554	0.416554	0.416554	0.416554	0.416554
538	STM14_0271	lipid-A-disaccharide synthase; catalyzes the formation of lipid A disaccharide from UDP-2,3-diacylglucosamine and 2,3-diacylglucosamine-1-phosphate, lipid A disaccharide is a precursor of lipid A that anchors LPS to the OM	STM14_0271	STM0229	lpxB	CDS	Lipid-A-disaccharide synthase (EC 2.4.1.182)	Cell Wall and Capsule,Cell Wall and Capsule_Gram-Negative cell wall components,Cell Wall and Capsule_Gram-Negative cell wall components_KDO2-Lipid A biosynthesis	CP001363	268488	269636	+	1149	1	1	merged.1	271724	272872	+	1149	OK	No	No	No	0	0	0.124413	1	9	-0.438538	0.763997	-3.15311e-17	1	-0.118399	1	-0.00255674	0.999995	3.58346	2.97488	2.48535	4.24771	3.8218	3.97252	4.34686	3.28474	3.52405	2.86792	2.63322	4.2109
539	STM14_0272	ribonuclease HII; RNH2; RNase HII; binds manganese; endonuclease which specifically degrades the RNA of RNA-DNA hybrids	STM14_0272	STM0230	rnhB	CDS	Ribonuclease HII (EC 3.1.26.4)	RNA Metabolism,RNA Metabolism_RNA processing and modification,RNA Metabolism_RNA processing and modification_Ribonuclease H	CP001363	269633	270229	+	597	2	10	merged.1	272869	273465	+	597	OK	No	No	No	0	2	0.031233	1	18	-0.0485866	1	0.289445	0.968017	0.253355	1	0.167416	0.999995	3.6665	2.86167	3.82065	3.29013	3.09393	3.97252	3.16032	6.60123	6.82267	7.01479	6.6151	6.54995
540	Intergen_0201	Intergen				Intergen		0	CP001363	270230	270252	+	23	0	1	merged.1	273466	273488	+	23	OK	No	No	No	0	0	0.465157	1		-0.031473	1	-3.15311e-17	1	-0.52595	1	-0.277153	0.999995	0.416554	0.416554	0.416554	0.416554	0.416554	0.416554	0.416554	4.37464	4.36476	4.83036	4.68266	4.76078
541	STM14_0273	DNA polymerase III subunit alpha; catalyzes DNA-template-directed extension of the 3'- end of a DNA strand by one nucleotide at a time; main replicative polymerase	STM14_0273	STM0231	dnaE	CDS	DNA polymerase III alpha subunit (EC 2.7.7.7)	Phages Prophages Transposable elements Plasmids,Phages Prophages Transposable elements Plasmids_Phages Prophages,Phages Prophages Transposable elements Plasmids_Phages Prophages_Phage replication	CP001363	270253	273735	+	3483	0	0	merged.1	273489	276971	+	3483	OK	No	No	No	0	0	8.43857e-17	1	8	3.78541e-17	1	-3.15311e-17	1	-1.12095e-17	1	0.195037	0.999995	0.416554	0.416554	0.416554	0.416554	0.416554	0.416554	0.416554	0.416554	0.416554	0.416554	0.416554	0.416554
542	Intergen_0202	Intergen				Intergen		0	CP001363	273736	273747	+	12	0	1	merged.1	276972	276983	+	12	OK	No	Yes	No	0	0	0.334692	1		0.00665492	1	-3.15311e-17	1	-0.387847	1	-0.1774	0.999995	0.416554	0.416554	0.416554	0.416554	0.416554	0.416554	0.416554	4.62212	5.01692	5.08207	4.64304	4.97299
543	STM14_0274	acetyl-CoA carboxylase carboxyltransferase subunit alpha; catalyzes the carboxylation of acetyl-CoA to malonyl-CoA; forms a tetramer composed of two alpha (AccA) and two beta (AccD) subunits; one of the two catalytic subunits that can form the acetyl CoA carboxylase enzyme together with a carrier protein	STM14_0274	STM0232	accA	CDS	Acetyl-coenzyme A carboxyl transferase alpha chain (EC 6.4.1.2)	Fatty Acids Lipids and Isoprenoids,Fatty Acids Lipids and Isoprenoids_Fatty acids,Fatty Acids Lipids and Isoprenoids_Fatty acids_Fatty Acid Biosynthesis FASII	CP001363	273748	274707	+	960	1	1	merged.1	276984	277943	+	960	OK	No	No	No	0	0	-0.0699551	1	18	-1.00275	0.516098	-3.15311e-17	1	0.03332	1	0.10902	0.999995	2.48436	1.63918	1.35236	1.86336	2.18151	1.50927	1.06715	3.28474	3.22698	3.60655	3.79243	3.67702
544	Intergen_0203	Intergen				Intergen		0	CP001363	274708	274886	+	179	6	4	merged.1	277944	278123	+	180	OK	No	No	No	2	0	-0.27984	1		0.482874	0.258593	0.12697	1	0.464422	1	0.305034	0.999995	5.73277	5.7268	6.3957	5.63559	6.41574	6.01872	6.28819	5.10144	5.25795	4.88434	5.91797	5.34747
545	STM14_0274.J	hypothetical protein	0			CDS?		0	CP001363	274792	274923	+	132	6	3	merged.1	278029	278160	+	132	OK	No	No	No	2	0	-0.188628	1	18	0.483007	0.253582	0.126968	1	0.373156	1	0.217159	0.999995	5.73277	5.7268	6.3957	5.63559	6.41574	6.01872	6.28819	4.95866	5.15335	4.8576	5.76028	5.24224
546	STM14_0275	putative endochitinase	STM14_0275	STM0233		CDS	Chitinase (EC 3.2.1.14)	Carbohydrates,Carbohydrates_Aminosugars,Carbohydrates_Aminosugars_Chitin and N-acetylglucosamine utilization	CP001363	274887	276650	+	1764	24	46	merged.1	278124	279887	+	1764	OK	No	No	No	11	8	0.242185	1	15	0.2573	0.198833	0.213883	0.576545	0.00047034	1	-0.106747	0.999995	7.98556	8.3111	8.02729	8.02733	8.37457	8.23579	8.36253	8.70957	9.01482	9.0545	8.78225	8.94819
547	Intergen_0204	Intergen				Intergen		0	CP001363	276651	276725	+	75	1	1	merged.1	279888	279962	+	75	OK	No	No	No	1	0	-0.264702	1		-0.0444497	1	-0.467573	0.752151	-0.017199	1	-0.140064	0.999995	4.2547	3.65638	3.47031	3.59524	4.52011	3.27058	4.34686	3.54677	3.65241	3.78741	3.8631	3.08656
548	STM14_0276	lysine decarboxylase 2; similar to Escherichia coli lysine decarboxylase 2; constitutive (AAC73297.1)	STM14_0276	STM0234	ldcC	CDS	Lysine decarboxylase 2, constitutive (EC 4.1.1.18)	Amino Acids and Derivatives,Amino Acids and Derivatives_Lysine threonine methionine and cysteine,Amino Acids and Derivatives_Lysine threonine methionine and cysteine_Lysine degradation	CP001363	276726	278867	+	2142	36	45	merged.1	279963	282104	+	2142	OK	No	No	No	14	5	0.141087	1	20	0.0643758	1	0.120551	0.965459	-0.00781519	1	-0.120664	0.999995	8.07567	8.13653	8.22238	8.09372	8.09943	8.00479	8.24448	8.74263	8.90796	8.83222	8.62083	8.86645
549	Intergen_0205	Intergen				Intergen		0	CP001363	278868	278922	+	55	2	0	merged.1	282105	282159	+	55	OK	No	No	No	0	0	0.639741	1		0.682539	0.171551	-3.15311e-17	1	-0.586193	1	-0.419104	0.999995	4.35824	5.03492	5.09744	4.18818	4.6637	4.44266	5.12098	0.416554	0.416554	0.416554	0.416554	0.416554
550	STM14_0277	hypothetical protein	STM14_0277	STM0235	yaeR	CDS	FIG01280259: hypothetical protein	0	CP001363	278923	279312	+	390	4	5	merged.1	282160	282549	+	390	OK	No	No	No	0	5	0.302755	1	55	0.299881	0.712011	0.139121	1	-0.176962	1	-0.209663	0.999995	4.89444	5.31848	4.96299	4.7375	5.15992	5.29031	4.72427	6.34981	6.66421	6.33112	6.40615	6.93473
551	Intergen_0206	Intergen				Intergen		0	CP001363	279313	279374	+	62	1	1	merged.1	282550	282611	+	62	OK	No	No	No	1	2	-0.787011	1		-0.829819	0.937294	0.274707	1	1.0512	1	0.548402	0.999995	1.79298	1.63918	0.416554	1.52135	1.90145	0.416554	1.06715	1.39435	0.416554	2.63587	1.02173	2.06995
552	STM14_0278	tRNA(Ile)-lysidine synthetase; Ligates lysine onto the cytidine present at position 34 of the AUA codon-specific tRNA(Ile) that contains the anticodon CAU; ATP-dependent; responsible for modifying the wobble-base of the CAU anticodon of tRNAIle such that it exhibits proper recognition of the AUA codon rather than the AUG codon and is in turn properly recognized by isoleucyl-tRNA synthetase	STM14_0278	STM0236	tilS	CDS	tRNA(Ile)-lysidine synthetase (EC 6.3.4.19)	Cofactors Vitamins Prosthetic Groups Pigments,RNA Metabolism,Cofactors Vitamins Prosthetic Groups Pigments_Folate and pterines,RNA Metabolism_RNA processing and modification,Cofactors Vitamins Prosthetic Groups Pigments_Folate and pterines_Folate biosynthesis cluster,RNA Metabolism_RNA processing and modification_tRNA modification Bacteria,RNA Metabolism_RNA processing and modification_tRNAmodifi…	CP001363	279375	280667	+	1293	0	2	merged.1	282612	283904	+	1293	OK	No	No	No	1	0	-0.788869	1	29	-0.000801789	1	-1.92631	0.0188469	-1.16374	1	-0.965958	0.999995	0.416554	0.416554	0.416554	0.416554	0.416554	0.416554	0.416554	1.97184	1.79727	1.5664	2.26689	1.46818
553	Intergen_0207	Intergen				Intergen		0	CP001363	280668	280750	+	83	3	1	merged.1	283905	283987	+	83	OK	No	No	No	1	0	0.468466	1		0.46917	0.476819	0.195948	1	-0.237561	1	-0.28163	0.999995	4.35824	5.23001	4.96299	4.41285	4.56958	4.67387	4.3998	2.38312	2.18461	1.80899	0.416554	1.46818
554	STM14_0279	Rho-binding antiterminator; Suppresses temperature-sensitive mutations in essential genes by modulating rho-dependent transcription termination	STM14_0279	STM0237	rof	CDS	Rho-specific inhibitor of transcription termination (YaeO)	RNA Metabolism,RNA Metabolism_Transcription,RNA Metabolism_Transcription_Transcription factors bacterial	CP001363	280751	281011	-	261	2	5	merged.1	283988	284248	-	261	OK	No	No	No	3	3	-0.0904851	1	22	-0.740138	0.542099	0.0978116	1	0.224558	1	0.122844	0.999995	3.07666	1.33428	2.48535	2.37139	2.41593	2.8841	1.51392	5.12837	5.21702	5.50022	5.62447	5.76337
555	STM14_0280	hypothetical protein	STM14_0280	STM0238	yaeP	CDS	FIG00639395: hypothetical protein	0	CP001363	280998	281216	-	219	1	6	merged.1	284235	284453	-	219	OK	No	No	No	3	4	-0.167769	1	22	-0.561406	0.730523	1.12013	0.288065	1.67904	1	1.57021	0.999995	2.06194	2.29132	1.91528	3.29013	2.18151	2.55349	2.73522	4.65954	5.19611	5.27627	4.99739	5.21469
556	Intergen_0208	Intergen				Intergen		0	CP001363	281217	281395	+	179	4	1	merged.1	284454	284632	+	179	OK	No	No	No	3	0	0.812063	1		0.371601	0.499983	0.232398	0.843202	-0.534952	1	-0.548976	0.999995	5.11743	5.59132	5.53672	4.9315	4.8752	5.17429	5.48176	1.7118	3.05182	3.15818	2.63322	2.49331
557	STM14_0281	putative cytoplasmic protein; hypothetical 20.8 kDa protein in mesJ-cutF intergenic region (SW:YAEQ_SALTY)	STM14_0281	STM0239	yaeQ	CDS	YaeQ protein	0	CP001363	281396	281941	+	546	17	9	merged.1	284633	285178	+	546	OK	No	No	No	7	4	0.141384	1	11	0.173288	0.895182	0.0330673	1	-0.10043	1	-0.188019	0.999995	6.76252	6.97665	6.84123	7.02622	6.87517	7.40224	7.1807	6.01657	5.999	6.19892	5.5832	5.95871
558	STM14_0282	hypothetical protein; putative-tRNA hydrolase domain	STM14_0282	STM0240	prfB [J]	CDS	Hypothetical protein YaeJ with similarity to translation release factor	Protein Metabolism,Protein Metabolism_Protein biosynthesis,Protein Metabolism_Protein biosynthesis_Translation termination factors bacterial	CP001363	281938	282360	+	423	6	0	merged.1	285175	285597	+	423	OK	No	No	No	4	0	-0.139153	1	21	-0.134891	1	-0.0853033	1	0.113663	1	0.0108159	0.999995	5.73277	5.86541	5.88793	5.8996	5.93931	5.04812	5.45699	0.416554	0.416554	0.416554	0.416554	0.416554
559	Intergen_0209	Intergen				Intergen		0	CP001363	282361	282391	+	31	0	0	merged.1	285598	285628	+	31	OK	No	No	No	0	0	8.43857e-17	1		3.78541e-17	1	-3.15311e-17	1	-1.12095e-17	1	0.195037	0.999995	0.416554	0.416554	0.416554	0.416554	0.416554	0.416554	0.416554	0.416554	0.416554	0.416554	0.416554	0.416554
560	STM14_0283	XXX	STM14_0283	STM0241	cutF	CDS/pseudo/sRNA?		0	CP001363	282392	283093	+	702	8	16	merged.1	285629	286330	+	702	OK	No	No	No	11	8	0.07453	1	52	-0.0125459	1	0.134146	0.860149	0.0409127	1	-0.0727646	0.999995	6.98912	7.28183	7.24049	7.35875	7.1599	6.81329	7.28991	8.20805	8.1949	8.24249	8.03831	8.30874
561	Intergen_0210	Intergen				Intergen		0	CP001363	283094	283166	+	73	4	0	merged.1	286331	286403	+	73	OK	No	No	No	0	0	0.188861	1		0.20373	1	-3.15311e-17	1	-0.134304	1	-0.0490108	0.999995	4.08397	4.25823	4.24822	3.92196	3.8218	4.10518	4.3998	0.416554	0.416554	0.416554	0.416554	0.416554
562	STM14_0284	prolyl-tRNA synthetase; catalyzes the formation of prolyl-tRNA(Pro) from proline and tRNA(Pro)	STM14_0284	STM0242	proS	CDS	Prolyl-tRNA synthetase (EC 6.1.1.15), bacterial type	Protein Metabolism,Protein Metabolism_Protein biosynthesis,Protein Metabolism_Protein biosynthesis_tRNA aminoacylation Pro,HEG-Genes	CP001363	283167	284885	-	1719	0	0	merged.1	286404	288122	-	1719	OK	No	No	No	0	0	8.43857e-17	1	4	3.78541e-17	1	-3.15311e-17	1	-1.12095e-17	1	0.195037	0.999995	0.416554	0.416554	0.416554	0.416554	0.416554	0.416554	0.416554	0.416554	0.416554	0.416554	0.416554	0.416554
563	Intergen_0211	Intergen				Intergen		0	CP001363	284886	284995	+	110	0	0	merged.1	288123	288232	+	110	OK	No	No	No	0	0	8.43857e-17	1		3.78541e-17	1	-3.15311e-17	1	-1.12095e-17	1	0.195037	0.999995	0.416554	0.416554	0.416554	0.416554	0.416554	0.416554	0.416554	0.416554	0.416554	0.416554	0.416554	0.416554
564	STM14_0285	putative regulatory protein	STM14_0285	STM0243	yaeB	CDS	COG1720: Uncharacterized conserved protein	RNA Metabolism,RNA Metabolism_RNA processing and modification,RNA Metabolism_RNA processing and modification_tRNA modification Bacteria,RNA Metabolism_RNA processing and modification_tRNA modification Archaea	CP001363	284996	285703	-	708	8	10	merged.1	288233	288940	-	708	OK	No	No	No	3	3	0.243845	1	8	0.109056	1	0.205718	0.751655	-0.0186234	1	-0.0973411	0.999995	5.17528	5.46134	5.01828	5.36692	5.42474	5.54512	5.38004	6.16704	6.54524	6.77154	5.8325	6.65618
565	STM14_0286	outer membrane lipoprotein; similar to Escherichia coli regulator in colanic acid synthesis; interacts with RcsB (AAC73307.1); overexpression confers mucoid phenotype, increases capsule synthesis	STM14_0286	STM0244	rcsF	CDS	Protein RcsF	Regulation and Cell signaling,Phosphorus Metabolism,Regulation and Cell signaling_Regulation and Cell signaling - no subcategory,Phosphorus Metabolism_Phosphorus Metabolism - no subcategory,Regulation and Cell signaling_Regulation and Cell signaling - no subcategory_Rcs phosphorelay signal transduction pathway,Phosphorus Metabolism_Phosphorus Metabolism - no subcategory_Alkylphosphonate utilizati…	CP001363	285700	286104	-	405	7	7	merged.1	288937	289341	-	405	OK	No	No	No	3	3	0.264181	1	7	0.241037	0.542089	-0.446948	0.53471	-0.676873	1	-0.768322	0.999995	6.23255	6.42942	6.59979	6.30188	6.49469	6.38776	6.60236	5.98744	6.32215	6.12237	5.98288	6.07052
566	Intergen_0212	Intergen				Intergen		0	CP001363	286105	286222	+	118	2	3	merged.1	289342	289459	+	118	OK	No	No	No	0	1	-0.113913	1		-0.184782	1	0.239589	0.904916	0.332872	1	0.250704	0.999995	3.81948	2.45639	3.75706	3.76783	4.30331	3.37939	3.83432	4.76628	4.66787	5.23532	4.47271	4.76078
567	STM14_0287	DL-methionine transporter substrate-binding subunit; similar to Escherichia coli putative lipoprotein (AAC73308.1)	STM14_0287	STM0245	metQ	CDS	Methionine ABC transporter substrate-binding protein	Amino Acids and Derivatives,Amino Acids and Derivatives_Lysine threonine methionine and cysteine,Amino Acids and Derivatives_Lysine threonine methionine and cysteine_Methionine Biosynthesis,Amino Acids and Derivatives_Lysine threonine methionine and cysteine_Methionine Degradation,HEG-Genes	CP001363	286223	287038	-	816	17	15	merged.1	289460	290275	-	816	OK	No	No	No	11	9	-0.557015	0.321385	7	-0.619429	0.00148477	-0.845132	1.5807e-05	-0.2722	1	-0.373178	0.999995	7.47712	6.7647	6.90863	7.49396	7.1518	6.60499	6.87896	7.82739	7.18828	7.14211	7.55276	7.44203
568	Intergen_0213	Intergen				Intergen		0	CP001363	287039	287076	+	38	0	0	merged.1	290276	290313	+	38	OK	No	No	No	0	0	8.43857e-17	1		3.78541e-17	1	-3.15311e-17	1	-1.12095e-17	1	0.195037	0.999995	0.416554	0.416554	0.416554	0.416554	0.416554	0.416554	0.416554	0.416554	0.416554	0.416554	0.416554	0.416554
569	STM14_0288	DL-methionine transporter permease subunit; part of the MetNIQ methionine uptake system	STM14_0288	STM0246	yaeE	CDS	Methionine ABC transporter permease protein	Amino Acids and Derivatives,Amino Acids and Derivatives_Lysine threonine methionine and cysteine,Amino Acids and Derivatives_Lysine threonine methionine and cysteine_Methionine Biosynthesis,Amino Acids and Derivatives_Lysine threonine methionine and cysteine_Methionine Degradation,Genes Regulated by SsrA-SssrB TCS	CP001363	287077	287730	-	654	21	28	merged.1	290314	290967	-	654	OK	No	No	No	8	8	-0.421937	0.748242	51	-0.375744	0.136012	-0.527085	0.0139375	-0.0859741	1	-0.182734	0.999995	7.60893	6.87091	7.1872	7.37886	7.48397	7.01226	6.9693	8.31743	8.00658	7.7877	8.19377	7.86171
570	STM14_0289	DL-methionine transporter ATP-binding subunit; part of the metNIQ transport system for methionine	STM14_0289	STM0247	metN	CDS	Methionine ABC transporter ATP-binding protein	Amino Acids and Derivatives,Amino Acids and Derivatives_Lysine threonine methionine and cysteine,Amino Acids and Derivatives_Lysine threonine methionine and cysteine_Methionine Biosynthesis,Amino Acids and Derivatives_Lysine threonine methionine and cysteine_Methionine Degradation	CP001363	287723	288754	-	1032	20	29	merged.1	290960	291991	-	1032	OK	No	No	No	12	11	-0.138673	1	51	0.0578695	1	-0.761782	1.35618e-07	-0.607685	1	-0.700088	0.999995	7.7678	7.21425	8.74705	7.52437	7.54089	7.14148	7.13459	8.21121	7.8614	8.16556	8.29948	8.04105
571	Intergen_0214	Intergen				Intergen		0	CP001363	288755	288943	+	189	4	8	merged.1	291992	292180	+	189	OK	No	No	No	2	1	0.12515	1		0.210945	0.74328	-0.0603974	1	-0.187938	1	-0.274907	0.999995	6.78127	6.7003	6.84123	6.18492	6.84535	6.38776	6.61361	5.48165	6.06968	5.70906	5.70363	5.46905
572	STM14_0289.P	XXX	0			sRNA_cand		0	CP001363	288800	288900	+	101	2	3	merged.1	292037	292137	+	101	OK	No	No	No	2	1	-0.0320109	1	1	0.24255	0.824839	-0.0603964	1	-0.133354	1	-0.211475	0.999995	6.45906	6.39931	6.66188	5.97199	6.68627	6.03544	6.34328	3.89931	4.1203	3.32361	4.1723	2.49331
573	108619.9.peg.2118	D-glycero-D-manno-heptose 1,7-bisphosphate phosphatase (EC 3.1.1.-)							NA	NA	NA	NA	NA	NA	NA	merged.1	292181	292747	+	567	OK	No	No	No	1	2	#N/A	#N/A		#N/A	#N/A	-4.25348	5.54837e-05	#N/A	#N/A	#N/A	#N/A	#N/A	#N/A	#N/A	#N/A	#N/A	#N/A	#N/A	#N/A	#N/A	#N/A	#N/A	#N/A
574	STM14_0290	D,D-heptose 1,7-bisphosphate phosphatase; Converts the D-glycero-beta-D-manno-heptose 1,7-bisphosphate intermediate into D-glycero-beta-D-manno-heptose 1-phosphate	STM14_0290	STM0248	yaeD	CDS	D-glycero-D-manno-heptose 1,7-bisphosphate phosphatase (EC 3.1.1.-)	Cell Wall and Capsule,Cell Wall and Capsule_Capsular and extracellular polysacchrides,Cell Wall and Capsule_Gram-Negative cell wall components,Cell Wall and Capsule_Capsular and extracellular polysacchrides_Capsular heptose biosynthesis,Cell Wall and Capsule_Gram-Negative cell wall components_LOS core oligosaccharide biosynthesis,Genes Induced by Qse TCS	CP001363	288944	289510	+	567	1	1	merged.1	292295	292747	+	453	OK	No	No	No	1	0	-2.91299	0.113394	11	-2.42138	0.329564	-3.88276	0.000463789	-0.635377	1	-0.272501	0.999995	1.03205	0.416554	0.416554	1.52135	1.09432	0.416554	0.416554	1.39435	0.416554	0.416554	0.416554	0.416554
575	STM14_3259	hypothetical protein	STM14_3259			CDS?	hypothetical protein	0	CP001363	2855709	2855837	+	129	2	0	merged.1	292367	292495	+	129	OK	No	No	No	0	0	-0.0589688	1	10	-0.0672339	1	-3.15311e-17	1	0.113261	1	0.168203	0.999995	4.78721	4.80925	4.61397	4.857	4.91401	4.58578	4.88143	0.416554	0.416554	0.416554	0.416554	0.416554
576	STM14_0291	hypothetical protein	STM14_0291			CDS	hypothetical protein	0	CP001363	289581	289703	-	123	11	0	merged.1	292573	292950	-	378	OK	No	Yes	No	2	0	-0.16079	1	15	-0.163399	0.946954	-0.0465718	1	0.16724	1	0.0534392	0.999995	6.79978	6.67539	6.66188	6.81615	6.28857	6.59375	6.92484	0.416554	0.416554	0.416554	0.416554	0.416554
577	Intergen_0215	Intergen				Intergen		0	CP001363	289511	289580	+	70	0	1	merged.1	292748	292817	+	70	OK	No	No	No	0	0	-0.386639	1		-0.00925311	1	-3.15311e-17	1	0.336692	1	0.435949	0.999995	0.416554	0.416554	0.416554	0.416554	0.416554	0.416554	0.416554	3.07922	3.05182	3.32361	3.79243	3.31131
578	STM14_0292	hypothetical protein	STM14_0292			CDS	hypothetical protein	0	CP001363	289616	289819	-	204	6	1	merged.1	292818	293066	-	249	OK	No	Yes	No	3	0	-0.188141	1	15	0.0377962	1	-0.0958757	1	0.162864	1	-0.025522	0.999995	5.84397	5.85065	6.27603	5.88092	5.57764	5.70001	5.90442	0.986754	0.416554	0.416554	0.416554	0.416554
579	Intergen_0216	Intergen				Intergen		0	CP001363	289820	289888	+	69	0	6	merged.1	293067	293135	+	69	OK	No	No	No	0	0	-0.0994567	1		-0.0144512	1	-3.15311e-17	1	0.0281213	1	0.190834	0.999995	0.416554	0.416554	0.416554	0.416554	0.416554	0.416554	0.416554	5.23135	5.39271	5.19317	5.70363	5.32187
580	STM14_0293	Small Subunit Ribosomal RNA	STM14_0293	STM0249	rrsH	16S rRNA		0	CP001363	289889	291432	+	1544	1	127	merged.1	293136	294679	+	1544	OK	No	No	No	0	147	-0.708404	0.252546	63	-1.96735	0.0907298	-0.560086	0.388785	0.175984	1	0.174613	0.999995	2.06194	1.89074	0.416554	2.13962	0.416554	1.06399	0.416554	9.27879	8.81501	8.86782	9.30597	8.83286
581	Intergen_0217	Intergen				Intergen		0	CP001363	291433	291489	+	57	0	3	merged.1	294680	294736	+	57	OK	No	No	No	0	9	-0.158657	1		0.0103658	1	-0.553239	0.396081	-0.383209	1	-0.332923	0.999995	0.416554	0.416554	0.416554	0.416554	0.416554	0.416554	0.416554	4.95866	4.75624	4.74541	4.68266	4.2109
582	STM14_0294	isoleucine tRNA I (duplicate of ileU,T); glutamate tRNA 2 (duplicate of gltU,V,W)	STM14_0294	STM0250	ileV	tRNA		0	CP001363	291490	291566	+	77	0	5	merged.1	294737	294813	+	77	OK	No	No	No	0	9	-0.28885	1	2	0.00251984	1	-0.437869	0.529272	-0.152498	1	-0.137015	0.999995	0.416554	0.416554	0.416554	0.416554	0.416554	0.416554	0.416554	5.58249	5.33649	5.48283	5.68424	5.09889
583	Intergen_0218	Intergen				Intergen		0	CP001363	291567	291675	+	109	0	2	merged.1	294814	294922	+	109	OK	No	No	No	0	3	-0.00648727	1		0.0118458	1	-0.439482	0.609919	-0.45517	1	-0.420157	0.999995	0.416554	0.416554	0.416554	0.416554	0.416554	0.416554	0.416554	2.96432	2.95557	3.60655	3.27534	2.49331
584	STM14_0295	alanine tRNA 1B (duplicate of ileU,V and alaT,U)	STM14_0295	STM0251	alaV	tRNA		0	CP001363	291676	291751	+	76	0	15	merged.1	294923	294998	+	76	OK	No	Yes	No	0	0	-0.25168	1	2	-0.0159679	1	-3.15311e-17	1	0.183523	1	0.325666	0.999995	0.416554	0.416554	0.416554	0.416554	0.416554	0.416554	0.416554	6.11412	5.84631	6.09973	6.57355	6.66639
585	108619.9.rna.78	Small Subunit Ribosomal RNA; ssuRNA; SSU rRNA							NA	NA	NA	NA	NA	NA	NA	merged.1	294968	295368	+	401	OK	No	No	No	0	35	#N/A	#N/A		#N/A	#N/A	-0.625434	0.0342376	#N/A	#N/A	#N/A	#N/A	#N/A	#N/A	#N/A	#N/A	#N/A	#N/A	#N/A	#N/A	#N/A	#N/A	#N/A	#N/A
586	Intergen_0219	Intergen				Intergen		0	CP001363	291752	291759	+	8	0	0	merged.1	294999	295006	+	8	OK	No	Yes	No	0	0	8.43857e-17	1		3.78541e-17	1	-3.15311e-17	1	-1.12095e-17	1	0.195037	0.999995	0.416554	0.416554	0.416554	0.416554	0.416554	0.416554	0.416554	0.416554	0.416554	0.416554	0.416554	0.416554
587	MZ1838_Intergen_0206	Intergen							NA	NA	NA	NA	NA	NA	NA	merged.1	295369	295437	+	69	OK	No	No	No	0	2	#N/A	#N/A		#N/A	#N/A	-0.393178	0.61874	#N/A	#N/A	#N/A	#N/A	#N/A	#N/A	#N/A	#N/A	#N/A	#N/A	#N/A	#N/A	#N/A	#N/A	#N/A	#N/A
588	108619.9.rna.79	tRNA-Ile-GAT							NA	NA	NA	NA	NA	NA	NA	merged.1	295438	295511	+	74	OK	No	No	No	0	9	#N/A	#N/A		#N/A	#N/A	0.0261164	1	#N/A	#N/A	#N/A	#N/A	#N/A	#N/A	#N/A	#N/A	#N/A	#N/A	#N/A	#N/A	#N/A	#N/A	#N/A	#N/A
589	MZ1838_Intergen_0207	Intergen							NA	NA	NA	NA	NA	NA	NA	merged.1	295512	295623	+	112	OK	No	No	No	0	5	#N/A	#N/A		#N/A	#N/A	-0.387415	0.618973	#N/A	#N/A	#N/A	#N/A	#N/A	#N/A	#N/A	#N/A	#N/A	#N/A	#N/A	#N/A	#N/A	#N/A	#N/A	#N/A
590	108619.9.rna.80	tRNA-Ala-TGC							NA	NA	NA	NA	NA	NA	NA	merged.1	295624	295696	+	73	OK	No	No	No	0	4	#N/A	#N/A		#N/A	#N/A	-0.514064	0.344843	#N/A	#N/A	#N/A	#N/A	#N/A	#N/A	#N/A	#N/A	#N/A	#N/A	#N/A	#N/A	#N/A	#N/A	#N/A	#N/A
591	MZ1838_Intergen_0208	Intergen							NA	NA	NA	NA	NA	NA	NA	merged.1	295697	295905	+	209	OK	No	No	No	0	3	#N/A	#N/A		#N/A	#N/A	-0.648475	0.163493	#N/A	#N/A	#N/A	#N/A	#N/A	#N/A	#N/A	#N/A	#N/A	#N/A	#N/A	#N/A	#N/A	#N/A	#N/A	#N/A
592	STM14_0296	hypothetical protein	STM14_0296			CDS	hypothetical protein	0	CP001363	291760	291876	+	117	0	4	merged.1	295708	295908	+	201	OK	No	No	No	0	1	0.173263	1	73	0.0340908	1	-0.854813	0.287085	-1.0451	1	-0.892575	0.999995	0.416554	0.416554	0.416554	0.416554	0.416554	0.416554	0.416554	4.8333	4.86622	5.12754	4.1723	4.59971
593	108619.9.rna.81	Large Subunit Ribosomal RNA; lsuRNA; LSU rRNA							NA	NA	NA	NA	NA	NA	NA	merged.1	295906	297506	+	1601	OK	No	No	No	2	184	#N/A	#N/A		#N/A	#N/A	-1.21593	0.0031129	#N/A	#N/A	#N/A	#N/A	#N/A	#N/A	#N/A	#N/A	#N/A	#N/A	#N/A	#N/A	#N/A	#N/A	#N/A	#N/A
594	MZ1838_Intergen_0209	Intergen							NA	NA	NA	NA	NA	NA	NA	merged.1	297507	297801	+	295	OK	No	Yes	No	0	1	#N/A	#N/A		#N/A	#N/A	-4.89383	4.29979e-07	#N/A	#N/A	#N/A	#N/A	#N/A	#N/A	#N/A	#N/A	#N/A	#N/A	#N/A	#N/A	#N/A	#N/A	#N/A	#N/A
595	STM14_0298	5S RNA	STM14_0298	STM0253	rrfH	5S rRNA		0	CP001363	295219	295340	+	122	0	2	merged.1	297802	297923	+	122	OK	No	No	No	2	4	-0.259662	1	15	-0.00572945	1	-0.674271	0.430526	-0.674976	1	-0.46078	0.999995	0.416554	0.416554	0.416554	0.416554	0.416554	0.416554	0.416554	3.89931	3.45532	2.86792	3.37543	3.7556
596	Intergen_0222	Intergen				Intergen		0	CP001363	295341	295527	+	187	2	4	merged.1	297924	298110	+	187	OK	No	No	No	1	2	-1.60543	0.245392		-3.54999	0.00675748	0.0249072	1	1.44695	1	1.0284	0.999995	2.28856	0.947193	0.416554	1.52135	0.416554	0.416554	0.416554	4.8333	4.28778	4.71594	4.51721	3.67702
597	STM14_0299	aspartate tRNA 1 (duplicate of aspT,V)	STM14_0299	STM0254	aspU	tRNA		0	CP001363	295528	295604	+	77	0	2	merged.1	298111	298187	+	77	OK	No	No	No	1	1	0.365768	1	2	-0.0421363	1	-1.28315	0.0790072	-1.79723	1	-1.30966	0.999995	0.416554	0.416554	0.416554	0.416554	0.416554	0.416554	0.416554	1.97184	0.903004	1.80899	1.44678	2.29711
598	Intergen_0223	Intergen				Intergen		0	CP001363	295605	295768	+	164	2	3	merged.1	298188	298351	+	164	OK	No	No	No	3	0	0.169388	1		0.347956	0.503202	-0.379506	0.979613	-0.443377	1	-0.526879	0.999995	5.05715	5.29687	5.35537	5.31221	5.82174	5.56829	5.64415	4.86568	5.21702	5.27627	5.17456	5.09889
599	STM14_0300	2,5-diketo-D-gluconate reductase B; catalyzes the reduction of 2,5-diketo-D-gluconic acid to 2-keto-L-gulonic acid	STM14_0300	STM0255	dkgB	CDS	Methylglyoxal reductase, acetol producing (EC 1.1.1.-) / 2,5-diketo-D-gluconic acid reductase B (EC 1.1.1.274)	Carbohydrates,Carbohydrates_Monosaccharides,Carbohydrates_Monosaccharides_D-gluconate and ketogluconates metabolism	CP001363	295769	296572	+	804	4	14	merged.1	298352	299155	+	804	OK	No	No	No	2	8	0.205706	1	7	0.283662	0.671316	0.0573802	1	-0.116724	1	-0.20591	0.999995	5.75191	5.95093	5.73128	5.70095	6.68627	5.49763	5.9759	7.61051	7.73299	7.59073	7.55809	7.78885
600	Intergen_0221	Intergen				Intergen		0	CP001363	295037	295218	+	182	1	1	merged.1	298985	299166	+	182	OK	No	No	No	2	2	-0.08554	1		-5.18436	0.000216008	0.0985911	1	0.266777	1	0.142023	0.999995	2.06194	0.416554	0.416554	2.13962	0.416554	0.416554	0.416554	4.41895	5.17489	3.94811	4.72122	4.59971
601	Intergen_0224	Intergen				Intergen		0	CP001363	296573	296592	+	20	1	1	merged.1	299156	299175	+	20	OK	No	No	No	0	0	0.348731	1		0.131295	1	-3.15311e-17	1	-0.329317	1	-0.214546	0.999995	3.81948	4.57793	4.57762	5.13438	4.6637	4.83539	4.95403	2.83948	3.93078	2.9713	3.46903	4.41836
602	STM14_0301	putative transcriptional regulator; similar to Escherichia coli putative transcriptional regulator LysR-type (AAC73313.1); LysR family	STM14_0301	STM0256	yafC	CDS	LysR family transcriptional regulator YafC	Regulation and Cell signaling,Regulation and Cell signaling_Regulation and Cell signaling - no subcategory,Regulation and Cell signaling_Regulation and Cell signaling - no subcategory_LysR-family proteins in Salmonella enterica Typhimurium,Regulation and Cell signaling_Regulation and Cell signaling - no subcategory_LysR-family proteins in Escherichia coli	CP001363	296593	297507	-	915	8	17	merged.1	299176	300090	-	915	OK	No	No	No	4	3	0.149535	1	5	0.404138	0.253512	0.147416	0.882062	0.0433999	1	-0.0600502	0.999995	6.07429	6.48782	6.3207	6.41006	6.74127	6.9162	6.79252	7.22395	7.10098	7.60687	7.32762	7.35005
603	Intergen_0225	Intergen				Intergen		0	CP001363	297508	297611	+	104	1	2	merged.1	300091	300194	+	104	OK	No	No	No	1	0	0.234986	1		0.27286	1	1.01225	0.6006	0.736847	1	0.518602	0.999995	3.30115	3.65638	3.11205	2.37139	2.18151	3.15289	2.89126	3.54677	3.58966	3.32361	2.46165	3.20331
604	STM14_0302	putative drug efflux protein; similar to Escherichia coli putative transport protein (AAC74729.1); putatively for chloramphenicol	STM14_0302	STM0257		CDS	Putative drug efflux protein	0	CP001363	297612	298787	+	1176	15	19	merged.1	300195	301370	+	1176	OK	No	No	No	3	4	0.143825	1	2	0.193793	0.61737	0.122553	1	-0.0285357	1	-0.0938696	0.999995	7.26035	7.43809	7.62588	7.42472	7.71035	7.4278	7.48013	7.09333	7.02594	6.9275	6.95145	7.24502
605	Intergen_0226	Intergen				Intergen		0	CP001363	298788	298939	+	152	3	2	merged.1	301371	301522	+	152	OK	No	No	No	2	1	-0.23914	1		0.0407683	1	0.193952	0.906192	0.403748	1	0.301275	0.999995	4.96174	4.80925	5.49835	4.65195	4.2436	4.71598	4.50018	3.4646	3.22698	2.63587	3.27534	3.20331
606	STM14_0303.RJ	hypothetical protein	STM14_0303	STM0258	yafD	CDS	FIG00613320: hypothetical protein	0	CP001363	298919	299719	+	801	3	22	merged.1	301523	302302	+	780	OK	No	No	No	3	6	-0.0162444	1	7	0.00327718	1	-0.520345	0.104993	-0.470525	1	-0.567696	0.999995	5.23091	5.25264	5.85793	5.16558	4.75205	4.94567	4.80499	7.51678	7.20931	7.23851	7.48715	7.47143
607	Intergen_0227	Intergen				Intergen		0	CP001363	299720	299796	+	77	4	1	merged.1	302303	302379	+	77	OK	No	No	No	2	1	0.437781	1		0.202861	1	0.103368	1	-0.238646	1	-0.318178	0.999995	3.95777	4.11737	4.33789	4.41285	3.8218	4.39162	5.02314	3.89931	4.02865	3.60655	2.63322	3.90098
608	STM14_0304	putative methyltransferase; similar to Escherichia coli putative biotin synthesis protein (AAC73315.1); involved in menaquinone/biotin biosynthesis	STM14_0304	STM0259	yafE	CDS	SAM-dependent methyltransferase YafE (UbiE paralog)	0	CP001363	299797	300567	+	771	9	9	merged.1	302380	303150	+	771	OK	No	No	No	3	4	0.132014	1	7	-0.0655364	1	0.0534764	1	-0.050676	1	-0.158538	0.999995	6.4237	6.34769	6.01569	6.46125	6.33222	6.61616	6.57959	7.31469	7.41785	7.46795	7.14113	7.4301
609	Intergen_0228	Intergen				Intergen		0	CP001363	300568	300622	+	55	0	0	merged.1	303151	303205	+	55	OK	No	No	No	0	0	8.43857e-17	1		3.78541e-17	1	-3.15311e-17	1	-1.12095e-17	1	0.195037	0.999995	0.416554	0.416554	0.416554	0.416554	0.416554	0.416554	0.416554	0.416554	0.416554	0.416554	0.416554	0.416554
610	STM14_0305	membrane-bound lytic murein transglycosylase D; catalyzes the cleavage of the beta-1,4-glycosidic bond between N-acetylmuramic acid and N-acetylglucosamine residues; may play a role in recycling muropeptides during cell division and/or cell elongation; in Helicobacter pylori MltD is a endolytic transglycosylase involved mainly in the rearrangement of the peptidoglycan layer of the bacterial cell …	STM14_0305	STM0260	mltD	CDS	Membrane-bound lytic murein transglycosylase D precursor (EC 3.2.1.-)	Cell Wall and Capsule,Cell Wall and Capsule_Cell Wall and Capsule - no subcategory,Cell Wall and Capsule_Cell Wall and Capsule - no subcategory_Murein Hydrolases,Genes with CRP binding sites,GLYCOSYL HYDROLASES	CP001363	300623	301990	-	1368	19	29	merged.1	303206	304573	-	1368	OK	No	No	No	7	16	0.406886	0.993381	8	0.393311	0.0473633	0.0671333	1	-0.341307	1	-0.420856	0.999995	7.9693	8.39487	8.26872	7.6232	8.12447	7.82889	8.22628	8.10673	8.41221	8.60996	8.01134	8.66996
611	Intergen_0229	Intergen				Intergen		0	CP001363	301991	302061	+	71	0	0	merged.1	304574	304644	+	71	OK	No	No	No	0	0	8.43857e-17	1		3.78541e-17	1	-3.15311e-17	1	-1.12095e-17	1	0.195037	0.999995	0.416554	0.416554	0.416554	0.416554	0.416554	0.416554	0.416554	0.416554	0.416554	0.416554	0.416554	0.416554
612	STM14_0306	hydroxyacylglutathione hydrolase; catalyzes the hydrolysis of S-D-lactoylglutathione to D-lactic acid and reduced glutathione; plays an important role in cellular detoxification using glutathione	STM14_0306	STM0261	gloB	CDS	Hydroxyacylglutathione hydrolase (EC 3.1.2.6)	Stress Response,Carbohydrates,Stress Response_Oxidative stress,Carbohydrates_Central carbohydrate metabolism,Stress Response_Oxidative stress_Glutathione_ Non-redox reactions,Carbohydrates_Central carbohydrate metabolism_Methylglyoxal Metabolism	CP001363	302062	302817	-	756	6	6	merged.1	304645	305400	-	756	OK	No	No	No	5	2	0.161601	1	7	0.222733	0.571972	-0.0431321	1	-0.184273	1	-0.27243	0.999995	6.84505	6.89269	6.92319	6.64959	7.0067	7.07022	6.9693	6.23057	6.31246	5.99322	5.93448	6.17429
613	Intergen_0230	Intergen				Intergen		0	CP001363	302818	302851	+	34	0	0	merged.1	305401	305434	+	34	OK	No	No	No	0	0	8.43857e-17	1		3.78541e-17	1	-3.15311e-17	1	-1.12095e-17	1	0.195037	0.999995	0.416554	0.416554	0.416554	0.416554	0.416554	0.416554	0.416554	0.416554	0.416554	0.416554	0.416554	0.416554
614	STM14_0307	putative SAM-dependent methyltransferase	STM14_0307	STM0262	yafS	CDS	FIG005121: SAM-dependent methyltransferase (EC 2.1.1.-)	Stress Response,Stress Response_Oxidative stress,Stress Response_Oxidative stress_Glutathione_ Non-redox reactions	CP001363	302852	303574	+	723	10	6	merged.1	305435	306157	+	723	OK	No	No	No	2	4	0.140799	1	1	0.199566	0.856894	0.0749062	1	-0.064474	1	-0.144121	0.999995	5.87921	5.93702	6.26464	6.05765	5.958	6.23686	6.40932	4.28172	4.0752	4.74541	4.42679	4.36923
615	STM14_0308.J	ribonuclease hi	STM14_0308	STM0263	rnhA	CDS	Ribonuclease HI (EC 3.1.26.4)	RNA Metabolism,RNA Metabolism_RNA processing and modification,RNA Metabolism_RNA processing and modification_Ribonuclease H	CP001363	303571	304395	-	825	0	6	merged.1	306154	306978	-	825	OK	No	No	No	8	4	-0.544083	1	11	0.00513699	1	-2.19629	1.29716e-05	-0.38233	1	-0.518465	0.999995	0.416554	0.416554	0.416554	0.416554	0.416554	0.416554	0.416554	4.86568	4.54094	4.9617	5.30721	3.90098
616	Intergen_0231	Intergen				Intergen		0	CP001363	304039	304101	+	63	0	0	merged.1	306622	306684	+	63	OK	No	No	No	0	0	8.43857e-17	1		3.78541e-17	1	-3.15311e-17	1	-1.12095e-17	1	0.195037	0.999995	0.416554	0.416554	0.416554	0.416554	0.416554	0.416554	0.416554	0.416554	0.416554	0.416554	0.416554	0.416554
617	STM14_0309.RJ	DNA polymerase III epsilon subunit (EC 2.7.7.7); CBSS-342610.3.peg.1536, CBSS-228410.1.peg.134, DNA-replication	STM14_0309	STM0264	dnaQ	CDS	DNA polymerase III epsilon subunit (EC 2.7.7.7)	0	CP001363	304093	304833	+	741	0	0	merged.1	306676	307416	+	741	OK	No	No	No	1	2	-0.0114647	1	20	3.78541e-17	1	-0.0680976	1	-0.0751538	1	0.00503145	0.999995	0.416554	0.416554	0.416554	0.416554	0.416554	0.416554	0.416554	0.416554	0.416554	0.416554	0.416554	0.416554
618	Intergen_0232	Intergen				Intergen		0	CP001363	304834	304858	+	25	0	0	merged.1	307417	307441	+	25	OK	No	No	No	0	0	8.43857e-17	1		3.78541e-17	1	-3.15311e-17	1	-1.12095e-17	1	0.195037	0.999995	0.416554	0.416554	0.416554	0.416554	0.416554	0.416554	0.416554	0.416554	0.416554	0.416554	0.416554	0.416554
619	STM14_0310	hypothetical protein	STM14_0310			CDS?	hypothetical protein	0	CP001363	304859	304966	-	108	1	1	merged.1	307442	307549	-	108	OK	No	No	No	0	0	-0.0908067	1	6	0.367523	0.796518	-3.15311e-17	1	0.121907	1	0.142519	0.999995	3.95777	4.54163	4.81471	4.41285	3.64848	4.83539	4.54787	2.70279	2.74134	2.63587	3.37543	2.06995
620	STM14_0311	apartate tRNA 1 (duplicate of aspT,U)	STM14_0311	STM0265	aspV	tRNA		0	CP001363	304967	305043	+	77	0	2	merged.1	307550	307626	+	77	OK	No	No	No	0	1	0.977379	0.924434	2	0.00949604	1	-3.15311e-17	1	-1.03285	1	-0.669767	0.999995	0.416554	0.416554	0.416554	0.416554	0.416554	0.416554	0.416554	2.83948	3.22698	4.62375	3.16777	3.41179
621	Intergen_0233	Intergen				Intergen		0	CP001363	305044	305166	+	123	1	1	merged.1	307627	307749	+	123	OK	No	No	No	0	1	-0.725278	1		-0.0315653	1	0.199538	1	0.893409	1	0.671343	0.999995	0.416554	0.416554	0.416554	0.416554	0.416554	0.416554	0.416554	2.38312	2.18461	1.5664	2.92511	2.06995
622	STM14_0312	hypothetical protein	STM14_0312			CDS	hypothetical protein	0	CP001363	305167	305274	+	108	1	2	merged.1	307750	307857	+	108	OK	No	No	No	1	0	0.464289	1	11	-0.260699	1	-0.304781	1	-0.570449	1	-0.446815	0.999995	4.35824	3.3555	4.33789	4.46394	4.52011	4.10518	4.23477	3.69827	3.93078	5.37384	3.71812	3.90098
623	STM14_0312.J	hypothetical protein	0			CDS		0	CP001363	305173	305289	-	117	2	0	merged.1	307756	307872	-	117	OK	No	No	No	0	1	0.825916	1	12	0.838581	0.462056	-0.324041	1	-1.04067	1	-0.859261	0.999995	3.81948	4.06718	5.53672	3.84695	4.04806	3.74741	4.84372	0.416554	0.416554	0.416554	0.416554	0.416554
624	Intergen_0234	Intergen				Intergen		0	CP001363	305275	305364	+	90	1	1	merged.1	307858	307947	+	90	OK	No	No	No	1	0	-0.90023	1		0.113429	1	0.132163	1	1.07869	1	0.562735	0.999995	5.33611	5.03492	5.90269	5.54358	5.55325	5.49763	5.66592	2.70279	1.79727	0.908462	2.26689	1.80021
625	STM14_0313	putative cytoplasmic protein	STM14_0313	STM0266	impA [R]	CDS	Uncharacterized protein ImpA	Membrane Transport,Membrane Transport_Protein secretion system Type VI,Membrane Transport_Protein secretion system Type VI_Type VI secretion systems,GENES_WITH GC GREATER THAN 60	CP001363	305365	306420	-	1056	12	11	merged.1	307948	309003	-	1056	OK	No	No	No	1	7	0.369477	1	1	0.548281	0.0901548	0.433536	0.350035	-0.00829933	1	-0.0771546	0.999995	6.84505	7.44302	7.36834	6.93862	7.83696	7.23132	7.14238	6.48099	6.78115	7.05064	6.70441	6.42328
626	Intergen_0235	Intergen				Intergen		0	CP001363	306421	306430	+	10	0	0	merged.1	309004	309013	+	10	OK	No	Yes	No	0	0	8.43857e-17	1		3.78541e-17	1	-3.15311e-17	1	-1.12095e-17	1	0.195037	0.999995	0.416554	0.416554	0.416554	0.416554	0.416554	0.416554	0.416554	0.416554	0.416554	0.416554	0.416554	0.416554
627	STM14_0314	putative cytoplasmic protein	STM14_0314	STM0267	impH [R]	CDS	Uncharacterized protein ImpH/VasB	Membrane Transport,Membrane Transport_Protein secretion system Type VI,Membrane Transport_Protein secretion system Type VI_Type VI secretion systems,GENES_WITH GC GREATER THAN 60	CP001363	306431	307426	-	996	7	18	merged.1	309014	310009	-	996	OK	No	No	No	2	5	0.210446	1	11	0.0924467	1	0.277636	0.574629	0.0792095	1	-0.00658604	0.999995	6.71455	6.77255	6.69619	6.62735	6.66367	6.7539	6.90666	7.17311	7.47539	7.49422	7.06073	7.42409
628	STM14_0315	putative cytoplasmic protein	STM14_0315	STM0268	impG [R]	CDS/sRNA?	Protein ImpG/VasA	Membrane Transport,Membrane Transport_Protein secretion system Type VI,Membrane Transport_Protein secretion system Type VI_Type VI secretion systems,GENES_WITH GC GREATER THAN 60	CP001363	307423	309306	-	1884	20	19	merged.1	310006	311889	-	1884	OK	No	No	No	9	9	0.148529	1	8	0.278419	0.226256	0.143111	0.854063	0.0115698	1	-0.0842268	0.999995	7.94872	8.25896	8.4951	7.89861	8.07394	7.9834	8.08391	7.42743	7.53489	7.46795	7.50935	7.44203
629	Intergen_0236	Intergen				Intergen		0	CP001363	309307	309321	+	15	0	0	merged.1	311890	311904	+	15	OK	No	Yes	No	0	0	8.43857e-17	1		3.78541e-17	1	-3.15311e-17	1	-1.12095e-17	1	0.195037	0.999995	0.416554	0.416554	0.416554	0.416554	0.416554	0.416554	0.416554	0.416554	0.416554	0.416554	0.416554	0.416554
630	STM14_0316	putative cytoplasmic protein	STM14_0316	STM0269	impF [R]	CDS	Uncharacterized protein ImpF	Membrane Transport,Membrane Transport_Protein secretion system Type VI,Membrane Transport_Protein secretion system Type VI_Type VI secretion systems	CP001363	309322	309816	-	495	8	9	merged.1	311905	312399	-	495	OK	No	No	No	1	3	0.35217	1	23	0.296651	0.599843	0.287057	0.831577	-0.0765038	1	-0.185328	0.999995	6.41171	6.42942	7.03465	6.25912	6.44254	6.38776	6.63584	6.07312	7.03775	6.22006	6.07508	6.31067
631	STM14_0317	putative cytoplasmic protein	STM14_0317	STM0270		CDS	Protein of avirulence locus ImpE	Membrane Transport,Membrane Transport_Protein secretion system Type VI,Membrane Transport_Protein secretion system Type VI_Type VI secretion systems,GENES_WITH GC GREATER THAN 60	CP001363	309813	310637	-	825	5	6	merged.1	312396	313220	-	825	OK	No	No	No	7	2	0.0145074	1	15	0.201317	0.663401	0.367927	0.809139	0.575718	1	0.475458	0.999995	6.25955	6.48782	6.36403	6.48618	6.68627	6.87962	6.47246	6.39487	6.33176	6.35999	6.38229	6.2844
632	STM14_0318	putative cytoplasmic protein	STM14_0318	STM0271		CDS	FIG074102: hypothetical protein	Pseudogenes_in_typhi_clade,Pseudogenes_gained_at_sendai_paratyphi_A_node	CP001363	310624	311526	-	903	29	16	merged.1	313207	314109	-	903	OK	No	No	No	21	7	-0.0257086	1	56	0.147204	0.647514	-0.119944	0.910399	-0.0794837	1	-0.171039	0.999995	8.02543	8.16961	8.10915	7.9443	8.19315	8.09929	8.08391	6.84805	6.70918	6.59665	6.88508	6.74553
633	Intergen_0237	Intergen				Intergen		0	CP001363	311527	311893	+	367	6	1	merged.1	314110	314476	+	367	OK	No	No	No	3	1	-0.365976	1		-0.148249	1	0.227349	0.897744	0.631916	1	0.467453	0.999995	6.28605	6.13272	5.97435	6.35698	6.16528	6.05198	6.48477	3.62451	2.85243	3.66939	2.92511	2.66601
634	STM14_0318.J	hypothetical protein	0			CDS		0	CP001363	311603	311734	-	132	0	0	merged.1	314186	314317	-	132	OK	No	No	No	0	0	8.43857e-17	1	10	3.78541e-17	1	-3.15311e-17	1	-1.12095e-17	1	0.195037	0.999995	0.416554	0.416554	0.416554	0.416554	0.416554	0.416554	0.416554	0.416554	0.416554	0.416554	0.416554	0.416554
635	STM14_0318.J2	hypothetical protein	0			CDS?		0	CP001363	311792	311890	+	99	5	0	merged.1	314375	314473	+	99	OK	No	No	No	2	1	-0.279828	1	1	-0.29153	0.703979	0.284766	0.822967	0.60689	1	0.445251	0.999995	5.48079	5.48064	5.31177	5.8996	5.42474	5.11258	5.72935	0.416554	0.416554	0.416554	0.416554	0.416554
636	STM14_0319	putative chaperone ATPase; similar to Escherichia coli ATP-binding component of serine protease (AAC73969.1); similar to Yersinia clpB	STM14_0319	STM0272	clpB_1	CDS/sRNA?	ClpB protein	Membrane Transport,Protein Metabolism,Membrane Transport_Protein secretion system Type VI,Protein Metabolism_Protein folding,Protein Metabolism_Protein degradation,Membrane Transport_Protein secretion system Type VI_Type VI secretion systems,Protein Metabolism_Protein folding_Protein chaperones,Protein Metabolism_Protein degradation_Proteolysis in bacteria ATP-dependent,GENES_WITH GC GREATER THAN…	CP001363	311894	314533	+	2640	31	22	merged.1	314477	317116	+	2640	OK	No	No	No	26	18	0.0189424	1	5	0.142195	0.765509	-0.0353418	1	-0.0323484	1	-0.130549	0.999995	8.4188	8.54452	8.62768	8.507	8.75201	8.50858	8.57308	7.45429	7.6925	7.26419	7.52033	7.33093
637	108619.9.peg.4069	ClpB protein							NA	NA	NA	NA	NA	NA	NA	merged.1	314477	317140	+	2664	OK	No	No	No	26	18	#N/A	#N/A		#N/A	#N/A	-0.0353386	1	#N/A	#N/A	#N/A	#N/A	#N/A	#N/A	#N/A	#N/A	#N/A	#N/A	#N/A	#N/A	#N/A	#N/A	#N/A	#N/A
638	MZ1838_Intergen_0225	Intergen							NA	NA	NA	NA	NA	NA	NA	merged.1	317141	317264	+	124	OK	Yes	Yes	Yes	0	2	#N/A	#N/A		#N/A	#N/A	-0.118964	1	#N/A	#N/A	#N/A	#N/A	#N/A	#N/A	#N/A	#N/A	#N/A	#N/A	#N/A	#N/A	#N/A	#N/A	#N/A	#N/A
639	108619.9.peg.4070	FIG01046648: hypothetical protein							NA	NA	NA	NA	NA	NA	NA	merged.1	317265	317516	+	252	OK	Yes	Yes	Yes	0	1	#N/A	#N/A		#N/A	#N/A	0.194093	1	#N/A	#N/A	#N/A	#N/A	#N/A	#N/A	#N/A	#N/A	#N/A	#N/A	#N/A	#N/A	#N/A	#N/A	#N/A	#N/A
640	Intergen_0238	Intergen				Intergen		0	CP001363	314534	314632	+	99	1	0	merged.1	317479	317577	+	99	OK	No	Yes	No	0	1	-0.00957426	1		3.78541e-17	1	-0.485604	0.987226	-0.484615	1	-0.254389	0.999995	0.416554	0.416554	0.416554	0.416554	0.416554	0.416554	0.416554	0.416554	0.416554	0.416554	0.416554	0.416554
641	STM14_0320	putative cytoplasmic protein	STM14_0320	STM0273	impB [R]	CDS	Uncharacterized protein ImpB	Membrane Transport,Membrane Transport_Protein secretion system Type VI,Membrane Transport_Protein secretion system Type VI_Type VI secretion systems	CP001363	314633	315175	+	543	6	4	merged.1	317578	318120	+	543	OK	No	No	No	1	2	-0.161634	1	4	-0.251583	0.857996	0.426454	0.532518	0.525648	1	0.44756	0.999995	5.94721	6.10811	5.33374	6.12269	5.78032	5.65742	5.95836	4.92833	5.04057	5.56775	5.1465	4.46588
642	Intergen_0239	Intergen				Intergen		0	CP001363	315176	315198	+	23	0	0	merged.1	318121	318143	+	23	OK	No	No	No	0	0	8.43857e-17	1		3.78541e-17	1	-3.15311e-17	1	-1.12095e-17	1	0.195037	0.999995	0.416554	0.416554	0.416554	0.416554	0.416554	0.416554	0.416554	0.416554	0.416554	0.416554	0.416554	0.416554
643	STM14_0321	putative cytoplasmic protein	STM14_0321	STM0274	impC [R]	CDS	Uncharacterized protein ImpC	Membrane Transport,Membrane Transport_Protein secretion system Type VI,Membrane Transport_Protein secretion system Type VI_Type VI secretion systems,Pseudogenes_in_typhi_clade,Pseudogenes_Typhi_specific	CP001363	315199	316692	+	1494	17	24	merged.1	318144	319652	+	1509	OK	No	No	No	5	9	-0.0609773	1	4	-0.195633	0.528764	-0.0230407	1	0.0821005	1	-0.00549878	0.999995	7.35727	7.39804	7.27495	7.43115	7.16795	7.15684	6.91578	7.98306	8.10521	8.05812	7.9759	8.10623
644	Intergen_0240	Intergen				Intergen		0	CP001363	316693	316754	+	62	1	0	merged.1	319653	319714	+	62	OK	No	No	No	0	2	-2.21456	0.860318		-2.35672	0.503202	0.0633935	1	2.2643	1	0.847145	0.999995	1.03205	0.416554	0.416554	0.416554	0.416554	0.416554	0.416554	0.416554	0.416554	0.416554	0.416554	0.416554
645	MZ1838_Intergen_0228	Intergen							NA	NA	NA	NA	NA	NA	NA	merged.1	319653	319979	+	327	OK	No	Yes	No	9	11	#N/A	#N/A		#N/A	#N/A	0.0702918	1	#N/A	#N/A	#N/A	#N/A	#N/A	#N/A	#N/A	#N/A	#N/A	#N/A	#N/A	#N/A	#N/A	#N/A	#N/A	#N/A
646	STM14_0322.RJ	invasol SirA	STM14_0322	STM0274A	sirA [R]	CDS	hypothetical protein	0	CP001363	316707	316865	+	159	7	7	merged.1	319719	320105	+	387	OK	No	Yes	No	12	17	-1.0016	0.148229	4	-2.814	8.16749e-11	0.0580233	1	1.07829	1	0.924922	0.999995	4.54538	2.10489	2.31916	4.35988	2.18151	2.55349	0.416554	5.18078	5.17489	5.14975	5.64467	5.6026
647	Intergen_0241	Intergen				Intergen		0	CP001363	316866	316877	+	12	2	1	merged.1	320106	320117	+	12	OK	No	Yes	No	0	0	-0.0834268	1		-0.00483294	1	-3.15311e-17	1	0.0362492	1	0.18481	0.999995	0.416554	0.416554	0.416554	0.416554	0.416554	0.416554	0.416554	2.38312	2.48967	1.80899	2.26689	2.49331
648	STM14_0323	putative cytoplasmic protein	STM14_0323	STM0275.s		CDS/sRNA?	putative cytoplasmic protein	0	CP001363	316878	317324	+	447	19	54	merged.1	320118	320564	+	447	OK	No	No	No	13	23	-0.778844	0.636765	7	-1.44061	4.05985e-12	-0.202177	1	0.597318	1	0.497252	0.999995	6.07429	4.86906	4.4223	6.21506	4.91401	5.01477	4.45086	8.67344	8.33779	8.09292	8.65857	8.30874
649	Intergen_0242	Intergen				Intergen		0	CP001363	317325	317577	+	253	2	2	merged.1	320565	320817	+	253	OK	No	No	No	0	2	-1.50298	0.0526495		-1.4751	0.113801	-3.00355	0.0218101	-1.31355	1	0.435616	0.999995	2.9498	1.89074	2.31916	2.90269	1.55361	1.84905	1.06715	1.97184	1.79727	0.416554	2.63322	1.46818
650	STM14_0324	putative cytoplasmic protein	STM14_0324	STM0276		CDS	Putative cytoplasmic protein USSDB7A	HEG-Genes	CP001363	317578	318063	+	486	17	11	merged.1	320818	321303	+	486	OK	No	No	No	19	8	-0.299082	1	1	-0.237734	0.763244	-0.0429537	1	0.634069	1	0.511333	0.999995	7.20587	7.1312	6.56308	7.12477	6.87517	7.23856	6.79252	5.81579	5.84631	4.74541	5.79684	5.39734
651	STM14_0324.J	hypothetical protein	0			CDS?		0	CP001363	317623	318153	-	531	11	15	merged.1	320863	321392	-	530	OK	No	No	No	8	18	-0.314216	1	15	-0.307488	0.632546	-0.0249907	1	0.664846	1	0.56496	0.999995	5.94721	5.99186	4.90549	5.93625	5.55325	5.85878	5.70851	6.90368	6.78115	6.15567	6.83321	6.57183
652	Intergen_0243	Intergen				Intergen		0	CP001363	318064	318367	+	304	9	14	merged.1	321304	321606	+	303	OK	No	No	No	4	3	-0.447331	1		-0.933855	0.0434237	-0.981725	0.109621	-0.651837	1	-0.710865	0.999995	4.50082	3.58684	3.6208	3.84695	4.04806	2.8841	1.51392	7.06573	7.03186	6.9403	7.15528	6.90055
653	STM14_0324.R	probable lipoprotein	0			CDS		0	CP001363	318083	318238	+	156	2	2	merged.1	321323	321412	+	90	OK	No	No	No	0	0	-0.368841	1	0	-0.732492	0.530723	-3.15311e-17	1	0.327103	1	0.386301	0.999995	3.49536	2.6045	2.63436	1.86336	2.61754	1.84905	1.06715	5.25599	5.25795	5.05879	4.83107	4.55646
654	STM14_0325	putative cytoplasmic protein	STM14_0325	STM0277		CDS	putative cytoplasmic protein	0	CP001363	318368	318853	+	486	33	49	merged.1	321607	322092	+	486	OK	No	No	No	15	26	-1.42062	0.00515079	13	-1.84945	1.3538e-12	-1.6682	8.53188e-10	-0.281402	1	-0.366933	0.999995	5.69371	4.01518	3.38873	5.70095	4.18132	4.10518	3.98051	7.28507	6.37892	5.90458	7.33385	6.10094
655	MZ1838_Intergen_0232	Intergen							NA	NA	NA	NA	NA	NA	NA	merged.1	322093	322127	+	35	OK	No	No	No	2	2	#N/A	#N/A		#N/A	#N/A	-2.84075	2.35258e-08	#N/A	#N/A	#N/A	#N/A	#N/A	#N/A	#N/A	#N/A	#N/A	#N/A	#N/A	#N/A	#N/A	#N/A	#N/A	#N/A
656	STM14_0326	putative periplasmic protein	STM14_0326	STM0278		CDS	putative periplasmic protein	GENES WITH GC LESS THAN 40	CP001363	318838	319221	+	384	6	31	merged.1	322128	322460	+	333	OK	No	No	No	5	6	-1.77336	0.00383469	11	-1.18792	0.0239659	-3.83028	2.51226e-13	-2.18965	0.262068	-1.27888	0.999995	4.2	2.7388	2.63436	3.92196	3.2232	3.15289	3.387	6.20549	4.2477	3.39971	6.01427	3.96852
657	Intergen_0244	Intergen				Intergen		0	CP001363	319222	319363	+	142	5	3	merged.1	322461	322602	+	142	OK	No	No	No	5	0	-1.08291	0.636257		-0.205823	0.982401	-0.805883	0.570176	0.278148	1	-0.20957	0.999995	4.82384	4.74686	5.26682	5.41964	4.8752	4.8731	4.91818	1.7118	0.416554	0.416554	1.77467	0.416554
658	STM14_0327	putative cytoplasmic protein	STM14_0327	STM0279		CDS	Putative cytoplasmic protein USSDB7A	0	CP001363	319364	319849	+	486	8	4	merged.1	322603	323088	+	486	OK	No	No	No	9	2	0.00329926	1	13	0.0453222	1	0.0803516	1	0.109808	1	0.0277164	0.999995	6.79056	6.62424	6.89392	6.89274	7.17596	7.13373	6.56807	4.86568	4.6058	4.65514	4.60231	4.59971
659	Intergen_0245	Intergen				Intergen		0	CP001363	319850	319915	+	66	0	0	merged.1	323089	323154	+	66	OK	No	No	No	0	0	8.43857e-17	1		3.78541e-17	1	-3.15311e-17	1	-1.12095e-17	1	0.195037	0.999995	0.416554	0.416554	0.416554	0.416554	0.416554	0.416554	0.416554	0.416554	0.416554	0.416554	0.416554	0.416554
660	MZ1838_Intergen_0234	Intergen							NA	NA	NA	NA	NA	NA	NA	merged.1	323089	323199	+	111	OK	No	No	No	2	2	#N/A	#N/A		#N/A	#N/A	-0.393293	0.607681	#N/A	#N/A	#N/A	#N/A	#N/A	#N/A	#N/A	#N/A	#N/A	#N/A	#N/A	#N/A	#N/A	#N/A	#N/A	#N/A
661	STM14_0328	putative outer membrane lipoprotein	STM14_0328	STM0280	vasD [R]	CDS	Type VI secretion lipoprotein/VasD	Membrane Transport,Membrane Transport_Protein secretion system Type VI,Membrane Transport_Protein secretion system Type VI_Type VI secretion systems	CP001363	319916	320452	+	537	6	8	merged.1	323200	323691	+	492	OK	No	No	No	2	1	0.158662	1	8	0.303409	0.509821	-0.0842974	1	-0.141833	1	-0.251378	0.999995	6.68498	6.81118	6.91593	6.39697	6.83528	6.50046	7.10301	5.7652	5.7776	5.93047	5.81478	5.42164
662	STM14_0329	putative cytoplasmic protein	STM14_0329	STM0281	impJ [R]	CDS	Uncharacterized protein ImpJ/VasE	Membrane Transport,Membrane Transport_Protein secretion system Type VI,Membrane Transport_Protein secretion system Type VI_Type VI secretion systems	CP001363	320456	321799	+	1344	16	7	merged.1	323695	325038	+	1344	OK	No	No	No	6	8	0.269723	1	14	0.344251	0.419788	0.151937	0.858593	-0.0777012	1	-0.158156	0.999995	7.04449	7.18514	7.26926	7.00912	7.06822	7.30213	7.90321	5.15482	5.15335	5.19317	4.99739	5.00551
663	STM14_0330	hypothetical protein; similar to Escherichia coli putative outer membrane protein (AAC76576.1); OmpA family	STM14_0330	STM0282	impK [R]	CDS	Outer membrane protein ImpK/VasF, OmpA/MotB domain	Membrane Transport,Membrane Transport_Protein secretion system Type VI,Membrane Transport_Protein secretion system Type VI_Type VI secretion systems	CP001363	321796	323100	+	1305	8	14	merged.1	325035	326339	+	1305	OK	No	No	No	5	4	0.087946	1	5	0.163018	0.875651	0.0787131	1	-0.00277989	1	-0.103359	0.999995	5.56976	5.57345	5.73128	5.61314	5.99468	5.80127	5.68738	6.7986	6.84971	6.85501	6.85071	6.90055
664	STM14_0331	putative inner membrane protein	STM14_0331	STM0283		CDS	Putative inner membrane protein	0	CP001363	323105	323878	+	774	15	49	merged.1	326344	327117	+	774	OK	No	No	No	15	33	-0.25267	1	5	-0.342589	0.188169	0.162391	1	0.463645	1	0.342552	0.999995	6.88893	6.73286	6.14553	7.04312	6.89471	6.58241	6.75238	8.71179	8.60499	8.47794	8.7122	8.56204
665	Intergen_0246	Intergen				Intergen		0	CP001363	323879	324080	+	202	10	17	merged.1	327118	327319	+	202	OK	No	No	No	8	9	-1.92691	0.0226011		-2.76013	0.0130784	-2.19941	7.63151e-08	-0.503242	1	-0.477428	0.999995	2.48436	0.947193	0.959041	1.86336	0.416554	1.06399	0.416554	5.83227	4.66787	3.94811	5.85	4.68249
666	STM14_0332.J	SciR protein	STM14_0332	STM0284		CDS	putative Shiga-like toxin A subunit	GENES WITH GC LESS THAN 40	CP001363	324069	324512	+	444	7	13	merged.1	327308	327751	+	444	OK	No	No	No	8	21	-1.01726	0.924434	2	-1.31982	0.200735	-0.820237	0.00867363	0.246621	1	0.17456	0.999995	4.99425	4.57793	3.69054	5.49528	4.56958	3.66382	2.73522	5.28021	4.54094	4.04608	4.96562	4.2109
667	Intergen_0247	Intergen				Intergen		0	CP001363	324513	324545	+	33	0	0	merged.1	327752	327784	+	33	OK	No	No	No	0	0	8.43857e-17	1		3.78541e-17	1	-3.15311e-17	1	-1.12095e-17	1	0.195037	0.999995	0.416554	0.416554	0.416554	0.416554	0.416554	0.416554	0.416554	0.416554	0.416554	0.416554	0.416554	0.416554
668	STM14_0333.J	IcmF-related protein	STM14_0333	STM0285		CDS	IcmF-related protein	Membrane Transport,Membrane Transport_Protein secretion system Type VI,Membrane Transport_Protein secretion system Type VI_Type VI secretion systems,GENES_WITH GC GREATER THAN 60,Pseudogenes_in_typhi_clade,Salmonella_Island_STM0285-STM0307	CP001363	324528	328415	+	3888	42	31	merged.1	327785	331654	+	3870	OK	No	No	No	15	20	0.105397	1	9	0.179343	0.388505	0.588045	0.46888	0.607878	1	0.4666	0.999995	8.4455	8.53993	8.6693	8.37973	8.60259	8.57586	8.54398	8.1435	8.2236	8.27064	8.15205	8.05665
669	STM14_0334	putative cytoplasmic protein	STM14_0334	STM0286		CDS	FIG074102: hypothetical protein	GENES_WITH GC GREATER THAN 60,Salmonella_Island_STM0285-STM0307	CP001363	328415	329203	+	789	5	3	merged.1	331654	332421	+	768	OK	No	No	No	9	4	0.0236345	1	5	0.067434	1	0.212725	1	0.408899	1	0.315079	0.999995	6.27286	6.54394	6.18231	6.51069	6.56954	6.55947	6.53296	3.96055	3.45532	3.72961	4.11554	3.90098
670	MZ1838_Intergen_0238	Intergen							NA	NA	NA	NA	NA	NA	NA	merged.1	332422	333023	+	602	OK	Yes	Yes	Yes	11	22	#N/A	#N/A		#N/A	#N/A	-0.501541	0.0230486	#N/A	#N/A	#N/A	#N/A	#N/A	#N/A	#N/A	#N/A	#N/A	#N/A	#N/A	#N/A	#N/A	#N/A	#N/A	#N/A
671	STM14_0335	putative periplasmic protein	STM14_0335	STM0287		CDS	Probable secreted protein	Salmonella_Island_STM0285-STM0307	CP001363	329200	329616	+	417	12	17	merged.1	332464	332934	+	471	OK	No	Yes	No	11	21	-0.26941	1	5	-0.449819	0.125728	-0.500735	0.0234473	-0.180238	1	-0.266172	0.999995	6.24611	5.82067	5.764	6.37044	6.0825	5.72084	5.88598	6.75605	6.99601	6.81388	6.63543	6.53888
672	Intergen_0248	Intergen				Intergen		0	CP001363	329617	329639	+	23	1	2	merged.1	332855	332877	+	23	OK	No	Yes	No	0	1	-0.309521	1		-0.617575	0.939943	-0.301214	0.78911	0.0666788	1	-0.143031	0.999995	1.79298	2.10489	1.6611	2.37139	1.55361	1.06399	1.85455	4.1824	4.2477	5.98089	4.64304	4.03304
673	STM14_0336	putative cytoplasmic protein	STM14_0336	STM0288		CDS	FIG074102: hypothetical protein	Salmonella_Island_STM0285-STM0307	CP001363	329640	330161	+	522	19	30	merged.1	332919	333380	+	462	OK	No	Yes	No	12	20	-0.0898474	1	5	-1.18908	5.59332e-08	-1.61228	0.000137481	-0.278925	1	-0.39769	0.999995	5.99619	5.0608	4.9909	6.15414	5.22311	4.75689	4.3998	7.95324	8.05384	7.98897	8.02681	8.10247
674	108619.9.peg.4087	FIG074102: hypothetical protein							NA	NA	NA	NA	NA	NA	NA	merged.1	333389	333511	+	123	OK	No	No	No	3	7	#N/A	#N/A		#N/A	#N/A	-0.99557	0.00477331	#N/A	#N/A	#N/A	#N/A	#N/A	#N/A	#N/A	#N/A	#N/A	#N/A	#N/A	#N/A	#N/A	#N/A	#N/A	#N/A
675	MZ1838_Intergen_0239	Intergen							NA	NA	NA	NA	NA	NA	NA	merged.1	333512	333537	+	26	OK	No	No	No	3	2	#N/A	#N/A		#N/A	#N/A	-0.0387028	1	#N/A	#N/A	#N/A	#N/A	#N/A	#N/A	#N/A	#N/A	#N/A	#N/A	#N/A	#N/A	#N/A	#N/A	#N/A	#N/A
676	108619.9.peg.4088	Probable secreted protein							NA	NA	NA	NA	NA	NA	NA	merged.1	333538	333924	+	387	OK	No	No	No	10	9	#N/A	#N/A		#N/A	#N/A	-0.678963	0.00532832	#N/A	#N/A	#N/A	#N/A	#N/A	#N/A	#N/A	#N/A	#N/A	#N/A	#N/A	#N/A	#N/A	#N/A	#N/A	#N/A
677	MZ1838_Intergen_0240	Intergen							NA	NA	NA	NA	NA	NA	NA	merged.1	333925	333947	+	23	OK	No	No	No	1	1	#N/A	#N/A		#N/A	#N/A	-0.754781	0.53471	#N/A	#N/A	#N/A	#N/A	#N/A	#N/A	#N/A	#N/A	#N/A	#N/A	#N/A	#N/A	#N/A	#N/A	#N/A	#N/A
678	108619.9.peg.4089	FIG074102: hypothetical protein							NA	NA	NA	NA	NA	NA	NA	merged.1	333948	334469	+	522	OK	No	No	No	16	30	#N/A	#N/A		#N/A	#N/A	-0.860663	0.0815891	#N/A	#N/A	#N/A	#N/A	#N/A	#N/A	#N/A	#N/A	#N/A	#N/A	#N/A	#N/A	#N/A	#N/A	#N/A	#N/A
679	Intergen_0249	Intergen				Intergen		0	CP001363	330162	330302	+	141	0	9	merged.1	334470	334610	+	141	OK	No	No	No	2	9	-0.926244	0.811196		-0.0264492	1	-2.87494	3.19766e-06	-1.83811	1	-1.46522	0.999995	0.416554	0.416554	0.416554	0.416554	0.416554	0.416554	0.416554	4.46194	3.22698	3.54084	4.72122	4.41836
680	STM14_0336.P	XXX	0			sRNA_cand		0	CP001363	330235	330285	+	51	0	5	merged.1	334543	334593	+	51	OK	No	No	No	0	4	-0.806596	0.67998	11	-0.000662653	1	-3.46777	4.46352e-05	-2.66582	0.0566007	-1.27232	0.999995	0.416554	0.416554	0.416554	0.416554	0.416554	0.416554	0.416554	3.28474	2.0039	2.75655	3.05154	2.49331
681	STM14_0336.J	hypothetical protein	0			CDS		0	CP001363	330250	330345	+	96	0	5	merged.1	334558	334653	+	96	OK	No	No	No	0	2	-0.805402	0.680647	11	-0.000665894	1	-2.241	0.154963	-1.38925	1	-0.0196961	0.999995	0.416554	0.416554	0.416554	0.416554	0.416554	0.416554	0.416554	3.28474	2.0039	2.75655	3.05154	2.49331
682	STM14_0337	hypothetical protein	STM14_0337			CDS	hypothetical protein	0	CP001363	330303	330512	+	210	3	0	merged.1	334611	334820	+	210	OK	No	No	No	3	0	-3.54573	0.0801361	1	-4.15343	0.0278276	0.0848354	1	3.68257	0.45193	0.938636	0.999995	1.79298	0.416554	0.416554	1.07222	0.416554	0.416554	0.416554	0.416554	0.416554	0.416554	0.416554	0.416554
683	Intergen_0250	Intergen				Intergen		0	CP001363	330513	330557	+	45	0	1	merged.1	334821	334865	+	45	OK	No	No	No	0	0	8.43857e-17	1		3.78541e-17	1	-3.15311e-17	1	-1.12095e-17	1	0.195037	0.999995	0.416554	0.416554	0.416554	0.416554	0.416554	0.416554	0.416554	0.416554	0.416554	0.416554	0.416554	0.416554
684	STM14_0338	putative cytoplasmic protein	STM14_0338	STM0289	vgrG [R]	CDS	VgrG protein	Membrane Transport,Membrane Transport_Protein secretion system Type VI,Membrane Transport_Protein secretion system Type VI_Type VI secretion systems,Genes with CRP binding sites,Salmonella_Island_STM0285-STM0307	CP001363	330558	332747	+	2190	30	24	merged.1	334866	337055	+	2190	OK	No	No	No	11	11	0.00284236	1	5	0.0390869	1	0.203002	0.607351	0.214765	1	0.116608	0.999995	8.22353	8.39487	8.13127	8.26916	8.18127	8.38679	8.339	7.89953	7.66614	7.72252	7.76602	7.93107
685	Intergen_0251	Intergen				Intergen		0	CP001363	332748	332770	+	23	0	0	merged.1	337056	337078	+	23	OK	No	Yes	No	0	0	8.43857e-17	1		3.78541e-17	1	-3.15311e-17	1	-1.12095e-17	1	0.195037	0.999995	0.416554	0.416554	0.416554	0.416554	0.416554	0.416554	0.416554	0.416554	0.416554	0.416554	0.416554	0.416554
686	STM14_0339	putative cytoplasmic protein	STM14_0339	STM0290		CDS	FIG074102: hypothetical protein	Salmonella_Island_STM0285-STM0307	CP001363	332771	333217	+	447	7	12	merged.1	337079	337525	+	447	OK	No	No	No	2	0	0.0833596	1	5	0.274805	0.747476	0.190844	1	0.150766	1	0.0186912	0.999995	6.02794	6.24984	5.88793	5.22603	5.42474	6.29358	5.62204	6.4914	6.60198	6.42517	6.60482	6.60404
687	Intergen_0252	Intergen				Intergen		0	CP001363	333218	333235	+	18	0	1	merged.1	337526	337543	+	18	OK	No	No	No	0	0	0.116084	1		-0.00844503	1	-3.15311e-17	1	-0.172207	1	0.0123426	0.999995	0.416554	0.416554	0.416554	0.416554	0.416554	0.416554	0.416554	5.32747	5.19611	5.27627	5.20208	5.49219
688	STM14_0340	putative RHS-like protein; similar to Escherichia coli RhsD protein in rhs element (AAC73599.1); similar to STM0292	STM14_0340	STM0291	rhsB [J]	CDS	ClpB protein	Membrane Transport,Protein Metabolism,Membrane Transport_Protein secretion system Type VI,Protein Metabolism_Protein folding,Protein Metabolism_Protein degradation,Membrane Transport_Protein secretion system Type VI_Type VI secretion systems,Protein Metabolism_Protein folding_Protein chaperones,Protein Metabolism_Protein degradation_Proteolysis in bacteria ATP-dependent,GENES_WITH GC GREATER THAN…	CP001363	333236	337330	+	4095	34	49	merged.1	337544	341624	+	4081	frameshift	No	No	No	21	31	0.105876	1	5	0.104938	0.800303	0.161841	0.909831	0.0835848	1	-0.00540037	0.999995	8.38549	8.45221	8.47794	8.4191	8.50107	8.65375	8.45611	8.81073	8.92236	8.80274	8.73121	8.91005
689	Intergen_0253	Intergen				Intergen		0	CP001363	337331	337686	+	356	16	15	merged.1	340435	340790	+	356	OK	No	No	No	1	3	-0.687095	0.613053		-0.472455	0.257888	-0.0143698	1	0.703715	1	0.620289	0.999995	6.01215	5.74288	5.37668	5.82339	5.45138	5.20418	5.4318	6.23057	5.54931	4.9617	6.33335	5.1866
690	STM14_0341	putative RHS-like protein; similar to Escherichia coli rhsE protein in rhs element (AAC74538.1); similar to C-terminus of STM0291	STM14_0341	STM0292		CDS	ClpB protein	Membrane Transport,Protein Metabolism,Membrane Transport_Protein secretion system Type VI,Protein Metabolism_Protein folding,Protein Metabolism_Protein degradation,Membrane Transport_Protein secretion system Type VI_Type VI secretion systems,Protein Metabolism_Protein folding_Protein chaperones,Protein Metabolism_Protein degradation_Proteolysis in bacteria ATP-dependent,Salmonella_Island_STM0285-…	CP001363	337687	338520	+	834	15	56	merged.1	340791	341624	+	834	OK	No	No	No	7	14	-0.035293	1	5	-0.17142	0.865201	-0.149239	0.919898	-0.168304	1	-0.259913	0.999995	5.71337	5.42194	5.55554	5.65771	5.90117	5.44853	5.1827	9.14505	9.38879	9.11924	9.16098	9.25926
691	STM14_0342	putative cytoplasmic protein	STM14_0342	STM0293		CDS	putative cytoplasmic protein	GENES WITH GC LESS THAN 40,Salmonella_Island_STM0285-STM0307	CP001363	338514	338960	+	447	3	17	merged.1	341618	342064	+	447	OK	No	No	No	3	13	-2.79747	0.000697252	56	-4.66673	2.64908e-13	-1.46725	0.00158533	1.21239	1	0.934093	0.999995	3.6665	0.947193	0.416554	3.92196	0.416554	1.50927	0.416554	6.90368	6.2929	5.87822	6.85938	6.24409
692	Intergen_0254	Intergen				Intergen		0	CP001363	338961	339143	+	183	22	19	merged.1	342065	342248	+	184	OK	No	No	No	9	11	-1.16799	0.252546		-1.13807	2.24422e-05	-0.776706	0.13781	0.515357	1	0.441137	0.999995	5.89652	5.25264	4.96299	6.32969	5.313	4.75689	4.68215	6.41689	5.69057	5.10498	6.56298	5.29581
693	STM14_0343	hypothetical protein	STM14_0343			CDS?	hypothetical protein	0	CP001363	339144	339275	+	132	0	7	merged.1	342249	342380	+	132	OK	No	No	No	2	4	-1.30329	0.0724259	56	0.0307079	1	-1.53076	0.0196353	-0.391586	1	-0.10697	0.999995	0.416554	0.416554	0.416554	0.416554	0.416554	0.416554	0.416554	4.98837	4.16403	3.72961	4.79537	3.59391
694	Intergen_0255	Intergen				Intergen		0	CP001363	339276	339344	+	69	0	1	merged.1	342381	342449	+	69	OK	No	No	No	0	1	-0.275368	1		-0.0117185	1	-1.42186	0.53471	-1.06901	1	0.0161151	0.999995	0.416554	0.416554	0.416554	0.416554	0.416554	0.416554	0.416554	1.39435	2.0039	0.416554	1.77467	0.416554
695	108619.9.peg.4096	hypothetical protein							NA	NA	NA	NA	NA	NA	NA	merged.1	342450	342590	+	141	OK	Yes	No	No	3	1	#N/A	#N/A		#N/A	#N/A	-2.483	0.0909008	#N/A	#N/A	#N/A	#N/A	#N/A	#N/A	#N/A	#N/A	#N/A	#N/A	#N/A	#N/A	#N/A	#N/A	#N/A	#N/A
696	STM14_0344	hypothetical protein	STM14_0344			CDS	hypothetical protein	0	CP001363	339345	339485	+	141	3	3	merged.1	342501	342590	+	90	OK	No	No	No	1	1	-2.56079	0.455811	56	-3.16488	0.224818	-2.483	0.0909008	0.275996	1	0.0209592	0.999995	1.46211	0.416554	0.416554	0.416554	0.416554	0.416554	0.416554	0.416554	0.416554	0.416554	0.416554	0.416554
697	Intergen_0256	Intergen				Intergen		0	CP001363	339486	339522	+	37	0	0	merged.1	342591	342627	+	37	OK	No	Yes	No	0	0	8.43857e-17	1		3.78541e-17	1	-3.15311e-17	1	-1.12095e-17	1	0.195037	0.999995	0.416554	0.416554	0.416554	0.416554	0.416554	0.416554	0.416554	0.416554	0.416554	0.416554	0.416554	0.416554
698	STM14_0345	putative cytoplasmic protein	STM14_0345	STM0294		CDS	putative cytoplasmic protein	GENES WITH GC LESS THAN 40,Salmonella_Island_STM0285-STM0307	CP001363	339523	339960	+	438	0	0	merged.1	342628	342993	+	366	OK	No	No	No	0	3	-0.00714429	1	10	3.78541e-17	1	-4.12172	6.27038e-06	-3.78365	1	-1.84666	0.999995	0.416554	0.416554	0.416554	0.416554	0.416554	0.416554	0.416554	0.416554	0.416554	0.416554	0.416554	0.416554
699	Intergen_0257	Intergen				Intergen		0	CP001363	339961	340012	+	52	0	0	merged.1	342994	343045	+	52	OK	No	No	No	0	0	8.43857e-17	1		3.78541e-17	1	-3.15311e-17	1	-1.12095e-17	1	0.195037	0.999995	0.416554	0.416554	0.416554	0.416554	0.416554	0.416554	0.416554	0.416554	0.416554	0.416554	0.416554	0.416554
700	STM14_0346	hypothetical protein	STM14_0346	STM0294.1N		CDS	FIG01046370: hypothetical protein	0	CP001363	340013	340288	-	276	13	22	merged.1	343046	343321	-	276	OK	No	No	No	6	11	-0.620017	0.594775	1	-0.946892	0.000451539	-0.421649	0.258295	0.190086	1	0.0900666	0.999995	5.99619	5.18365	4.50205	5.72209	4.95182	5.31792	4.68215	7.42743	6.85639	6.73528	7.23072	6.94314
701	STM14_0346.P	cis-antisense regulation of STM0294.ln; hypothetical protein	0		IsrA [P]	cDNA/sRNA?		0	CP001363	340023	340445	+	423	35	24	merged.1	343056	343478	+	423	OK	No	No	No	17	10	-0.497284	0.728578	12	-0.540726	0.00182969	-0.301746	0.46699	0.234799	1	0.131071	0.999995	8.14246	7.42818	7.37365	7.94879	7.53467	7.82889	7.43011	7.36085	7.01405	6.80691	7.52033	6.89188
702	Intergen_0258	Intergen				Intergen		0	CP001363	340289	340728	+	440	18	42	merged.1	343322	343760	+	439	OK	No	No	No	11	18	-0.442413	1		-0.835547	1.8913e-05	-0.148859	0.919898	0.29292	1	0.190701	0.999995	6.75305	5.67747	5.71464	6.48618	5.97646	6.05198	5.62204	8.22375	8.21063	8.03444	8.45342	8.05665
703	STM14_0347	XXX	STM14_0347			CDS?		0	CP001363	340374	340646	+	273	10	36	merged.1	343407	343678	+	272	OK	No	No	No	8	17	-0.549593	0.866474	5	-1.14107	0.000565748	-0.301267	0.694493	0.213764	1	0.125064	0.999995	4.96174	3.78615	3.00663	4.65195	4.41578	4.10518	3.16032	7.93429	7.97009	7.75909	8.18	7.86171
704	MZ1838_Intergen_0249	Intergen							NA	NA	NA	NA	NA	NA	NA	merged.1	343503	343817	+	315	OK	Yes	No	No	4	14	#N/A	#N/A		#N/A	#N/A	-0.250931	0.93691	#N/A	#N/A	#N/A	#N/A	#N/A	#N/A	#N/A	#N/A	#N/A	#N/A	#N/A	#N/A	#N/A	#N/A	#N/A	#N/A
705	STM14_0348	putative cytoplasmic protein	STM14_0348	STM0295		CDS	putative cytoplasmic protein	GENES WITH GC LESS THAN 40,Pseudogenes_in_typhi_clade,Pseudogenes_gained_at_Paratyphi_A_node,Salmonella_Island_STM0285-STM0307	CP001363	340729	341037	+	309	1	13	merged.1	343818	344039	+	222	OK	No	No	No	1	7	-1.97015	0.180555	32	0.0364399	1	-1.19006	0.541666	0.703619	1	0.728695	0.999995	0.416554	0.416554	0.416554	0.416554	0.416554	0.416554	0.416554	5.12837	4.0752	2.75655	5.05889	2.95953
706	MZ1838_Intergen_0250	Intergen							NA	NA	NA	NA	NA	NA	NA	merged.1	344040	344061	+	22	OK	Yes	Yes	Yes	0	0	#N/A	#N/A		#N/A	#N/A	-3.15311e-17	1	#N/A	#N/A	#N/A	#N/A	#N/A	#N/A	#N/A	#N/A	#N/A	#N/A	#N/A	#N/A	#N/A	#N/A	#N/A	#N/A
707	STM14_0348.RJ	hypothetical protein	0			CDS		0	CP001363	341030	341188	+	159	7	0	merged.1	344062	344220	+	159	OK	No	No	No	0	0	-0.293582	1	2	-0.327917	0.569778	-3.15311e-17	1	0.339347	1	0.369779	0.999995	6.39963	6.26104	5.78009	6.44862	6.31781	5.82069	6.28819	0.416554	0.416554	0.416554	0.416554	0.416554
708	Intergen_0259	Intergen				Intergen		0	CP001363	341038	341439	+	402	44	9	merged.1	344070	344471	+	402	OK	No	No	No	17	8	-0.445281	1		-0.105963	0.949403	-0.980876	0.00532832	-0.345031	1	-0.425125	0.999995	8.78676	8.56275	8.84397	8.73991	8.69464	8.67258	8.48395	4.98837	4.63717	4.34451	5.35703	4.09479
709	STM14_0349.J	putative cytoplasmic protein	STM14_0349			CDS		0	CP001363	341139	341387	-	249	4	39	merged.1	344171	344419	-	249	OK	No	No	No	5	17	-1.13984	0.200406	1	-3.9003	1.83537e-07	-1.20393	0.00628498	-0.299888	1	-0.392345	0.999995	2.65674	0.947193	0.959041	3.50053	0.416554	0.416554	1.06715	8.49091	8.28925	8.61994	8.40983	8.32815
710	STM14_0350	putative transposase	STM14_0350	STM0297		CDS	Mobile element protein	Salmonella_Island_STM0285-STM0307	CP001363	341440	341637	+	198	7	14	merged.1	344457	344669	+	213	OK	No	No	No	8	13	-0.325017	1	16	-0.128636	1	-0.505828	0.0553457	-0.0505665	1	-0.142924	0.999995	6.71455	6.50677	6.54437	6.74563	6.48183	6.89803	6.57959	6.44929	6.46009	5.75324	6.6253	6.27109
711	Intergen_0260	Intergen				Intergen		0	CP001363	341638	341862	+	225	10	9	merged.1	344670	344894	+	225	OK	No	No	No	5	5	-0.401524	1		-0.463679	0.327121	-0.355363	0.344015	0.0825543	1	-0.00336321	0.999995	5.69371	5.20702	5.35537	6.02399	5.28365	5.93206	5.24189	5.95771	5.93733	5.17162	6.06012	5.44554
712	STM14_0350.R	hypothetical protein	0			CDS?		0	CP001363	341777	341935	+	159	2	11	merged.1	344809	344967	+	159	OK	No	No	No	5	5	-0.525241	1	16	-0.848283	0.160298	-1.17495	0.046033	-0.424948	1	-0.459788	0.999995	3.49536	3.58684	2.76941	4.12609	2.7944	3.48056	2.36107	6.44929	6.51178	6.00545	6.51988	6.52773
713	STM14_0351.R	Transposase	STM14_0351	STM0298		CDS	Mobile element protein	Pseudogenes_in_typhi_clade,Pseudogenes_anscestral	CP001363	341863	342144	+	282	11	20	merged.1	344895	345173	+	279	OK	No	No	No	7	13	-0.230925	1	16	-0.286664	0.916264	-0.70489	0.212529	-0.500047	1	-0.42649	0.999995	3.30115	3.65638	3.11205	3.92196	2.7944	3.74741	3.387	7.6342	7.51814	7.58259	7.87263	7.86171
714	MZ1838_Intergen_0252	Intergen							NA	NA	NA	NA	NA	NA	NA	merged.1	345174	346586	+	1413	OK	No	Yes	No	38	68	#N/A	#N/A		#N/A	#N/A	-1.2125	3.69089e-07	#N/A	#N/A	#N/A	#N/A	#N/A	#N/A	#N/A	#N/A	#N/A	#N/A	#N/A	#N/A	#N/A	#N/A	#N/A	#N/A
715	Intergen_0261	Intergen				Intergen		0	CP001363	342145	342893	+	749	16	26	merged.1	345177	345953	+	777	OK	No	Yes	No	20	38	-1.2332	0.126432		-1.84184	0.00131425	-1.67876	3.24853e-06	-0.47863	1	-0.60247	0.999995	3.74501	2.6045	2.48535	3.39916	2.18151	1.06399	1.06715	6.3612	6.1909	5.42936	6.21675	5.1866
716	STM14_0351.J	hypothetical protein	0			CDS?		0	CP001363	342769	342888	+	120	1	0	merged.1	345828	345948	+	121	OK	No	Yes	No	2	0	1.0571	1	1	1.35096	0.963773	-0.449717	1	-1.1508	1	-0.199437	0.999995	0.416554	0.416554	0.416554	0.416554	1.09432	0.416554	0.416554	0.416554	0.416554	0.416554	0.416554	0.416554
717	STM14_0351.J2	hypothetical protein	0			CDS?		0	CP001363	342860	342961	+	102	4	0	merged.1	345920	346015	+	96	OK	No	Yes	No	3	1	-3.34181	0.000130452	4	-3.4584	2.63051e-08	-0.644469	0.573131	2.74466	0.302237	1.84263	0.966755	3.89028	1.33428	1.35236	4.30488	2.18151	1.50927	0.416554	0.416554	0.416554	0.416554	0.416554	0.416554
718	STM14_0352	putative outer membrane protein	STM14_0352	STM0299	safA	CDS	probable lipoprotein	Salmonella_Island_STM0285-STM0307,Adherence Factors-Fimbrial	CP001363	342894	343406	+	513	67	42	merged.1	345965	346454	+	490	frameshift	No	Yes	No	13	28	-1.02116	0.00976578	2	-1.13343	1.46073e-09	-1.18914	1.51116e-06	-0.139284	1	-0.220708	0.999995	7.62459	6.81878	6.55375	7.7776	6.59366	6.55947	6.28819	7.30881	6.59401	6.01758	7.11241	6.32362
719	108619.9.peg.4104	probable lipoprotein							NA	NA	NA	NA	NA	NA	NA	merged.1	346587	347084	+	498	OK	No	Yes	No	23	47	#N/A	#N/A		#N/A	#N/A	-0.25642	0.569758	#N/A	#N/A	#N/A	#N/A	#N/A	#N/A	#N/A	#N/A	#N/A	#N/A	#N/A	#N/A	#N/A	#N/A	#N/A	#N/A
720	Intergen_0262	Intergen				Intergen		0	CP001363	343407	343513	+	107	1	3	merged.1	347085	347184	+	100	OK	No	Yes	No	0	1	-1.14291	0.784192		-1.33713	0.0102608	0.659463	0.844461	1.76754	1	1.51631	0.999995	3.95777	2.6045	1.91528	4.56101	2.61754	3.74741	3.90926	4.62212	4.0752	4.09268	4.60231	4.09479
721	STM14_0353.R	Periplasmic fimbrial chaperone protein	STM14_0353	STM0300	safB	CDS	Periplasmic fimbrial chaperone protein	Salmonella_Island_STM0285-STM0307,Adherence Factors-Fimbrial	CP001363	343430	344227	+	798	26	13	merged.1	347161	347898	+	738	OK	No	No	No	8	12	-0.180872	1	20	-0.0662046	1	-0.258877	0.632592	-0.0814826	1	-0.151416	0.999995	7.86329	7.81783	7.82508	7.87048	7.97185	7.75002	7.59809	5.92736	5.84631	5.5174	6.08989	5.53737
722	Intergen_0263	Intergen				Intergen		0	CP001363	344228	344250	+	23	0	0	merged.1	347899	347921	+	23	OK	No	No	No	0	0	8.43857e-17	1		3.78541e-17	1	-3.15311e-17	1	-1.12095e-17	1	0.195037	0.999995	0.416554	0.416554	0.416554	0.416554	0.416554	0.416554	0.416554	0.416554	0.416554	0.416554	0.416554	0.416554
723	STM14_0354	putative fimbrial usher; similar to Escherichia coli putative outer membrane protein; export function (AAC73634.1)	STM14_0354	STM0301	safC	CDS	FIG034929: Fimbriae usher protein SafC	Salmonella_Island_STM0285-STM0307,Adherence Factors-Fimbrial	CP001363	344251	346761	+	2511	42	61	merged.1	347922	350432	+	2511	OK	No	No	No	22	32	0.100979	1	5	0.13114	0.585126	0.160629	0.906192	0.0631324	1	-0.0229904	0.999995	8.96955	9.15129	9.06849	9.04896	9.23846	9.14476	9.09448	9.03013	9.08332	9.10936	8.96003	8.96689
724	Intergen_0264	Intergen				Intergen		0	CP001363	346762	346782	+	21	3	0	merged.1	350433	350453	+	21	OK	No	No	No	0	0	-0.104442	1		-0.101919	1	-3.15311e-17	1	0.156912	1	0.205814	0.999995	4.96174	4.83947	5.19665	5.16558	4.30331	5.11258	5.1827	0.416554	0.416554	0.416554	0.416554	0.416554
725	STM14_0355	putative fimbrial subunit	STM14_0355	STM0302	safD	CDS	Putative fimbrial structural subunit	Genes Regulated by SsrA-SssrB TCS,Pseudogenes_in_typhi_clade,Pseudogenes_gained_at_sendai_paratyphi_A_node,Salmonella_Island_STM0285-STM0307,Adherence Factors-Fimbrial	CP001363	346783	347253	+	471	4	12	merged.1	350454	350924	+	471	OK	No	No	No	4	4	0.0611502	1	4	-0.0742139	1	0.0631119	1	-0.0276769	1	-0.117381	0.999995	4.96174	5.13576	4.93453	4.9315	4.8353	4.71598	4.63876	6.94971	7.3003	7.14211	7.19692	7.23133
726	Intergen_0265	Intergen				Intergen		0	CP001363	347254	347658	+	405	5	12	merged.1	350925	351331	+	407	OK	No	No	No	1	8	-3.70644	0.00150284		-5.45258	8.0955e-12	-0.394239	0.795174	3.38712	0.372004	1.72594	0.999995	3.40152	0.416554	0.416554	3.50053	1.09432	0.416554	0.416554	6.26739	6.46884	6.62863	6.714	6.60404
727	STM14_0356	putative xylanase/chitin deacetylase	STM14_0356	STM0303	icaB [J]	CDS	Polysaccharide deacetylase	Genes Regulated by SsrA-SssrB TCS,Salmonella_Island_STM0285-STM0307	CP001363	347659	348480	+	822	39	20	merged.1	351332	352153	+	822	OK	No	No	No	13	18	-0.146645	1	20	0.00329419	1	-0.0898778	1	0.0356752	1	-0.0459516	0.999995	8.47747	8.60293	8.51446	8.49476	8.46884	8.40942	8.40846	6.888	6.46884	6.38828	6.72353	6.56093
728	Intergen_0266	Intergen				Intergen		0	CP001363	348481	348559	+	79	2	1	merged.1	352154	352232	+	79	OK	No	No	No	2	0	-1.16044	0.685771		-0.946737	0.139356	-0.770964	0.13065	0.485912	1	0.240943	0.999995	4.08397	3.65638	2.76941	3.84695	2.7944	2.72825	3.27811	0.986754	0.416554	0.416554	0.416554	0.416554
729	STM14_0357	hypothetical protein	STM14_0357	STM04665		CDS	Putative transcriptional regulator	0	CP001363	348560	348820	+	261	10	14	merged.1	352233	352493	+	261	OK	No	No	No	7	8	-0.410529	1	19	-0.731405	0.00814052	-0.460941	0.458215	-0.0444699	1	-0.139961	0.999995	5.8617	5.23001	5.07153	5.91804	5.69373	5.04812	4.68215	6.74739	6.4513	6.61273	6.56298	6.57183
730	Intergen_0267	Intergen				Intergen		0	CP001363	348821	349294	+	474	25	44	merged.1	352494	352968	+	475	OK	No	No	No	14	26	-1.00228	0.106666		-1.39854	1.46073e-09	-1.27209	4.65691e-05	-0.113499	1	-0.186026	0.999995	6.49359	5.20702	4.87586	6.62735	5.28365	5.87745	4.45086	8.1435	7.88118	7.662	8.20742	7.97279
731	STM14_0357.J	perD protein-related protein	0			CDS?		0	CP001363	348994	349128	-	135	20	10	merged.1	352668	352802	-	135	OK	No	No	No	13	5	-0.931781	1	16	-0.357202	0.580689	-2.61219	7.42266e-06	-0.885393	1	-0.809756	0.999995	6.86276	6.65004	6.42668	7.09266	6.55733	6.96939	6.54476	5.54299	4.63717	4.30547	5.56211	4.15402
732	STM14_0357.R	TnpA	0		tnpA [R]	CDS		0	CP001363	348961	349092	+	132	15	9	merged.1	352683	352766	+	84	OK	No	No	No	3	2	-1.12459	0.838389	5	-1.27521	6.55584e-05	-2.26183	0.00353261	-0.570302	1	-0.314833	0.999995	6.29912	5.18365	4.78313	6.44862	5.22311	5.83986	4.3998	5.48165	4.69793	4.49087	5.72276	4.97299
733	STM14_0358	transcriptional regulator; SinR protein (SW:SINR_SALTY)	STM14_0358	STM0304	sinR	CDS	LysR-family transcriptional regulator SinR	Regulation and Cell signaling,Regulation and Cell signaling_Regulation and Cell signaling - no subcategory,Regulation and Cell signaling_Regulation and Cell signaling - no subcategory_LysR-family proteins in Salmonella enterica Typhimurium,GENES WITH GC LESS THAN 40,Salmonella_Island_STM0285-STM0307	CP001363	349295	350242	+	948	28	55	merged.1	352969	353916	+	948	OK	No	No	No	33	35	-1.87966	0.00688302	20	-3.0487	2.01073e-12	-1.98402	1.79743e-15	-0.257765	1	-0.391553	0.999995	4.67136	2.45639	1.6611	4.60719	2.41593	2.12386	1.06715	8.19218	6.95925	6.22006	8.01522	7.01678
734	Intergen_0268	Intergen				Intergen		0	CP001363	350243	350358	+	116	10	3	merged.1	353917	354035	+	119	OK	No	No	No	7	7	-0.900624	1		-0.670994	0.0209386	-1.29186	0.0067471	-0.720341	1	-0.690096	0.999995	6.79056	6.23855	5.73128	6.73527	6.38843	6.03544	6.14047	1.39435	0.416554	0.416554	1.77467	1.03614
735	STM14_0359	putative cytoplasmic protein	STM14_0359	STM0305		CDS	putative cytoplasmic protein	Salmonella_Island_STM0285-STM0307	CP001363	350359	350574	+	216	18	12	merged.1	354036	354251	+	216	OK	No	No	No	7	10	-0.602141	0.951464	11	-0.858049	0.000461822	-1.12528	0.00380281	-0.525118	1	-0.591812	0.999995	6.67499	6.12047	5.764	6.94762	6.13273	6.23686	5.50611	5.84856	5.35547	5.10498	5.47454	5.46905
736	STM14_0360	SapA-like protein	STM14_0360	STM0306	sapA_1	CDS	Peptide transport periplasmic protein sapA (TC 3.A.1.5.5)	Genes with CRP binding sites,Pseudogenes_in_typhi_clade,Salmonella_Island_STM0285-STM0307	CP001363	350578	351297	-	720	59	64	merged.1	354255	354974	-	720	OK	No	No	No	38	34	-0.475055	0.260354	20	-0.600512	2.22606e-05	-0.401011	0.205597	0.141889	1	0.0546562	0.999995	8.57473	8.01604	7.8858	8.62113	8.14501	8.17671	7.77382	8.78768	8.61881	8.28073	8.82492	8.59981
737	Intergen_0269	Intergen				Intergen		0	CP001363	351298	351321	+	24	0	1	merged.1	354975	354998	+	24	OK	No	No	No	0	0	0.347953	1		0.00125948	1	-3.15311e-17	1	-0.400212	1	-0.161246	0.999995	0.416554	0.416554	0.416554	0.416554	0.416554	0.416554	0.416554	2.96432	3.45532	2.50416	2.63322	3.41179
738	STM14_0361.J	hypothetical protein	STM14_0361			CDS?	hypothetical protein	0	CP001363	351322	351489	-	168	9	11	merged.1	354999	355166	-	168	OK	No	No	No	6	6	-0.625915	1	1	-0.773188	0.00477033	-1.60348	5.95257e-13	-0.972868	1	-1.05864	0.999995	5.45766	5.00857	4.46273	5.61314	4.52011	5.08071	4.76519	7.1137	6.75994	6.51345	7.16231	6.50516
739	Intergen_0270	Intergen				Intergen		0	CP001363	351451	351627	+	177	15	16	merged.1	355128	355304	+	177	OK	No	No	No	12	9	-0.650381	0.718922		-0.407151	0.317713	-0.554848	0.0174946	0.151067	1	0.0637127	0.999995	5.98005	5.74288	5.45892	6.20007	5.92037	5.98468	5.35345	5.94262	5.23763	4.59166	6.20319	5.09889
740	STM14_0361.J2	hypothetical protein	0			CDS?		0	CP001363	351519	351635	-	117	13	11	merged.1	355196	355312	-	117	OK	No	No	No	8	8	-0.784209	0.377557	1	-1.01664	0.000985339	-0.595237	0.0191402	0.248455	1	0.145449	0.999995	6.05901	5.38144	4.75085	6.30188	5.2537	5.17429	5.38004	5.04601	4.89246	4.45565	5.40519	5.06843
741	STM14_0362	VirG-like protein; similar to Shigella VirG protein	STM14_0362	STM0307		CDS	Probable secreted protein	Salmonella_Island_STM0285-STM0307	CP001363	351628	352035	-	408	12	28	merged.1	355305	355712	-	408	OK	No	No	No	15	16	-0.266284	1	1	-0.897951	2.07329e-05	-0.135824	0.910399	0.0608143	1	-0.046363	0.999995	6.51615	5.66065	5.47877	6.20007	5.42474	5.54512	5.2706	7.89169	7.8614	8.19256	8.09813	7.92258
742	Intergen_0271	Intergen				Intergen		0	CP001363	352036	352119	+	84	1	2	merged.1	355713	355796	+	84	OK	No	No	No	0	0	-0.142182	1		0.00784965	1	-3.15311e-17	1	0.0917769	1	0.233191	0.999995	0.416554	0.416554	0.416554	0.416554	0.416554	0.416554	0.416554	3.76844	2.95557	3.39971	2.92511	3.41179
743	STM14_0363	hypothetical protein	STM14_0363			CDS	hypothetical protein	0	CP001363	352120	352227	-	108	1	0	merged.1	355797	355904	-	108	OK	No	No	No	1	0	0.550249	1	1	0.591857	0.793927	-1.35563	0.175186	-1.8393	1	-1.38081	0.999995	2.48436	2.6045	3.54751	2.37139	2.95192	2.72825	2.12993	0.416554	0.416554	0.416554	0.416554	0.416554
744	Intergen_0272	Intergen				Intergen		0	CP001363	352228	352405	+	178	5	4	merged.1	355905	356082	+	178	OK	No	No	No	0	5	0.161346	1		0.197249	0.922692	-0.05508	1	-0.212862	1	-0.223276	0.999995	5.25793	5.66065	6.13306	5.61314	5.2537	5.37159	5.53005	6.08692	5.7776	5.50022	5.70363	5.51495
745	STM14_0364	hypothetical protein; similar to Escherichia coli putative amidase-type enzyme (AAC73323.1)	STM14_0364	STM0308	yafV	CDS	Aliphatic amidase AmiE (EC 3.5.1.4)	Genes Repressedby Qse TCS	CP001363	352406	353173	-	768	6	5	merged.1	356083	356805	-	723	OK	No	No	No	3	2	0.203468	1	7	0.203619	0.971562	0.201392	0.678843	0.046911	1	-0.065007	0.999995	5.02605	5.25264	5.07153	4.7375	4.41578	5.17429	5.24189	6.03092	6.01102	6.73528	6.07508	6.21657
746	108619.9.peg.4114	Aliphatic amidase AmiE (EC 3.5.1.4)							NA	NA	NA	NA	NA	NA	NA	merged.1	356083	356850	-	768	OK	No	No	No	3	2	#N/A	#N/A		#N/A	#N/A	0.201393	0.678843	#N/A	#N/A	#N/A	#N/A	#N/A	#N/A	#N/A	#N/A	#N/A	#N/A	#N/A	#N/A	#N/A	#N/A	#N/A	#N/A
747	Intergen_0273	Intergen				Intergen		0	CP001363	353174	353281	+	108	0	2	merged.1	356851	356958	+	108	OK	No	No	No	0	0	-0.475467	1		-0.000772068	1	-3.15311e-17	1	0.422211	1	0.508983	0.999995	0.416554	0.416554	0.416554	0.416554	0.416554	0.416554	0.416554	4.28172	4.1203	2.9713	4.05645	3.31131
748	STM14_0365	acyl-CoA dehydrogenase; functions in fatty acid oxidation; converts acyl-CoA and FAD to FADH2 and delta2-enoyl-CoA	STM14_0365	STM0309	fadE	CDS	Butyryl-CoA dehydrogenase (EC 1.3.99.2)	0	CP001363	353282	355726	-	2445	28	16	merged.1	356959	359403	-	2445	OK	No	No	No	6	19	0.153366	1	33	0.171434	0.745634	0.0397204	1	-0.0743661	1	-0.145883	0.999995	7.55546	8.00275	7.78579	7.65103	7.60753	7.79491	7.59241	6.50174	6.34132	6.90809	6.39427	6.48224
749	Intergen_0274	Intergen				Intergen		0	CP001363	355727	355965	+	239	3	2	merged.1	359404	359642	+	239	OK	No	No	No	0	1	-0.474357	1		-0.493335	0.570717	0.516925	0.943711	0.969649	1	0.846948	0.999995	5.02605	4.57793	4.61397	4.69536	3.45145	4.22666	4.68215	3.07922	3.77028	3.32361	3.55693	2.29711
750	STM14_0366	phosphoheptose isomerase; catalyzes the isomerization of sedoheptulose 7-phosphate to D-glycero-D-manno-heptose 7-phosphate	STM14_0366	STM0310	gmhA	CDS	Phosphoheptose isomerase 1 (EC 5.3.1.-)	Cell Wall and Capsule,Cell Wall and Capsule_Capsular and extracellular polysacchrides,Cell Wall and Capsule_Gram-Negative cell wall components,Cell Wall and Capsule_Capsular and extracellular polysacchrides_Capsular heptose biosynthesis,Cell Wall and Capsule_Gram-Negative cell wall components_LOS core oligosaccharide biosynthesis	CP001363	355966	356544	+	579	5	0	merged.1	359643	360221	+	579	OK	No	No	No	0	0	-0.472603	1	1	-0.484575	0.260479	-3.15311e-17	1	0.525581	1	0.517161	0.999995	5.41026	5.23001	4.84561	5.54358	4.95182	4.8731	5.0891	0.416554	0.416554	0.416554	0.416554	0.416554
751	Intergen_0275	Intergen				Intergen		0	CP001363	356545	356756	+	212	2	3	merged.1	360222	360433	+	212	OK	No	No	No	1	5	-0.429668	1		-0.754088	0.111081	-0.516321	0.399162	-0.00878276	1	-0.0826177	0.999995	4.14315	3.65638	3.88156	4.56101	3.09393	3.90131	3.58286	5.4606	5.25795	5.64796	5.08869	5.34747
752	STM14_0366.J	hypothetical protein	0			CDS?		0	CP001363	356702	356809	+	108	2	3	merged.1	360379	360486	+	108	OK	No	No	No	3	0	0.0708918	1	7	-0.905003	0.116027	-0.171129	1	-0.20254	1	-0.24204	0.999995	4.02225	3.07986	3.6208	4.0612	3.45145	2.55349	3.16032	3.83536	4.75624	4.52526	4.68266	4.41836
753	STM14_0367	putative glutamine amidotransferase; similar to Escherichia coli putative amidotransferase (AAC73327.1)	STM14_0367	STM0311	yafJ	CDS	Predicted glutamine amidotransferase	0	CP001363	356757	357524	+	768	13	24	merged.1	360434	361201	+	768	OK	No	No	No	7	9	-0.0123843	1	10	-0.161203	0.777143	0.175987	0.697339	0.199024	1	0.0895991	0.999995	6.62396	6.60678	6.62673	6.70373	6.41574	6.43894	6.35673	7.84374	8.16023	8.10149	8.05727	7.90545
754	STM14_0368	putative periplasmic protein	STM14_0368	STM0312	yafK	CDS	probable exported protein STY0357	0	CP001363	357495	358235	-	741	12	11	merged.1	361172	361912	-	741	OK	No	No	No	8	3	0.0984358	1	4	0.0223111	1	0.363811	0.228981	0.284856	1	0.188001	0.999995	6.86276	6.96299	7.04134	7.17163	7.1599	6.94304	7.11889	6.01657	6.14798	6.63651	6.16174	6.27109
755	Intergen_0276	Intergen				Intergen		0	CP001363	358236	358484	+	249	0	2	merged.1	361913	362161	+	249	OK	No	No	No	0	3	0.174638	1		0.0158282	1	0.0717844	1	-0.140911	1	-0.132348	0.999995	0.416554	0.416554	0.416554	0.416554	0.416554	0.416554	0.416554	4.95866	5.31725	5.27627	4.89991	4.76078
756	STM14_0369	DNA polymerase IV; involved in translesion DNA polymerization with beta clamp of polymerase III; belongs to Y family of polymerases; does not contain proofreading function	STM14_0369	STM0313	dinP	CDS	DNA polymerase IV (EC 2.7.7.7)	DNA Metabolism,DNA Metabolism_DNA repair,DNA Metabolism_DNA repair_DNA repair bacterial	CP001363	358485	359540	+	1056	27	103	merged.1	362162	363217	+	1056	OK	No	No	No	27	49	-0.131252	1	25	-0.214917	0.476819	-0.177081	1	-0.0503867	1	-0.15216	0.999995	7.33205	7.20848	7.21704	7.14056	7.04217	6.7129	6.81218	9.63632	9.69299	9.66452	9.77778	9.65484
757	Intergen_0277	Intergen				Intergen		0	CP001363	359541	359758	+	218	14	23	merged.1	363218	363435	+	218	OK	No	No	No	7	10	-0.392462	1		-0.651907	0.194055	-0.462133	0.119616	-0.052341	1	-0.138447	0.999995	4.35824	4.21279	4.15262	4.60719	3.64848	3.82641	3.16032	6.512	6.50329	6.60471	6.47546	6.17429
758	STM14_0370	pseudogene; frameshift relative to Escherichia coli probable peptide chain release factor (GB:AAC73340.1)	STM14_0370		rtcB [J]	pseudo		0	CP001363	359759	360891	+	1133	25	19	merged.1	363436	364575	+	1140	OK	No	No	No	10	3	-0.172363	1	11	-0.0977425	0.962365	0.292889	0.919898	0.71831	1	0.59489	0.999995	7.87207	7.73185	7.86333	7.7776	7.72134	7.69319	7.56949	7.21141	7.22488	6.90156	7.2173	7.11692
759	STM14_0371	peptide chain release factor-like protein; similar to release factor 1 and 2	STM14_0371	STM0315	prfH	CDS	Peptide chain release factor homolog	Protein Metabolism,Protein Metabolism_Protein biosynthesis,Protein Metabolism_Protein biosynthesis_Translation termination factors bacterial	CP001363	360888	361502	+	615	3	6	merged.1	364572	365186	+	615	OK	No	No	No	1	6	-0.0678227	1	31	-0.142582	1	0.541733	0.448854	0.658913	1	0.56535	0.999995	4.96174	5.15991	4.64943	5.31221	4.6637	4.75689	5.59959	6.37251	6.39735	6.63651	6.63543	6.2304
760	Intergen_0278	Intergen				Intergen		0	CP001363	361503	361657	+	155	2	1	merged.1	365187	365341	+	155	OK	No	No	No	0	3	-0.942298	1		-0.774498	0.848002	0.20586	1	1.11755	1	0.789626	0.999995	1.79298	1.89074	1.35236	1.86336	1.09432	1.50927	0.416554	0.986754	0.903004	1.27462	0.416554	1.03614
761	STM14_0372	aminoacyl-histidine dipeptidase; similar to Escherichia coli aminoacyl-histidine dipeptidase; peptidase D (AAC73341.1)	STM14_0372	STM0316	pepD	CDS	Aminoacyl-histidine dipeptidase (Peptidase D) (EC 3.4.13.3)	Cell Wall and Capsule,Protein Metabolism,Cell Wall and Capsule_Cell Wall and Capsule - no subcategory,Protein Metabolism_Protein degradation,Cell Wall and Capsule_Cell Wall and Capsule - no subcategory_Recycling of Peptidoglycan Amino Acids,Protein Metabolism_Protein degradation_Dipeptidases (EC 3.4.13.-)	CP001363	361658	363115	-	1458	22	24	merged.1	365342	366607	-	1266	OK	No	No	No	10	9	-0.0589622	1	7	0.102673	0.959424	-0.263994	0.618972	-0.186429	1	-0.291868	0.999995	7.06759	7.16141	7.08083	7.20204	7.1599	7.34971	7.47397	8.04445	7.69623	7.86357	8.00744	7.83934
762	108619.9.peg.4122	Aminoacyl-histidine dipeptidase (Peptidase D) (EC 3.4.13.3)							NA	NA	NA	NA	NA	NA	NA	merged.1	365342	366799	-	1458	OK	No	No	No	10	10	#N/A	#N/A		#N/A	#N/A	-0.259126	0.597669	#N/A	#N/A	#N/A	#N/A	#N/A	#N/A	#N/A	#N/A	#N/A	#N/A	#N/A	#N/A	#N/A	#N/A	#N/A	#N/A
763	Intergen_0279	Intergen				Intergen		0	CP001363	363116	363363	+	248	7	3	merged.1	366800	367047	+	248	OK	No	No	No	0	5	0.241029	1		0.263316	0.639541	-0.0545573	1	-0.303002	1	-0.315842	0.999995	5.80785	6.26104	6.10779	5.97199	6.18128	5.98468	6.15594	5.18078	4.28778	4.71594	4.83107	4.76078
764	STM14_0372.J	hypothetical protein	0			CDS		0	CP001363	363192	363344	+	153	6	3	merged.1	366876	367028	+	153	OK	No	No	No	0	0	-0.178719	1	11	0.315417	0.528932	-3.15311e-17	1	0.200414	1	0.244292	0.999995	5.63307	6.08307	6.01569	5.82339	6.0825	5.83986	6.12484	5.18078	4.28778	4.71594	4.83107	4.76078
765	STM14_0373	xanthine-guanine phosphoribosyltransferase; catalyzes the conversion of guanine, xanthine and, to a lesser extent, hypoxanthine to GMP, XMP and IMP, respectively	STM14_0373	STM0317	gpt	CDS	Xanthine-guanine phosphoribosyltransferase (EC 2.4.2.22)	Nucleosides and Nucleotides,Nucleosides and Nucleotides_Purines,Nucleosides and Nucleotides_Purines_Purine conversions	CP001363	363364	363822	+	459	6	5	merged.1	367048	367506	+	459	OK	No	No	No	3	6	0.474122	1	18	0.690874	0.390944	0.338312	0.972263	0.0771195	1	-0.0452902	0.999995	5.43415	5.42194	7.20518	5.13438	5.50321	5.37159	5.24189	5.79913	6.22226	6.08828	6.08989	6.15991
766	Intergen_0280	Intergen				Intergen		0	CP001363	363823	363910	+	88	0	1	merged.1	367507	367594	+	88	OK	No	No	No	1	2	-0.176424	1		0.0231158	1	0.355631	0.562482	0.542656	1	0.417155	0.999995	0.416554	0.416554	0.416554	0.416554	0.416554	0.416554	0.416554	2.19209	1.55601	1.5664	1.02173	1.46818
767	STM14_0374	fermentation/respiration switch protein; forms a 1:1 complex with the unphosphorylated from of enzyme IIAGlc; FrsA may promote fermentation	STM14_0374	STM0318	frsA	CDS	Fermentation/respiration switch protein	0	CP001363	363911	365155	+	1245	20	21	merged.1	367595	368839	+	1245	OK	No	No	No	7	3	0.365846	1	7	0.64193	0.25101	-0.101856	1	-0.372543	1	-0.49091	0.999995	7.41844	7.36207	7.83281	7.1088	7.26873	8.91553	7.581	8.09994	8.19226	8.11566	7.74746	8.25565
768	Intergen_0281	Intergen				Intergen		0	CP001363	365156	365212	+	57	0	0	merged.1	368840	368896	+	57	OK	No	No	No	0	0	8.43857e-17	1		3.78541e-17	1	-3.15311e-17	1	-1.12095e-17	1	0.195037	0.999995	0.416554	0.416554	0.416554	0.416554	0.416554	0.416554	0.416554	0.416554	0.416554	0.416554	0.416554	0.416554
769	STM14_0375	DNA-binding transcriptional regulator Crl; involved in the expression of csgBA which is involved in curli formation; interacts with sigmaS	STM14_0375	STM0319	crl	CDS	Curlin genes transcriptional activator	0	CP001363	365213	365614	+	402	6	11	merged.1	368897	369298	+	402	OK	No	No	No	2	5	0.348712	1	4	0.363107	0.168575	0.315893	0.557239	-0.0460543	1	-0.103089	0.999995	6.62396	6.97665	6.82582	6.48618	7.11895	6.87033	6.73188	6.82354	7.06106	7.26419	6.78852	6.96811
770	Intergen_0282	Intergen				Intergen		0	CP001363	365615	365664	+	50	3	5	merged.1	369299	369348	+	50	OK	No	No	No	1	4	0.209921	1		0.0462091	1	0.318206	0.599266	0.139792	1	0.0397407	0.999995	5.48079	5.31848	5.59244	5.31221	5.6252	5.31792	5.29875	6.42777	6.87624	6.79286	6.35803	6.66639
771	STM14_0376	outer membrane phosphoporin protein E; outer membrane pore protein E precursor (SW:PHOE_SALTY)	STM14_0376	STM0320	phoE	CDS	Outer membrane pore protein E precursor	0	CP001363	365665	366717	-	1053	20	21	merged.1	369349	370401	-	1053	OK	No	No	No	9	6	0.136673	1	1	0.166133	0.776317	-0.0764806	1	-0.199587	1	-0.299203	0.999995	7.38205	7.5382	7.28061	7.46916	7.43143	7.6666	8.02194	7.33217	7.42236	7.42307	7.34624	7.45974
772	STM14_0376.J	hypothetical protein	0			CDS?		0	CP001363	366704	366796	+	93	0	1	merged.1	370388	370480	+	93	OK	No	No	No	0	0	-2.64154	0.382928	1	-0.00312447	1	-3.15311e-17	1	2.62466	1	0.740009	0.999995	0.416554	0.416554	0.416554	0.416554	0.416554	0.416554	0.416554	0.986754	0.416554	0.416554	1.02173	0.416554
773	Intergen_0283	Intergen				Intergen		0	CP001363	366718	366782	+	65	0	1	merged.1	370402	370466	+	65	OK	No	No	No	0	0	-2.64154	0.382928		-0.00312447	1	-3.15311e-17	1	2.62466	1	0.740009	0.999995	0.416554	0.416554	0.416554	0.416554	0.416554	0.416554	0.416554	0.986754	0.416554	0.416554	1.02173	0.416554
774	STM14_0377	conserved hypothetical protein	STM14_0377			CDS?	hypothetical protein	0	CP001363	366783	366935	-	153	2	4	merged.1	370467	370619	-	153	OK	No	No	No	2	1	-0.161837	1	16	0.154968	1	-0.0352954	1	0.152989	1	0.0759282	0.999995	5.43415	5.23001	5.35537	4.96736	5.52845	5.5911	5.1827	4.28172	3.65241	4.13783	4.51721	3.90098
775	STM14_0377.J	hypothetical protein	0			CDS?		0	CP001363	366884	367003	+	120	6	5	merged.1	370568	370687	+	120	OK	No	No	No	3	3	-0.146731	1	11	-0.251931	0.837327	-0.147771	1	-0.0616885	1	-0.159508	0.999995	4.78721	4.42692	4.87586	5.16558	4.61741	4.94567	4.84372	5.83227	5.29775	5.39258	5.33234	5.76337
776	Intergen_0284	Intergen				Intergen		0	CP001363	366936	366999	+	64	2	3	merged.1	370620	370683	+	64	OK	No	No	No	2	1	-0.731246	1		0.11463	1	-0.399157	0.63495	0.372895	1	0.227124	0.999995	2.9498	3.17771	3.47031	3.59524	3.2232	3.37939	3.75527	4.23292	2.74134	2.75655	3.71812	3.83012
777	STM14_0378	gamma-glutamyl kinase; catalyzes the formation of glutamate 5-phosphate from glutamate in proline biosynthesis	STM14_0378	STM0321	proB	CDS	Glutamate 5-kinase (EC 2.7.2.11) / RNA-binding C-terminal domain PUA	Amino Acids and Derivatives,Amino Acids and Derivatives_Proline and 4-hydroxyproline,Amino Acids and Derivatives_Proline and 4-hydroxyproline_Proline Synthesis	CP001363	367000	368103	+	1104	20	12	merged.1	370684	371787	+	1104	OK	No	No	No	6	9	-0.335127	1	18	-0.327649	0.316013	-0.380523	0.168235	-0.0263381	1	-0.119582	0.999995	7.01311	6.93528	6.93041	7.56003	6.87517	7.0539	7.15783	6.39487	6.06968	5.91758	6.65548	6.32362
778	Intergen_0285	Intergen				Intergen		0	CP001363	368104	368114	+	11	0	0	merged.1	371788	371798	+	11	OK	No	Yes	No	1	0	0.0163409	1		3.78541e-17	1	-0.632508	0.307062	-0.571958	1	-0.500613	0.999995	0.416554	0.416554	0.416554	0.416554	0.416554	0.416554	0.416554	0.416554	0.416554	0.416554	0.416554	0.416554
779	STM14_0379	gamma-glutamyl phosphate reductase; Catalyzes the phosphorylation of L-glutamate during the proline biosynthesis pathway	STM14_0379	STM0322	proA	CDS	Gamma-glutamyl phosphate reductase (EC 1.2.1.41)	Amino Acids and Derivatives,Amino Acids and Derivatives_Proline and 4-hydroxyproline,Amino Acids and Derivatives_Proline and 4-hydroxyproline_Proline Synthesis	CP001363	368115	369365	+	1251	14	17	merged.1	371799	373049	+	1251	OK	No	No	No	2	5	-0.610683	0.784942	4	-0.679248	0.0021331	-0.361124	0.729047	0.30178	1	0.184424	0.999995	7.09033	6.33714	6.71304	7.21702	6.13273	6.37467	6.76252	6.63918	6.02294	5.91758	6.6151	5.97522
780	Intergen_0286	Intergen				Intergen		0	CP001363	369366	369480	+	115	1	2	merged.1	373050	373164	+	115	OK	No	No	No	0	1	-0.283645	1		-0.364824	1	-1.42186	0.53471	-1.04865	1	0.0693866	0.999995	2.8107	2.10489	2.89289	3.29013	1.90145	3.15289	3.16032	2.55179	3.52405	2.19805	2.04167	0.416554
781	STM14_0380	threonine tRNA 2	STM14_0380	STM0323	thrW	tRNA		0	CP001363	369481	369556	+	76	0	2	merged.1	373165	373240	+	76	OK	No	No	No	0	3	-1.67884	1	2	-0.106423	1	0.629964	0.809139	2.5488	1	1.12745	0.999995	0.416554	0.416554	0.416554	0.416554	0.416554	0.416554	0.416554	0.416554	0.416554	0.416554	1.44678	1.03614
782	Intergen_0287	Intergen				Intergen		0	CP001363	369557	369881	+	325	8	16	merged.1	373241	373565	+	325	OK	No	Yes	No	0	1	0.182037	1		0.178275	0.853957	0.226077	1	0.0384421	1	-0.0214665	0.999995	6.05901	6.30502	6.69619	6.24459	6.27372	6.05198	6.1864	7.14041	7.3003	7.18575	7.00712	7.3245
783	108619.9.peg.4130	Phage integrase							NA	NA	NA	NA	NA	NA	NA	merged.1	373405	374595	+	1191	OK	Yes	Yes	Yes	25	32	#N/A	#N/A		#N/A	#N/A	-0.0740099	1	#N/A	#N/A	#N/A	#N/A	#N/A	#N/A	#N/A	#N/A	#N/A	#N/A	#N/A	#N/A	#N/A	#N/A	#N/A	#N/A
784	STM14_0381.R	Transposase	STM14_0381	STM0325		CDS	Mobile element protein	0	CP001363	369882	370757	-	876	9	16	merged.1	373569	374514	-	946	frameshift	No	Yes	No	29	23	0.0914998	1	4	0.00590623	1	-0.0676556	1	0.0502611	1	-0.0700437	0.999995	5.78944	5.67747	5.81173	5.59032	5.60162	5.91409	5.35345	6.61081	6.82267	6.61273	6.39427	6.79288
785	108619.9.peg.4131	hypothetical protein							NA	NA	NA	NA	NA	NA	NA	merged.1	374592	375416	+	825	OK	Yes	Yes	Yes	19	32	#N/A	#N/A		#N/A	#N/A	-1.12598	8.70482e-09	#N/A	#N/A	#N/A	#N/A	#N/A	#N/A	#N/A	#N/A	#N/A	#N/A	#N/A	#N/A	#N/A	#N/A	#N/A	#N/A
786	MZ1838_Intergen_0276	Intergen							NA	NA	NA	NA	NA	NA	NA	merged.1	375417	375868	+	452	OK	Yes	Yes	Yes	17	8	#N/A	#N/A		#N/A	#N/A	-1.86588	0.000897252	#N/A	#N/A	#N/A	#N/A	#N/A	#N/A	#N/A	#N/A	#N/A	#N/A	#N/A	#N/A	#N/A	#N/A	#N/A	#N/A
787	108619.9.peg.4132	hypothetical protein							NA	NA	NA	NA	NA	NA	NA	merged.1	375869	376003	-	135	OK	Yes	Yes	Yes	0	1	#N/A	#N/A		#N/A	#N/A	-4.65771	3.00456e-06	#N/A	#N/A	#N/A	#N/A	#N/A	#N/A	#N/A	#N/A	#N/A	#N/A	#N/A	#N/A	#N/A	#N/A	#N/A	#N/A
788	MZ1838_Intergen_0277	Intergen							NA	NA	NA	NA	NA	NA	NA	merged.1	376004	376341	+	338	OK	Yes	Yes	Yes	3	9	#N/A	#N/A		#N/A	#N/A	0.14143	0.944456	#N/A	#N/A	#N/A	#N/A	#N/A	#N/A	#N/A	#N/A	#N/A	#N/A	#N/A	#N/A	#N/A	#N/A	#N/A	#N/A
789	108619.9.peg.4133	FIG01047860: hypothetical protein							NA	NA	NA	NA	NA	NA	NA	merged.1	376342	376701	+	360	OK	Yes	Yes	Yes	6	3	#N/A	#N/A		#N/A	#N/A	0.279655	0.694493	#N/A	#N/A	#N/A	#N/A	#N/A	#N/A	#N/A	#N/A	#N/A	#N/A	#N/A	#N/A	#N/A	#N/A	#N/A	#N/A
790	MZ1838_Intergen_0278	Intergen							NA	NA	NA	NA	NA	NA	NA	merged.1	376702	377013	+	312	OK	Yes	Yes	Yes	3	3	#N/A	#N/A		#N/A	#N/A	0.0874463	1	#N/A	#N/A	#N/A	#N/A	#N/A	#N/A	#N/A	#N/A	#N/A	#N/A	#N/A	#N/A	#N/A	#N/A	#N/A	#N/A
791	108619.9.peg.4134	FIG01048080: hypothetical protein							NA	NA	NA	NA	NA	NA	NA	merged.1	377014	377403	+	390	OK	Yes	Yes	Yes	4	3	#N/A	#N/A		#N/A	#N/A	0.294079	0.516754	#N/A	#N/A	#N/A	#N/A	#N/A	#N/A	#N/A	#N/A	#N/A	#N/A	#N/A	#N/A	#N/A	#N/A	#N/A	#N/A
792	108619.9.peg.4135	FIG01047235: hypothetical protein							NA	NA	NA	NA	NA	NA	NA	merged.1	377400	380072	+	2673	OK	Yes	Yes	Yes	16	9	#N/A	#N/A		#N/A	#N/A	0.196212	0.644354	#N/A	#N/A	#N/A	#N/A	#N/A	#N/A	#N/A	#N/A	#N/A	#N/A	#N/A	#N/A	#N/A	#N/A	#N/A	#N/A
793	MZ1838_Intergen_0279	Intergen							NA	NA	NA	NA	NA	NA	NA	merged.1	380073	380472	+	400	OK	Yes	Yes	Yes	2	3	#N/A	#N/A		#N/A	#N/A	0.346884	0.582266	#N/A	#N/A	#N/A	#N/A	#N/A	#N/A	#N/A	#N/A	#N/A	#N/A	#N/A	#N/A	#N/A	#N/A	#N/A	#N/A
794	108619.9.peg.4136	FIG070121: Phage capsid and scaffold protein							NA	NA	NA	NA	NA	NA	NA	merged.1	380473	381234	+	762	OK	Yes	Yes	Yes	10	1	#N/A	#N/A		#N/A	#N/A	0.178694	0.950923	#N/A	#N/A	#N/A	#N/A	#N/A	#N/A	#N/A	#N/A	#N/A	#N/A	#N/A	#N/A	#N/A	#N/A	#N/A	#N/A
795	MZ1838_Intergen_0280	Intergen							NA	NA	NA	NA	NA	NA	NA	merged.1	381235	381383	+	149	OK	Yes	Yes	Yes	1	1	#N/A	#N/A		#N/A	#N/A	0.196602	0.983109	#N/A	#N/A	#N/A	#N/A	#N/A	#N/A	#N/A	#N/A	#N/A	#N/A	#N/A	#N/A	#N/A	#N/A	#N/A	#N/A
796	108619.9.peg.4137	FIG107037: Phage late gene regulator							NA	NA	NA	NA	NA	NA	NA	merged.1	381384	381506	+	123	OK	Yes	Yes	Yes	1	0	#N/A	#N/A		#N/A	#N/A	0.416833	1	#N/A	#N/A	#N/A	#N/A	#N/A	#N/A	#N/A	#N/A	#N/A	#N/A	#N/A	#N/A	#N/A	#N/A	#N/A	#N/A
797	MZ1838_Intergen_0281	Intergen							NA	NA	NA	NA	NA	NA	NA	merged.1	381507	381881	+	375	OK	Yes	Yes	Yes	1	5	#N/A	#N/A		#N/A	#N/A	-1.19905	0.00537645	#N/A	#N/A	#N/A	#N/A	#N/A	#N/A	#N/A	#N/A	#N/A	#N/A	#N/A	#N/A	#N/A	#N/A	#N/A	#N/A
798	108619.9.peg.4138	hypothetical protein							NA	NA	NA	NA	NA	NA	NA	merged.1	381882	383171	+	1290	OK	Yes	Yes	Yes	5	20	#N/A	#N/A		#N/A	#N/A	-0.800184	0.0234952	#N/A	#N/A	#N/A	#N/A	#N/A	#N/A	#N/A	#N/A	#N/A	#N/A	#N/A	#N/A	#N/A	#N/A	#N/A	#N/A
799	108619.9.peg.4139	Sll1503 protein							NA	NA	NA	NA	NA	NA	NA	merged.1	383162	385180	+	2019	OK	Yes	Yes	Yes	5	30	#N/A	#N/A		#N/A	#N/A	-2.00272	0.00123202	#N/A	#N/A	#N/A	#N/A	#N/A	#N/A	#N/A	#N/A	#N/A	#N/A	#N/A	#N/A	#N/A	#N/A	#N/A	#N/A
800	STM14_3336	putative transposase; similar to Escherichia coli IS3 putative transposase (AAC75150.1)	STM14_3336	STM2769		CDS	Mobile element protein	0	CP001363	2931212	2932078	+	867	22	16	merged.1	385116	385790	-	675	frameshift	No	Yes	No	17	18	-0.0816818	1	67	-0.147092	0.83798	0.037256	1	0.139019	1	0.0485042	0.999995	7.55001	7.40311	7.36301	7.43756	7.24609	7.40224	7.26872	7.31469	7.29539	7.01479	6.95145	6.82967
801	MZ1838_Intergen_0282	Intergen							NA	NA	NA	NA	NA	NA	NA	merged.1	385296	385859	+	564	OK	No	No	No	20	10	#N/A	#N/A		#N/A	#N/A	0.0695976	1	#N/A	#N/A	#N/A	#N/A	#N/A	#N/A	#N/A	#N/A	#N/A	#N/A	#N/A	#N/A	#N/A	#N/A	#N/A	#N/A
802	Intergen_2386	Intergen				Intergen		0	CP001363	2932079	2932857	+	779	48	52	merged.1	385859	386637	-	779	OK	No	No	No	10	5	-0.353771	1		-0.296246	0.306507	0.0846785	1	0.450975	1	0.340205	0.999995	8.4572	8.13349	7.7818	8.32205	8.08674	8.56726	7.83757	8.72729	8.41221	8.2681	8.75464	8.38488
803	108619.9.peg.4141	Mobile element protein							NA	NA	NA	NA	NA	NA	NA	merged.1	385860	386723	-	864	OK	No	No	No	10	5	#N/A	#N/A		#N/A	#N/A	0.0846976	1	#N/A	#N/A	#N/A	#N/A	#N/A	#N/A	#N/A	#N/A	#N/A	#N/A	#N/A	#N/A	#N/A	#N/A	#N/A	#N/A
804	STM14_0382	pseudogene; frameshift; putative HSP70 class molecular chaperone	STM14_0382	STM0326	pduG [J]	pseudo		0	CP001363	370609	371314	+	706	8	6	merged.1	386650	387355	+	706	OK	No	No	No	7	1	0.0876993	1	54	0.232052	0.897906	0.311243	0.606463	0.300002	1	0.159028	0.999995	6.57106	6.45891	7.62588	6.49849	6.40215	6.20765	6.61361	6.29142	5.999	6.51345	6.045	6.2304
805	Intergen_0288	Intergen				Intergen		0	CP001363	371315	371423	+	109	3	3	merged.1	387356	387464	+	109	OK	No	No	No	4	0	-0.0175137	1		-0.311988	0.727573	-0.190169	1	-0.061983	1	-0.154535	0.999995	4.3074	4.11737	3.94	4.60719	4.52011	3.90131	4.34686	4.92833	4.99287	4.9617	4.89991	5.03732
806	STM14_0383	putative cytoplasmic protein	STM14_0383	STM0327		CDS/sRNA?	FIG074102: hypothetical protein	0	CP001363	371424	371747	+	324	4	7	merged.1	387465	387788	+	324	OK	No	No	No	2	4	-0.0243975	1	3	-0.0966091	1	-0.306515	0.686574	-0.224215	1	-0.301128	0.999995	5.17528	5.38144	4.4223	5.33982	5.39761	5.01477	5.45699	6.25522	6.30271	6.60471	6.41794	6.31067
807	Intergen_0289	Intergen				Intergen		0	CP001363	371748	372093	+	346	2	10	merged.1	387789	388135	+	347	OK	No	No	No	2	4	-0.221454	1		-0.00711885	1	-0.699421	0.324188	-0.942488	1	-0.517573	0.999995	0.416554	0.416554	0.416554	0.416554	0.416554	0.416554	0.416554	5.30403	5.33649	4.9617	5.54072	5.00551
808	STM14_0384	putative permease; similar to Escherichia coli putative transport protein (AAC74668.1)	STM14_0384	STM0328.s		CDS	putative permease	0	CP001363	371989	373326	+	1338	90	85	merged.1	388103	389368	+	1266	OK	No	No	No	37	39	-0.929221	0.00552274	3	-0.741409	4.225e-07	-1.13304	6.07735e-07	-0.173609	1	-0.254394	0.999995	8.14608	7.63612	7.28625	8.2328	7.49682	7.53753	7.24721	8.32327	7.3003	7.05064	8.2243	7.10946
809	Intergen_0290	Intergen				Intergen		0	CP001363	373327	373457	+	131	2	0	merged.1	389369	389499	+	131	OK	No	No	No	0	0	-1.65863	0.414724		-1.81148	0.242702	-3.15311e-17	1	1.70079	1	1.06466	0.999995	1.79298	1.63918	1.35236	2.37139	0.416554	1.06399	0.416554	0.416554	0.416554	0.416554	0.416554	0.416554
810	STM14_0385	isopropylmalate isomerase large subunit; dehydratase component, catalyzes the isomerization between 2-isopropylmalate and 3-isopropylmalate	STM14_0385	STM0329	leuC [J]	CDS	3-isopropylmalate dehydratase large subunit (EC 4.2.1.33)	Amino Acids and Derivatives,Amino Acids and Derivatives_Branched-chain amino acids,Amino Acids and Derivatives_Branched-chain amino acids_Branched-Chain Amino Acid Biosynthesis,Amino Acids and Derivatives_Branched-chain amino acids_Leucine Biosynthesis	CP001363	373458	374879	+	1422	42	24	merged.1	389500	390921	+	1422	OK	No	No	No	26	10	-0.0203824	1	1	0.14472	0.706555	0.666168	0.782007	1.09591	1	0.938839	0.999995	8.60924	8.74139	8.88731	8.68174	8.84283	8.7782	8.67055	7.33795	6.7528	7.19646	7.11965	7.07157
811	STM14_0386	putative 3-isopropylmalate isomerase; similar to Escherichia coli 3-isopropylmalate isomerase subunit (AAC73182.1); dehydratase; subunit with LeuC	STM14_0386	STM0330	leuD [J]	CDS	3-isopropylmalate dehydratase small subunit (EC 4.2.1.33)	Amino Acids and Derivatives,Amino Acids and Derivatives_Branched-chain amino acids,Amino Acids and Derivatives_Branched-chain amino acids_Branched-Chain Amino Acid Biosynthesis,Amino Acids and Derivatives_Branched-chain amino acids_Leucine Biosynthesis	CP001363	374881	375507	+	627	4	4	merged.1	390923	391549	+	627	OK	No	No	No	0	3	0.164288	1	26	0.160706	0.988703	0.193682	1	0.010648	1	-0.0285525	0.999995	5.28446	5.40184	5.31177	5.25533	5.47753	5.52157	5.4318	5.67674	5.83283	5.93047	5.8325	5.42164
812	Intergen_0291	Intergen				Intergen		0	CP001363	375508	375521	+	14	0	0	merged.1	391550	391563	+	14	OK	No	Yes	No	0	1	-0.0117591	1		3.78541e-17	1	-0.249918	0.979559	-0.25825	1	-0.163146	0.999995	0.416554	0.416554	0.416554	0.416554	0.416554	0.416554	0.416554	0.416554	0.416554	0.416554	0.416554	0.416554
813	STM14_0387	putative fumarylacetoacetate hydrolase; similar to Escherichia coli putative isomerase (AAC74264.1); FAA	STM14_0387	STM0331	hpaG [J]	CDS	Fumarylacetoacetate hydrolase family protein	Metabolism of Aromatic Compounds,Metabolism of Aromatic Compounds_Metabolism of central aromatic intermediates,Metabolism of Aromatic Compounds_Metabolism of Aromatic Compounds - no subcategory,Metabolism of Aromatic Compounds_Metabolism of central aromatic intermediates_Salicylate and gentisate catabolism,Metabolism of Aromatic Compounds_Metabolism of Aromatic Compounds - no subcategory_Gentisat…	CP001363	375522	376400	+	879	4	15	merged.1	391564	392442	+	879	OK	No	No	No	4	2	0.268585	1	26	0.0927957	1	0.257297	0.730189	0.0475224	1	-0.0919135	0.999995	5.11743	4.98172	5.35537	4.7375	5.09383	4.75689	4.88143	6.55234	6.79513	6.54731	6.63543	6.66639
814	STM14_0388	putative hydrolase/acyltransferase	STM14_0388	STM0332		CDS	Putative hydrolase or acyltransferase	0	CP001363	376400	377314	+	915	10	17	merged.1	392442	393356	+	915	OK	No	No	No	4	11	0.135232	1	5	0.133206	0.93875	-0.00585802	1	-0.124353	1	-0.219288	0.999995	7.08279	7.07516	6.84888	6.76614	6.97032	7.38276	7.09501	7.13377	7.23516	7.22811	7.28964	7.44795
815	Intergen_0292	Intergen				Intergen		0	CP001363	377315	377347	+	33	0	0	merged.1	393357	393389	+	33	OK	No	No	No	1	0	0.0249007	1		3.78541e-17	1	-1.5093	0.359983	-0.663982	1	-0.533133	0.999995	0.416554	0.416554	0.416554	0.416554	0.416554	0.416554	0.416554	0.416554	0.416554	0.416554	0.416554	0.416554
816	STM14_0389	putative transcriptional regulator; similar to Escherichia coli putative transcriptional regulator LysR-type (AAC74869.1); LysR family	STM14_0389	STM0333		CDS	Putative LysR family transcriptional regulator	0	CP001363	377348	378313	+	966	30	24	merged.1	393390	394355	+	966	OK	No	No	No	12	3	-0.0471224	1	30	-0.112361	0.959255	0.00680754	1	0.0851371	1	-0.0276925	0.999995	7.52241	7.49614	7.41029	7.66747	7.62519	7.54339	7.35167	7.957	8.15482	7.92602	8.09813	7.67215
817	STM14_0390	putative cytoplasmic protein	STM14_0390	STM0334		CDS	hypothetical protein	0	CP001363	378258	378530	-	273	9	5	merged.1	394300	394572	-	273	OK	No	No	No	3	6	-0.392855	1	13	-0.0127552	1	0.0808678	1	0.469885	1	0.374218	0.999995	6.33763	6.14487	6.37466	6.42303	6.31781	6.46386	6.57959	4.1824	3.05182	3.06776	4.37935	3.08656
818	Intergen_0293	Intergen				Intergen		0	CP001363	378531	379220	+	690	3	44	merged.1	394573	395262	+	690	OK	No	No	No	9	14	-0.348032	1		0.00331547	1	-0.929536	0.0165551	-1.16089	1	-1.03933	0.999995	0.416554	0.416554	0.416554	0.416554	0.416554	0.416554	0.416554	8.20805	8.00056	7.73726	8.2243	7.98507
819	STM14_0391	putative outer membrane protein	STM14_0391	STM0335		CDS	Probable secreted protein	Fur Regulon,GENES WITH GC LESS THAN 40	CP001363	379221	379619	+	399	14	9	merged.1	395263	395661	+	399	OK	No	No	No	2	6	-1.63078	0.328634	1	-0.942177	0.0111705	-2.61987	3.3031e-06	-1.21718	1	-1.1135	0.999995	6.31207	5.85065	4.9909	6.31585	5.55325	5.49763	4.76519	4.07574	1.26614	2.01659	4.37935	1.80021
820	Intergen_0294	Intergen				Intergen		0	CP001363	379620	379665	+	46	7	7	merged.1	395662	395707	+	46	OK	No	No	No	7	8	-1.67757	0.102403		-1.9266	0.0193952	-1.46258	0.0113376	0.273238	1	0.120051	0.999995	4.02225	2.7388	2.31916	4.41285	2.7944	2.35461	2.56024	5.18078	3.52405	2.01659	4.99739	5.06843
821	STM14_0392	putative fimbrial chaparone; similar to Escherichia coli periplasmic chaperone; required for type 1 fimbriae (AAC77272.1)	STM14_0392	STM0336	stbE	CDS	Putative pilus chaperone, PapD family	Adherence Factors-Fimbrial	CP001363	379666	380424	-	759	21	32	merged.1	395708	396466	-	759	OK	No	No	No	19	14	-0.213769	1	12	-0.458906	0.0408206	-0.150392	0.893589	0.0751374	1	-0.0185671	0.999995	6.5273	6.26104	5.764	6.63851	6.22824	6.25125	6.14047	7.78992	7.72936	7.79828	7.84234	7.77948
822	STM14_0393	putative fimbrial usher	STM14_0393	STM0337	stbD	CDS	Putative exported protein precursor	Adherence Factors-Fimbrial	CP001363	380390	381715	-	1326	25	48	merged.1	396432	397757	-	1326	OK	No	No	No	21	28	-0.011022	1	2	0.119097	0.985601	-0.0326089	1	-0.0192066	1	-0.108295	0.999995	7.82766	7.80258	7.69113	7.89861	7.97645	7.88533	8.49007	8.39712	8.35204	8.1601	8.32787	8.14323
823	STM14_0394	putative fimbrial usher; similar to Escherichia coli outer membrane protein; export and assembly of type 1 fimbriae; interrupted (AAC77273.1)	STM14_0394	STM0338	stbC	CDS	outer membrane fimbrial usher protein	Pseudogenes_in_typhi_clade,Adherence Factors-Fimbrial	CP001363	381720	384287	-	2568	23	28	merged.1	397762	400323	-	2562	OK	No	No	No	14	14	0.167555	1	20	0.119107	0.833645	0.0398155	1	-0.0665656	1	-0.168479	0.999995	7.83216	8.0584	8.04404	8.11785	8.10782	7.96169	8.33561	7.89953	8.00658	7.98897	7.84234	8.06824
824	STM14_0395	putative fimbrial chaperone; similar to Escherichia coli probable pilin chaperone PapD (AAC73251.1)	STM14_0395	STM0339	stbB	CDS	Putative fimbrial chaperone	Adherence Factors-Fimbrial	CP001363	384271	385032	-	762	38	29	merged.1	400307	401068	-	762	OK	No	No	No	22	19	-0.257108	1	16	-0.0223275	1	-0.754685	8.57246e-05	-0.559386	1	-0.63281	0.999995	8.25741	8.12431	8.10277	8.21799	8.08249	8.21024	8.53217	6.21808	5.58192	5.56775	6.29552	5.39734
825	Intergen_0295	Intergen				Intergen		0	CP001363	385033	385093	+	61	9	1	merged.1	401069	401129	+	61	OK	No	No	No	1	0	-0.880087	0.793273		-0.913561	0.0010644	-0.664043	0.610961	0.29188	1	0.205586	0.999995	5.94721	5.31848	4.9909	6.07418	5.19186	5.23347	4.80499	0.416554	0.416554	0.416554	0.416554	0.416554
826	STM14_0396	putative fimbrial major subunit; similar to Escherichia coli major type 1 subunit fimbrin; pilin (AAC77270.1)	STM14_0396	STM0340	stbA	CDS	Fimbrial protein precursor	Salmonella_Island_STM0340-STM0348,Adherence Factors-Fimbrial	CP001363	385094	385630	-	537	65	41	merged.1	401130	401666	-	537	OK	No	No	No	35	33	-0.850366	0.007926	16	-0.734501	4.58689e-06	-0.549591	0.0116546	0.306458	1	0.221881	0.999995	8.51436	8.00941	7.58526	8.55197	7.7538	7.92626	7.64818	7.02331	6.18029	6.0651	6.91033	6.05507
827	Intergen_0296	Intergen				Intergen		0	CP001363	385631	385732	+	102	0	3	merged.1	401667	401768	+	102	OK	No	No	No	0	3	-1.65679	1		0.0313005	1	-1.50678	0.10832	0.220591	1	-0.748724	0.999995	0.416554	0.416554	0.416554	0.416554	0.416554	0.416554	0.416554	1.39435	0.416554	0.416554	0.416554	1.03614
828	STM14_0397	hypothetical protein	STM14_0397			CDS	hypothetical protein	0	CP001363	385733	385843	-	111	0	1	merged.1	401769	401879	-	111	OK	No	No	No	4	2	0.0180097	1	17	3.78541e-17	1	-3.96078	3.23489e-06	-3.66594	1	-2.71027	0.7777	0.416554	0.416554	0.416554	0.416554	0.416554	0.416554	0.416554	0.416554	0.416554	0.416554	0.416554	0.416554
829	Intergen_0297	Intergen				Intergen		0	CP001363	385844	386263	+	420	1	6	merged.1	401880	402298	+	419	OK	No	No	No	2	6	-1.31649	0.222117		-2.43067	0.463241	-3.59917	2.81231e-09	-2.33628	0.32573	-1.62715	0.72312	0.416554	0.416554	0.416554	1.07222	0.416554	0.416554	0.416554	4.01929	3.45532	3.32361	4.33031	2.82022
830	STM14_0397.P	XXX	0			sRNA_cand		0	CP001363	386191	386241	+	51	0	4	merged.1	402226	402276	+	51	OK	No	No	No	0	0	-1.82005	0.00102174	1	0.015391	1	-3.15311e-17	1	1.77148	1	1.584	0.999995	0.416554	0.416554	0.416554	0.416554	0.416554	0.416554	0.416554	3.62451	2.18461	2.63587	3.79243	1.46818
831	STM14_0398	putative inner membrane protein	STM14_0398	STM0341		CDS	Possible transmembrane regulator	GENES WITH GC LESS THAN 40,Pseudogenes_in_typhi_clade,Salmonella_Island_STM0340-STM0348	CP001363	386264	387028	+	765	18	80	merged.1	402299	403063	+	765	OK	No	No	No	10	48	-1.44035	0.0267664	17	-1.57341	5.43333e-06	-1.74211	4.95307e-10	-0.211534	1	-0.263609	0.999995	5.61227	3.78615	3.54751	5.39352	4.11623	4.44266	4.11323	7.7384	7.2197	6.36948	7.95178	6.87438
832	STM14_0399	putative periplasmic protein	STM14_0399			CDS	Putative inner membrane protein	0	CP001363	387001	387501	+	501	45	26	merged.1	403036	403536	+	501	OK	No	No	No	25	24	-1.67541	0.000187809	52	-1.67463	3.9273e-10	-0.999058	0.000987489	0.663537	1	0.5793	0.999995	7.43037	6.24984	5.47877	7.66201	6.06536	5.98468	5.57678	6.15399	4.91822	3.72961	6.20319	4.93972
833	Intergen_0298	Intergen				Intergen		0	CP001363	387502	387800	+	299	22	24	merged.1	403537	403837	+	301	OK	No	No	No	10	12	-1.4513	0.0256626		-0.908485	0.00102296	-0.753732	0.0320575	0.910747	1	0.805101	0.999995	6.99716	6.43932	6.20632	7.20955	6.34648	6.08448	5.90442	6.24295	4.50738	4.04608	6.07508	4.68249
834	MZ1838_Intergen_0292	Intergen							NA	NA	NA	NA	NA	NA	NA	merged.1	403537	403861	+	325	OK	No	No	No	10	12	#N/A	#N/A		#N/A	#N/A	-0.753736	0.0320575	#N/A	#N/A	#N/A	#N/A	#N/A	#N/A	#N/A	#N/A	#N/A	#N/A	#N/A	#N/A	#N/A	#N/A	#N/A	#N/A
835	STM14_0400.RJ	Putative rtn protein	STM14_0400	STM0343	rtn [R]	CDS	diguanylate cyclase/phosphodiesterase (GGDEF & EAL domains) with PAS/PAC sensor(s)	Stress Response,Stress Response_Stress Response - no subcategory,Stress Response_Stress Response - no subcategory_Bacterial hemoglobins,Genes Regulated by SsrA-SssrB TCS,Salmonella_Island_STM0340-STM0348	CP001363	387825	389375	+	1551	65	107	merged.1	403862	405412	+	1551	OK	No	No	No	57	65	-0.301525	0.875136	2	-0.403083	0.00178631	-0.133188	1	0.190523	1	0.0853191	0.999995	8.70073	8.28937	8.08346	8.66273	8.29225	8.47832	8.28726	9.6328	9.38533	9.36447	9.65867	9.3633
836	Intergen_0299	Intergen				Intergen		0	CP001363	389376	389474	+	99	2	6	merged.1	405413	405509	+	97	OK	No	No	No	0	5	-0.89156	1		-2.40773	0.289153	-0.0640375	1	0.842386	1	0.514393	0.999995	1.79298	0.947193	0.416554	0.416554	0.416554	0.416554	0.416554	5.81579	5.42901	5.73867	5.68424	5.49219
837	STM14_0401	putative response regulator	STM14_0401	STM0344		CDS	Possible transmembrane regulator	Salmonella_Island_STM0340-STM0348	CP001363	389475	390218	+	744	21	93	merged.1	405510	406253	+	744	OK	No	No	No	9	43	-0.19308	1	7	-0.160374	1	-1.95034	0.000553472	-0.968209	1	-0.942189	0.999995	4.63058	4.64789	4.57762	4.46394	4.36064	4.10518	4.11323	9.55179	9.38418	9.39733	9.64995	9.46911
838	STM14_0402	putative inner membrane protein	STM14_0402	STM0345		CDS	Putative inner membrane protein	GENES WITH GC LESS THAN 40,Salmonella_Island_STM0340-STM0348	CP001363	390191	390679	+	489	17	57	merged.1	406226	406714	+	489	OK	No	No	No	9	26	-0.8354	1	11	-0.890593	0.000461424	-1.65993	2.82055e-05	-0.58097	1	-0.544399	0.999995	5.50355	4.86906	4.81471	5.88092	5.15992	4.44266	4.84372	8.34065	7.76174	7.54538	8.2243	7.88375
839	Intergen_0300	Intergen				Intergen		0	CP001363	390680	390801	+	122	5	5	merged.1	406715	406836	+	122	OK	No	No	No	5	4	-1.64207	0.115342		-1.33834	0.00241499	-1.53424	0.0188469	0.327126	1	0.233356	0.999995	4.40735	3.51377	3.00663	4.24771	3.2232	2.72825	2.89126	3.07922	2.48967	1.5664	3.27534	2.29711
840	STM14_0403	hypothetical protein	STM14_0403			CDS	hypothetical protein	0	CP001363	390802	390939	-	138	27	1	merged.1	406837	406974	-	138	OK	No	No	No	12	5	-0.0394584	1	1	-0.0369104	1	-1.23674	0.000432002	-1.79091	1	-1.47496	0.999995	7.43037	7.36727	7.24629	7.36549	7.29102	7.61189	7.2969	0.416554	0.416554	0.416554	0.416554	0.416554
841	Intergen_0301	Intergen				Intergen		0	CP001363	390940	391080	+	141	1	5	merged.1	406975	407115	+	141	OK	No	No	No	0	3	-3.04617	0.251253		-0.106347	1	-2.65789	0.0596662	0.74199	1	0.233898	0.999995	0.416554	0.416554	0.416554	0.416554	0.416554	0.416554	0.416554	0.416554	0.416554	0.416554	1.77467	0.416554
842	STM14_0404	putative outer membrane protein; similar to ail and ompX	STM14_0404	STM0346	rcK [J]_1	CDS	Attachment invasion locus protein precursor	Salmonella_Island_STM0340-STM0348	CP001363	391081	391605	+	525	28	24	merged.1	407116	407640	+	525	OK	No	No	No	22	20	-2.83017	0.000263122	36	-1.92529	2.78096e-13	-3.88652	1.33689e-11	-1.41136	1	-1.25614	0.999995	6.28605	4.38656	4.46273	6.30188	4.8752	4.3387	3.98051	4.1824	1.79727	0.416554	4.33031	1.46818
843	Intergen_0302	Intergen				Intergen		0	CP001363	391606	391748	+	143	4	4	merged.1	407641	407783	+	143	OK	No	No	No	2	2	-1.85952	1		-2.09966	1.01974e-07	-2.07606	0.217951	-1.76415	1	1.2049	0.999995	4.78721	3.07986	3.11205	4.46394	2.18151	2.35461	2.56024	0.416554	0.416554	0.416554	0.416554	0.416554
844	STM14_0405	putative response regulator	STM14_0405	STM0347		CDS	Possible transcriptionl regulator	GENES WITH GC LESS THAN 40,Salmonella_Island_STM0340-STM0348	CP001363	391749	392390	+	642	26	24	merged.1	407784	408425	+	642	OK	No	No	No	13	9	-1.08378	0.104588	36	-0.569585	0.0398852	-1.40685	1.399e-05	-0.362165	1	-0.435075	0.999995	7.22655	6.87091	6.5907	7.37219	6.61737	6.70246	6.87896	5.28021	4.1203	2.75655	5.05889	3.83012
845	Intergen_0303	Intergen				Intergen		0	CP001363	392391	392400	+	10	0	1	merged.1	408426	408435	+	10	OK	No	Yes	No	0	1	-3.03826	0.0398119		0.0601617	1	-2.587	0.000571795	0.496116	1	-0.544229	0.999995	0.416554	0.416554	0.416554	0.416554	0.416554	0.416554	0.416554	2.55179	0.903004	0.416554	1.44678	1.03614
846	STM14_0406	putative inner membrane protein	STM14_0406	STM0348		CDS	Probable secreted protein	GENES WITH GC LESS THAN 40,Salmonella_Island_STM0340-STM0348	CP001363	392401	392625	+	225	13	10	merged.1	408436	408660	+	225	OK	No	No	No	5	11	-0.433531	1	36	-0.000461689	1	-0.493654	0.17127	-0.0854804	1	-0.162391	0.999995	7.40036	7.36727	7.19921	7.40524	7.46449	7.67729	7.28288	6.3612	5.72016	5.2144	6.28268	5.76337
847	Intergen_0304	Intergen				Intergen		0	CP001363	392626	392682	+	57	1	0	merged.1	408661	408717	+	57	OK	No	No	No	0	0	0.16894	1		0.092898	1	-3.15311e-17	1	-0.11934	1	-0.00805119	0.999995	2.9498	2.6045	3.21029	3.59524	3.90123	4.22666	2.73522	0.416554	0.416554	0.416554	0.416554	0.416554
848	STM14_0407.J	putative outer membrane lipoprotein	STM14_0407	STM0349	cycH [D]	CDS	Putative outer membrane lipoprotein	0	CP001363	392659	393042	+	384	16	1	merged.1	408694	409077	+	384	OK	No	No	No	13	4	-0.200847	1	54	0.0747059	1	-0.645636	0.0284135	-0.745415	1	-0.794337	0.999995	7.40036	7.43809	7.49556	7.40524	7.45136	7.54922	7.46158	0.986754	0.416554	0.416554	1.77467	0.416554
849	Intergen_0305	Intergen				Intergen		0	CP001363	393043	393111	+	69	2	0	merged.1	409078	409146	+	69	OK	No	No	No	1	1	-0.119355	1		-0.131389	1	-0.313944	0.854862	-0.053412	1	-0.0963299	0.999995	4.2	4.34504	4.20121	4.7375	3.90123	4.58578	4.72427	0.416554	0.416554	0.416554	0.416554	0.416554
850	STM14_0408.J	homology to outer membrane efflux protein	STM14_0408	STM0350.S	cmeC [R]	CDS	RND efflux system, outer membrane lipoprotein CmeC	Virulence Disease and Defense,Virulence Disease and Defense_Resistance to antibiotics and toxic compounds,Virulence Disease and Defense_Resistance to antibiotics and toxic compounds_Multidrug Resistance Efflux Pumps	CP001363	393112	394623	-	1512	7	15	merged.1	409147	410637	-	1491	OK	No	No	No	10	4	0.0703896	1	2	0.00131467	1	0.0359091	1	0.0326577	1	-0.0880409	0.999995	6.5273	6.5891	6.75434	6.35698	6.28857	6.19281	6.2309	7.53199	7.8514	7.46352	7.5949	7.71703
851	Intergen_0306	Intergen				Intergen		0	CP001363	394570	394585	+	16	0	0	merged.1	410605	410620	+	16	OK	No	No	No	0	0	8.43857e-17	1		3.78541e-17	1	-3.15311e-17	1	-1.12095e-17	1	0.195037	0.999995	0.416554	0.416554	0.416554	0.416554	0.416554	0.416554	0.416554	0.416554	0.416554	0.416554	0.416554	0.416554
852	STM14_0409	putative cation efflux system protein; similar to Escherichia coli integral transmembrane protein; acridine resistance (AAC76298.1)	STM14_0409	STM0351	mexF [J]	CDS	RND efflux system, inner membrane transporter CmeB	Virulence Disease and Defense,Virulence Disease and Defense_Resistance to antibiotics and toxic compounds,Virulence Disease and Defense_Resistance to antibiotics and toxic compounds_Multidrug Resistance Efflux Pumps	CP001363	394586	397753	-	3168	22	18	merged.1	410621	413788	-	3168	OK	No	No	No	12	17	0.0927173	1	16	0.0329015	1	0.693814	0.245483	0.574612	1	0.469912	0.999995	8.27074	8.45221	8.43541	8.26557	8.21663	8.22853	8.1	7.10694	6.94051	7.52428	7.06073	7.272
853	STM14_0410.R	Membrane fusion protein of RND family multidrug efflux pump; Multidrug Resistance Efflux Pumps	STM14_0410	STM0352.S	mtrC [J]	CDS	Multidrug efflux membrane fusion protein MexE	GENES_WITH GC GREATER THAN 60	CP001363	397750	398976	-	1227	8	9	merged.1	413785	415011	-	1227	OK	No	No	No	10	5	0.357811	1	16	0.360385	0.333008	0.238592	0.839103	-0.0478295	1	-0.152987	0.999995	6.23255	6.50677	6.37466	6.00686	6.54502	6.25125	6.65774	6.03092	6.68687	6.41603	6.14765	6.34919
854	STM14_0410.J	hypothetical protein	0			CDS		0	CP001363	398927	399145	+	219	2	3	merged.1	414962	415180	+	219	OK	No	No	No	1	3	0.0364278	1	16	0.149228	1	0.304918	0.558062	0.244522	1	0.179174	0.999995	4.92849	5.20702	5.35537	4.7375	4.46889	5.14377	4.3998	4.07574	3.30717	3.24326	3.79243	3.08656
855	Intergen_0307	Intergen				Intergen		0	CP001363	398956	399119	+	164	2	3	merged.1	414991	415154	+	164	OK	No	No	No	1	3	0.0364278	1		0.149229	1	0.304911	0.558062	0.244522	1	0.179174	0.999995	4.92849	5.20702	5.35537	4.7375	4.46889	5.14377	4.3998	4.07574	3.30717	3.24326	3.79243	3.08656
856	STM14_0411	hypothetical protein	STM14_0411			CDS	hypothetical protein	0	CP001363	399120	399233	+	114	2	1	merged.1	415155	415268	+	114	OK	No	No	No	0	0	0.124544	1	16	0.438409	0.654664	-3.15311e-17	1	-0.108768	1	-0.0290604	0.999995	4.54538	4.57793	4.87586	4.30488	4.30331	5.42334	4.80499	3.62451	4.28778	3.78741	4.27954	3.50572
857	Intergen_0308	Intergen				Intergen		0	CP001363	399234	399252	+	19	0	0	merged.1	415269	415287	+	19	OK	No	Yes	No	0	0	8.43857e-17	1		3.78541e-17	1	-3.15311e-17	1	-1.12095e-17	1	0.195037	0.999995	0.416554	0.416554	0.416554	0.416554	0.416554	0.416554	0.416554	0.416554	0.416554	0.416554	0.416554	0.416554
858	STM14_0412	putative cation transport ATPase; similar to Escherichia coli putative ATPase (AAC73586.1)	STM14_0412	STM0353	pacS [J]	CDS	Lead, cadmium, zinc and mercury transporting ATPase (EC 3.6.3.3) (EC 3.6.3.5); Copper-translocating P-type ATPase (EC 3.6.3.4)	Virulence Disease and Defense,Membrane Transport,Virulence Disease and Defense_Resistance to antibiotics and toxic compounds,Membrane Transport_Cation transporters,Virulence Disease and Defense_Resistance to antibiotics and toxic compounds_Copper homeostasis,Membrane Transport_Cation transporters_Copper Transport System,GENES_WITH GC GREATER THAN 60	CP001363	399253	401541	+	2289	21	27	merged.1	415288	417591	+	2304	OK	No	No	No	11	14	0.223115	1	14	0.302863	0.161697	0.16277	0.789888	-0.0525759	1	-0.139779	0.999995	7.62977	7.77157	8.02392	7.59483	7.83696	8.10326	7.76376	7.71638	7.88445	7.85345	7.57398	7.69725
859	Intergen_0309	Intergen				Intergen		0	CP001363	401542	401552	+	11	1	1	merged.1	417577	417587	+	11	OK	No	Yes	No	0	0	0.471327	1		0.250816	1	-3.15311e-17	1	-0.478311	1	-0.351231	0.999995	3.58346	4.01518	3.38873	3.59524	3.2232	3.90131	4.17528	4.1824	4.66787	4.26535	2.63322	4.31836
860	STM14_0413	putative transcriptional regulator; similar to Escherichia coli putative transcriptional regulator (AAC73589.1)	STM14_0413	STM0354	hmrR [J]	CDS	Cu(I)-responsive transcriptional regulator	Virulence Disease and Defense,Virulence Disease and Defense_Resistance to antibiotics and toxic compounds,Virulence Disease and Defense_Resistance to antibiotics and toxic compounds_Copper homeostasis	CP001363	401553	402017	+	465	5	6	merged.1	417588	418052	+	465	OK	No	No	No	2	3	0.0338182	1	17	0.206979	0.931177	0.0907242	1	0.0695205	1	-0.0213208	0.999995	4.92849	5.08622	5.26682	5.19612	5.28365	5.04812	5.62204	5.39557	5.33649	5.2144	5.40519	5.15795
861	STM14_0413.J	conserved hypothetical protein	0			CDS		0	CP001363	401866	402387	-	522	4	6	merged.1	417901	418422	-	522	OK	No	No	No	1	2	0.13902	1	13	0.0728999	1	0.0569234	1	-0.0611196	1	-0.145945	0.999995	5.33611	5.7745	5.51766	5.49528	5.39761	5.23347	5.40615	6.25522	6.49476	6.01758	6.10455	6.49374
862	Intergen_0310	Intergen				Intergen		0	CP001363	402018	402094	+	77	2	1	merged.1	418053	418129	+	77	OK	No	No	No	0	0	0.0290967	1		0.260235	0.851401	-3.15311e-17	1	0.0156544	1	0.0117658	0.999995	5.56976	6.03166	5.4388	5.39352	5.71587	5.94981	5.4318	0.986754	0.416554	2.19805	2.26689	1.46818
863	STM14_0414	putative copper chaperone	STM14_0414	STM0355		CDS	Putative copper chaperone	0	CP001363	402095	402289	+	195	1	0	merged.1	418130	418324	+	195	OK	No	No	No	0	0	0.0844166	1	10	-0.033734	1	-3.15311e-17	1	-0.0324801	1	0.054952	0.999995	3.89028	3.72272	2.89289	3.84695	4.52011	4.28377	3.90926	0.416554	0.416554	0.416554	0.416554	0.416554
864	STM14_0415	putative metal-binding transport protein	STM14_0415			CDS?	hypothetical protein	0	CP001363	402243	402422	+	180	1	2	merged.1	418278	418457	+	180	OK	No	No	No	0	0	-0.29816	1	10	-0.833995	0.489864	-3.15311e-17	1	0.263274	1	0.32113	0.999995	3.07666	2.10489	2.13131	2.57103	1.09432	1.84905	3.03205	4.32893	5.01692	4.1816	4.27954	4.26563
865	STM14_0415.J2	conserved hypothetical protein	0			CDS?		0	CP001363	402396	402488	-	93	0	0	merged.1	418431	418523	-	93	OK	No	No	No	0	1	-0.00796202	1	15	3.78541e-17	1	0.97979	0.69127	1.15462	1	0.921283	0.999995	0.416554	0.416554	0.416554	0.416554	0.416554	0.416554	0.416554	0.416554	0.416554	0.416554	0.416554	0.416554
866	Intergen_0311	Intergen				Intergen		0	CP001363	402423	402581	+	159	3	0	merged.1	418458	418615	+	158	OK	No	No	No	1	0	0.260319	1		0.302648	0.624745	1.0006	0.673086	1.04371	1	0.589342	0.999995	6.23255	6.21569	6.57235	5.95423	6.1971	6.64913	6.2309	0.416554	0.416554	0.416554	0.416554	0.416554
867	STM14_0416.J	hypothetical protein	0			CDS?		0	CP001363	402491	402589	-	99	1	5	merged.1	418526	418623	-	98	OK	No	No	No	0	0	0.345883	1	15	0.463501	0.912772	-3.15311e-17	1	-0.400186	1	-0.201613	0.999995	2.48436	2.6045	2.48535	1.86336	2.41593	3.02475	2.12993	6.30329	6.38817	6.67531	6.10455	6.21657
868	STM14_0416	putative inner membrane protein; similar to Escherichia coli putative transport protein (AAC77235.1)	STM14_0416	STM0356	nanT [J]	CDS	Putative metabolite transport protein	0	CP001363	402582	403835	+	1254	22	14	merged.1	418616	419869	+	1254	OK	No	No	No	5	4	0.0422551	1	1	-0.0896474	1	-0.00871971	1	-0.010943	1	-0.108949	0.999995	7.62459	7.57008	7.59439	7.61757	7.66556	7.33628	7.44278	7.01612	7.49264	7.30928	7.27675	7.31804
869	Intergen_0312	Intergen				Intergen		0	CP001363	403836	404023	+	188	0	0	merged.1	419870	420057	+	188	OK	No	No	No	1	2	-0.00581576	1		3.78541e-17	1	-0.461115	0.710843	-1.319	1	-0.317314	0.999995	0.416554	0.416554	0.416554	0.416554	0.416554	0.416554	0.416554	0.416554	0.416554	0.416554	0.416554	0.416554
870	STM14_0417.J	hypothetical protein	0			CDS?		0	CP001363	403901	404047	-	147	0	0	merged.1	419935	420081	-	147	OK	No	No	No	2	1	0.0227761	1	22	3.78541e-17	1	-0.443886	0.737769	-1.34277	1	-0.323352	0.999995	0.416554	0.416554	0.416554	0.416554	0.416554	0.416554	0.416554	0.416554	0.416554	0.416554	0.416554	0.416554
871	STM14_0417	DNA methylase; type III restriction-modification system; methyltransferase (SW:T3MO_SALTY); restriction system	STM14_0417	STM0357	mod	CDS	Type III restriction-modification system methylation subunit (EC 2.1.1.72)	DNA Metabolism,DNA Metabolism_DNA Metabolism - no subcategory,DNA Metabolism_DNA Metabolism - no subcategory_Restriction-Modification System,Genes Regulated by SsrA-SssrB TCS	CP001363	404024	405982	+	1959	28	34	merged.1	420058	422016	+	1959	OK	No	No	No	19	18	-0.180793	1	4	-0.227616	0.290884	0.154051	0.959441	0.387754	1	0.306638	0.999995	8.01755	7.83293	7.8405	8.12581	7.88171	7.87142	7.81825	7.8067	7.7184	7.85345	7.9679	7.75099
872	Intergen_0313	Intergen				Intergen		0	CP001363	405983	405988	+	6	0	0	merged.1	422017	422022	+	6	OK	No	Yes	No	0	0	8.43857e-17	1		3.78541e-17	1	-3.15311e-17	1	-1.12095e-17	1	0.195037	0.999995	0.416554	0.416554	0.416554	0.416554	0.416554	0.416554	0.416554	0.416554	0.416554	0.416554	0.416554	0.416554
873	STM14_0418	DNA restriction enzyme; type III restriction-modification system enzyme (SW:T3RE_SALTY); DNA helicase	STM14_0418	STM0358.S	res	CDS	Type III restriction-modification system StyLTI enzyme res (EC 3.1.21.5)	DNA Metabolism,DNA Metabolism_DNA Metabolism - no subcategory,DNA Metabolism_DNA Metabolism - no subcategory_Restriction-Modification System	CP001363	405989	408964	+	2976	66	109	merged.1	422023	424998	+	2976	OK	No	No	No	35	42	-0.0382063	1	4	-0.141929	0.470291	0.0806261	1	0.134914	1	0.0420954	0.999995	9.32945	9.26975	9.25843	9.45311	9.17794	9.28423	9.25214	10.0094	10.0418	10.1406	9.992	10.0017
874	Intergen_0314	Intergen				Intergen		0	CP001363	408965	409083	+	119	6	14	merged.1	424999	425117	+	119	OK	No	No	No	5	7	-0.670641	0.811196		-1.44547	4.08092e-07	0.115673	1	0.774409	1	0.645755	0.999995	5.14664	4.16586	4.29375	5.33982	3.97651	3.37939	3.03205	7.23638	7.28552	7.12539	6.94332	6.74553
875	STM14_0419.J	hypothetical protein	STM14_0419			CDS	hypothetical protein	0	CP001363	409051	409218	+	168	8	9	merged.1	425085	425252	+	168	OK	No	No	No	2	8	-1.16771	0.223094	2	-1.59251	9.52483e-07	-0.0682667	1	1.19005	1	1.0725	0.999995	5.38596	4.57793	3.69054	5.74293	4.04806	3.97252	3.75527	5.98744	6.31246	5.87822	6.07508	5.34747
876	STM14_0420	hypothetical protein	STM14_0420			CDS	hypothetical protein	0	CP001363	409118	409237	-	120	2	2	merged.1	425152	425271	-	120	OK	No	No	No	2	1	-0.892976	1	12	-0.0602295	1	0.317465	0.981171	1.26973	1	0.995247	0.999995	3.07666	3.58684	3.47031	4.30488	3.45145	4.16719	3.98051	3.96055	3.82579	2.50416	4.22692	3.08656
877	MZ1838_Intergen_0308	Intergen							NA	NA	NA	NA	NA	NA	NA	merged.1	425253	425492	+	240	OK	No	No	No	2	8	#N/A	#N/A		#N/A	#N/A	-0.0215098	1	#N/A	#N/A	#N/A	#N/A	#N/A	#N/A	#N/A	#N/A	#N/A	#N/A	#N/A	#N/A	#N/A	#N/A	#N/A	#N/A
878	STM14_0421	putative cytoplasmic protein	STM14_0421	STM0359		CDS	hypothetical protein	Genes Repressedby Qse TCS	CP001363	409241	409342	+	102	5	11	merged.1	425275	425376	+	102	OK	No	No	No	0	8	-0.517327	1	2	-0.548473	0.185278	0.0596082	1	0.574361	1	0.493205	0.999995	4.50082	4.54163	4.15262	5.10248	4.56958	3.97252	4.17528	7.10694	6.90874	7.08562	6.95954	6.89188
879	Intergen_0315	Intergen				Intergen		0	CP001363	409343	409458	+	116	3	2	merged.1	425377	425492	+	116	OK	No	No	No	1	0	-0.205254	1		-0.27916	0.861426	-2.06176	0.226223	-1.79677	1	-0.219257	0.999995	4.58861	4.30229	4.78313	4.96736	4.61741	4.10518	4.68215	4.73157	4.78453	4.68586	4.75877	4.79839
880	STM14_0422	cytochrome BD2 subunit I; similar to Escherichia coli probable third cytochrome oxidase, subunit I (AAC74063.1)	STM14_0422	STM0360	qxtA [J]	CDS	putative Cytochrome bd2, subunit I	Respiration,Respiration_Electron accepting reactions,Respiration_Electron accepting reactions_Terminal cytochrome d ubiquinol oxidases,Respiration_Electron accepting reactions_Terminal cytochrome oxidases,Genes Repressedby Qse TCS	CP001363	409459	410862	+	1404	22	24	merged.1	425493	426896	+	1404	OK	No	No	No	12	11	0.0016293	1	2	0.149462	0.888455	0.122085	1	0.239625	1	0.141359	0.999995	7.41844	7.67853	7.46604	7.4629	7.63684	7.51386	7.62056	7.33795	7.03775	7.75548	7.44169	7.24502
881	STM14_0423	cytochrome BD2 subunit II; similar to Escherichia coli cytochrome d terminal oxidase polypeptide subunit II (AAC73828.1)	STM14_0423	STM0361	cydB [J]_1	CDS	putative Cytochrome bd2, subunit II	Respiration,Respiration_Electron accepting reactions,Respiration_Electron accepting reactions_Terminal cytochrome d ubiquinol oxidases,Respiration_Electron accepting reactions_Terminal cytochrome oxidases,Genes Repressedby Qse TCS	CP001363	410859	411869	+	1011	17	8	merged.1	426893	427903	+	1011	OK	No	No	No	9	8	0.0252756	1	2	0.0712439	1	0.14997	0.940821	0.144703	1	0.0627366	0.999995	7.55546	7.5103	7.40511	7.30372	7.49682	7.60631	7.49237	6.62033	6.44244	6.53892	6.42963	6.58265
882	Intergen_0316	Intergen				Intergen		0	CP001363	411870	411885	+	16	0	0	merged.1	427904	427919	+	16	OK	No	Yes	No	0	0	8.43857e-17	1		3.78541e-17	1	-3.15311e-17	1	-1.12095e-17	1	0.195037	0.999995	0.416554	0.416554	0.416554	0.416554	0.416554	0.416554	0.416554	0.416554	0.416554	0.416554	0.416554	0.416554
883	STM14_0424	putative cytoplasmic protein	STM14_0424	STM0362		CDS	putative cytoplasmic protein	Pseudogenes_in_typhi_clade,Pseudogenes_gained_at_sendai_paratyphi_A_node	CP001363	411886	412110	+	225	1	3	merged.1	427920	428138	+	219	OK	No	No	No	0	0	0.296382	1	2	0.319428	0.998919	-3.15311e-17	1	-0.313999	1	-0.189801	0.999995	4.2	4.42692	3.54751	3.76783	4.2436	4.49197	4.23477	5.12837	4.89246	6.27161	4.60231	4.15402
884	STM14_0425.J2	hypothetical protein	0			CDS?		0	CP001363	411972	412226	-	255	5	4	merged.1	428006	428261	-	256	OK	No	No	No	0	0	0.342058	1	5	0.381521	0.370077	-3.15311e-17	1	-0.314493	1	-0.238053	0.999995	6.53837	6.73286	7.27495	6.44862	6.61737	6.63822	6.91578	4.95866	5.04057	4.68586	4.33031	4.68249
885	Intergen_0317	Intergen				Intergen		0	CP001363	412111	412205	+	95	3	3	merged.1	428146	428240	+	95	OK	No	No	No	0	0	0.369239	1		0.436644	0.596247	-3.15311e-17	1	-0.40252	1	-0.249506	0.999995	4.08397	4.01518	4.20121	3.29013	3.45145	4.28377	4.59403	5.73046	6.09249	5.9559	5.8325	6.15991
886	STM14_0425	putative transcriptional regulator; putative XylS/AraC transcriptional activator (gi|3094022); AraC family	STM14_0425	STM0363		CDS	Transcriptional regulator, AraC family	Fur Regulon	CP001363	412206	413210	+	1005	10	15	merged.1	428241	429245	+	1005	OK	No	No	No	7	7	0.144493	1	19	0.187501	0.766573	0.236572	0.553525	0.108197	1	0.0143615	0.999995	6.53837	6.84135	6.91593	6.64959	6.82513	6.52435	6.76252	7.03759	7.28057	7.09137	7.31507	7.21752
887	STM14_0425.J3	hypothetical protein	0			CDS		0	CP001363	413147	413308	-	162	2	2	merged.1	429182	429343	-	162	OK	No	No	No	1	0	0.30597	1	21	-0.160263	1	0.0471478	1	-0.22386	1	-0.278443	0.999995	2.8107	2.6045	1.91528	1.86336	1.09432	3.02475	1.85455	3.28474	3.87924	4.13783	3.37543	2.66601
888	Intergen_0318	Intergen				Intergen		0	CP001363	413211	413355	+	145	1	2	merged.1	429246	429390	+	145	OK	No	No	No	0	1	0.438411	1		0.522538	0.728445	0.0232696	1	-0.43874	1	-0.382605	0.999995	3.19327	3.78615	4.10233	3.04372	2.61754	3.15289	3.58286	2.70279	2.48967	1.80899	1.77467	1.03614
889	STM14_0426	ferrioxamine receptor; ferrioxamine B receptor precursor (SW:FOXA_SALTY)	STM14_0426	STM0364	foxA	CDS	Ferrichrome-iron receptor	Fur Regulon	CP001363	413356	415464	+	2109	43	19	merged.1	429391	431499	+	2109	OK	No	No	No	13	9	0.0521633	1	19	0.087681	1	0.235417	0.58262	0.203922	1	0.106325	0.999995	8.59871	8.57177	8.56871	8.34948	8.61442	8.59573	8.51428	7.26093	7.06683	7.30928	7.34624	7.10196
890	Intergen_0319	Intergen				Intergen		0	CP001363	415465	415504	+	40	1	0	merged.1	431500	431539	+	40	OK	No	No	No	0	0	0.755078	1		0.700385	0.839537	-3.15311e-17	1	-0.707253	1	-0.425447	0.999995	2.48436	2.7388	1.91528	1.86336	3.09393	2.12386	3.67164	0.416554	0.416554	0.416554	0.416554	0.416554
891	STM14_0427	putative transport protein; similar to Escherichia coli putative cytochrome subunit of dehydrogenase (AAC73431.1)	STM14_0427	STM0365	yahN	CDS	Threonine efflux protein	0	CP001363	415505	416137	-	633	16	8	merged.1	431540	432172	-	633	OK	No	No	No	4	6	0.0323382	1	24	0.120421	0.993651	0.0724286	1	0.0615061	1	-0.0286901	0.999995	6.84505	7.07516	6.91593	6.85495	6.80462	7.04567	7.04603	6.00208	5.59795	5.96845	6.24348	6.3618
892	Intergen_0320	Intergen				Intergen		0	CP001363	416138	416368	+	231	2	5	merged.1	432173	432403	+	231	OK	No	No	No	5	4	-0.504007	1		-1.24546	0.109754	-0.517831	0.418931	0.0411848	1	-0.0663995	0.999995	3.30115	2.10489	2.13131	3.29013	2.61754	2.8841	1.51392	3.83536	3.93078	2.9713	3.79243	3.50572
893	STM14_0427.J	hypothetical protein	0			CDS		0	CP001363	416196	416339	+	144	1	5	merged.1	432231	432290	+	60	OK	No	No	No	2	0	0.0849901	1	17	-0.363932	1	-0.704123	0.716199	-0.631013	1	-0.677726	0.999995	2.48436	2.10489	1.6611	2.13962	2.41593	2.72825	1.06715	3.83536	3.93078	2.9713	3.79243	3.50572
894	STM14_0428	hypothetical protein	STM14_0428	STM0366	yahO	CDS	FIG00639237: hypothetical protein	0	CP001363	416369	416644	+	276	7	7	merged.1	432404	432679	+	276	OK	No	No	No	4	8	-0.495982	1	17	-0.732237	0.0199153	-0.418326	0.421065	0.23364	1	0.157895	0.999995	5.8617	4.83947	4.57762	5.39352	5.34175	5.20418	4.76519	5.54299	5.61381	5.82401	5.77867	5.87318
895	Intergen_0321	Intergen				Intergen		0	CP001363	416645	416779	+	135	2	1	merged.1	432680	432814	+	135	OK	No	No	No	1	0	-0.544814	1		-0.0579241	1	-0.0877764	1	0.55147	1	0.318508	0.999995	5.14664	5.59132	5.19665	5.25533	5.05962	4.75689	4.91818	1.97184	2.0039	0.908462	2.63322	2.66601
896	STM14_0429	prp operon regulator; propionate catabolism operon regulatory protein (SW:PRPR_SALTY); EBP family	STM14_0429	STM0367	prpR	CDS	Propionate catabolism operon regulatory protein PrpR	Carbohydrates,Carbohydrates_Organic acids,Carbohydrates_Organic acids_Methylcitrate cycle	CP001363	416780	418405	-	1626	20	19	merged.1	432815	434440	-	1626	OK	No	No	No	11	10	0.203024	1	3	0.158105	0.738319	0.168634	1	0.0664521	1	-0.0444254	0.999995	7.34472	7.44793	7.22881	7.43756	7.81661	7.60631	7.71236	7.51168	7.53072	7.79124	7.50935	7.87057
897	Intergen_0322	Intergen				Intergen		0	CP001363	418406	418466	+	61	0	0	merged.1	434441	434501	+	61	OK	No	No	No	0	2	-0.0078233	1		3.78541e-17	1	-0.14741	1	-0.140319	1	-0.0678598	0.999995	0.416554	0.416554	0.416554	0.416554	0.416554	0.416554	0.416554	0.416554	0.416554	0.416554	0.416554	0.416554
898	MZ1838_Intergen_0314	Intergen							NA	NA	NA	NA	NA	NA	NA	merged.1	434441	434705	+	265	OK	No	No	No	2	2	#N/A	#N/A		#N/A	#N/A	0.0536427	1	#N/A	#N/A	#N/A	#N/A	#N/A	#N/A	#N/A	#N/A	#N/A	#N/A	#N/A	#N/A	#N/A	#N/A	#N/A	#N/A
899	STM14_0430	hypothetical protein	STM14_0430			CDS	FIG01048137: hypothetical protein	0	CP001363	418467	418640	+	174	1	1	merged.1	434502	434576	+	75	OK	No	No	No	1	0	-0.637456	1	33	0.672043	0.963654	0.2839	0.703138	0.974756	1	0.73191	0.999995	1.46211	1.63918	2.63436	2.90269	3.73774	3.37939	2.12993	2.70279	2.74134	0.908462	2.04167	2.82022
900	Intergen_0323	Intergen				Intergen		0	CP001363	418641	418669	+	29	0	0	merged.1	434677	434705	+	29	OK	No	No	No	0	0	8.43857e-17	1		3.78541e-17	1	-3.15311e-17	1	-1.12095e-17	1	0.195037	0.999995	0.416554	0.416554	0.416554	0.416554	0.416554	0.416554	0.416554	0.416554	0.416554	0.416554	0.416554	0.416554
901	STM14_0431	2-methylisocitrate lyase; catalyzes the formation of pyruvate and succinate from 2-methylisocitrate	STM14_0431	STM0368	prpB	CDS	Methylisocitrate lyase (EC 4.1.3.30)	Carbohydrates,Carbohydrates_Organic acids,Carbohydrates_Organic acids_Methylcitrate cycle,Carbohydrates_Organic acids_Propionate-CoA to Succinate Module	CP001363	418670	419557	+	888	3	8	merged.1	434706	435593	+	888	OK	No	No	No	7	5	0.0937179	1	33	-0.00504421	1	0.207972	0.609363	0.148193	1	0.0424825	0.999995	5.41026	5.55536	5.47877	5.67949	5.39761	5.63565	5.62204	5.94262	6.11494	6.04153	5.70363	5.6445
902	Intergen_0324	Intergen				Intergen		0	CP001363	419558	419679	+	122	1	1	merged.1	435594	435715	+	122	OK	No	No	No	1	4	-1.25034	1		-1.35534	0.303041	0.0427453	1	1.33528	1	0.871139	0.999995	2.06194	1.33428	0.416554	2.74637	1.90145	1.50927	2.12993	3.4646	3.71255	3.60655	2.04167	3.08656
903	STM14_0432	methylcitrate synthase; catalyzes the synthesis of 2-methylcitrate from propionyl-CoA and oxaloacetate; also catalyzes the condensation of oxaloacetate with acetyl-CoA but with a lower specificity	STM14_0432	STM0369	prpC	CDS	2-methylcitrate synthase (EC 2.3.3.5)	Carbohydrates,Carbohydrates_Organic acids,Carbohydrates_Organic acids_Methylcitrate cycle,Carbohydrates_Organic acids_Propionate-CoA to Succinate Module	CP001363	419680	420849	+	1170	11	14	merged.1	435716	436885	+	1170	OK	No	No	No	5	4	0.276553	1	33	0.0894646	1	0.249614	0.591869	-0.0299246	1	-0.134187	0.999995	6.35025	6.62424	6.50619	6.42303	6.37458	6.52435	6.27408	7.16663	7.54319	7.55789	7.19692	7.48302
904	Intergen_0325	Intergen				Intergen		0	CP001363	420850	420888	+	39	0	0	merged.1	436886	436924	+	39	OK	No	No	No	0	0	8.43857e-17	1		3.78541e-17	1	-3.15311e-17	1	-1.12095e-17	1	0.195037	0.999995	0.416554	0.416554	0.416554	0.416554	0.416554	0.416554	0.416554	0.416554	0.416554	0.416554	0.416554	0.416554
905	STM14_0433	2-methylcitrate dehydratase; functions in propionate metabolism; involved in isomerization of (2S,3S)-methylcitrate to (2R,3S)-methylisocitrate; also encodes minor aconitase or dehydratase activity; aconitase C	STM14_0433	STM0370	prpD	CDS	2-methylcitrate dehydratase (EC 4.2.1.79)	Carbohydrates,Carbohydrates_Organic acids,Carbohydrates_Organic acids_Methylcitrate cycle,Carbohydrates_Organic acids_Propionate-CoA to Succinate Module	CP001363	420889	422340	+	1452	8	19	merged.1	436925	438376	+	1452	OK	No	No	No	8	1	0.148134	1	33	-0.0209486	1	0.0327871	1	-0.027485	1	-0.146128	0.999995	5.61227	5.95093	5.53672	6.15414	6.03045	5.87745	6.01035	7.58643	7.6775	8.0134	7.58448	7.77948
906	Intergen_0326	Intergen				Intergen		0	CP001363	422341	422380	+	40	0	0	merged.1	438377	438416	+	40	OK	No	No	No	0	0	8.43857e-17	1		3.78541e-17	1	-3.15311e-17	1	-1.12095e-17	1	0.195037	0.999995	0.416554	0.416554	0.416554	0.416554	0.416554	0.416554	0.416554	0.416554	0.416554	0.416554	0.416554	0.416554
907	STM14_0434	propionyl-CoA synthetase; catalyzes the formation of propionyl-CoA using propionate as a substrate; PrpE from Ralstonia solanacearum can produce acetyl-, propionyl-, butyryl- and acrylyl-coenzyme A, and Salmonella enterica produces propionyl- and butyryl-coenzyme A; not expressed in Escherichia coli when grown on propionate/minimal media; ATP-dependent	STM14_0434	STM0371	prpE	CDS	Propionate--CoA ligase (EC 6.2.1.17)	Carbohydrates,Carbohydrates_Organic acids,Carbohydrates_Organic acids_Methylcitrate cycle,Carbohydrates_Organic acids_Propionate-CoA to Succinate Module	CP001363	422381	424267	+	1887	11	12	merged.1	438417	440303	+	1887	OK	No	No	No	3	7	0.333343	1	17	0.34443	0.296429	0.124467	0.957172	-0.219213	1	-0.294398	0.999995	6.96471	6.96299	7.09376	6.82595	7.69928	7.34301	7.15783	6.63918	6.97775	6.99039	6.93514	7.25181
908	Intergen_0327	Intergen				Intergen		0	CP001363	424268	424370	+	103	0	1	merged.1	440304	440406	+	103	OK	No	No	No	1	0	-0.218937	1		-0.00743789	1	0.173877	1	0.437312	1	0.302645	0.999995	0.416554	0.416554	0.416554	0.416554	0.416554	0.416554	0.416554	3.62451	3.30717	3.78741	3.93047	4.03304
909	STM14_0435	delta-aminolevulinic acid dehydratase; catalyzes the formation of porphobilinogen from 5-aminolevulinate	STM14_0435	STM0372	hemB	CDS	Porphobilinogen synthase (EC 4.2.1.24)	Cofactors Vitamins Prosthetic Groups Pigments,Regulation and Cell signaling,Cofactors Vitamins Prosthetic Groups Pigments_Tetrapyrroles,Regulation and Cell signaling_Regulation and Cell signaling - no subcategory,Cofactors Vitamins Prosthetic Groups Pigments_Tetrapyrroles_Heme and Siroheme Biosynthesis,Regulation and Cell signaling_Regulation and Cell signaling - no subcategory_Zinc regulated enz…	CP001363	424371	425345	-	975	0	0	merged.1	440407	441381	-	975	OK	No	No	No	0	0	8.43857e-17	1	7	3.78541e-17	1	-3.15311e-17	1	-1.12095e-17	1	0.195037	0.999995	0.416554	0.416554	0.416554	0.416554	0.416554	0.416554	0.416554	0.416554	0.416554	0.416554	0.416554	0.416554
910	Intergen_0328	Intergen				Intergen		0	CP001363	425346	425564	+	219	0	9	merged.1	441382	441600	+	219	OK	No	No	No	3	6	0.0172505	1		-0.0143765	1	-1.08627	0.0585618	-1.93902	1	-1.21045	0.999995	0.416554	0.416554	0.416554	0.416554	0.416554	0.416554	0.416554	5.7652	5.56571	5.91758	5.98288	5.99155
911	STM14_0436	hypothetical protein	STM14_0436			CDS	hypothetical protein	0	CP001363	425565	425684	+	120	0	1	merged.1	441601	441720	+	120	OK	No	No	No	0	0	-0.68715	1	16	0.0832197	1	-3.15311e-17	1	0.6551	1	0.391383	0.999995	0.416554	0.416554	0.416554	0.416554	0.416554	0.416554	0.416554	0.986754	1.55601	0.416554	1.02173	0.416554
912	STM14_0437	hypothetical protein	STM14_0437			CDS?	hypothetical protein	0	CP001363	425675	425827	-	153	0	5	merged.1	441711	441863	-	153	OK	No	No	No	0	3	-4.46996	0.00229157	16	0.026869	1	-3.30252	0.000135877	1.17092	1	-0.433318	0.999995	0.416554	0.416554	0.416554	0.416554	0.416554	0.416554	0.416554	2.19209	0.416554	0.416554	1.77467	0.416554
913	Intergen_0329	Intergen				Intergen		0	CP001363	425828	425857	+	30	3	0	merged.1	441864	441893	+	30	OK	No	No	No	0	0	-0.643087	1		-0.970401	0.920157	-3.15311e-17	1	0.665987	1	0.658917	0.999995	2.9498	2.29132	0.959041	3.17218	1.09432	4.10518	0.416554	0.416554	0.416554	0.416554	0.416554	0.416554
914	STM14_0438	flagellar protein; similar to Escherichia coli putative flagellin structural protein (AAC73477.1); similar to 3rd module of ATP-binding components of transporters	STM14_0438	STM0373	yaiU	CDS	Putative flagellin structural protein	0	CP001363	425858	428794	+	2937	192	170	merged.1	441894	444830	+	2937	OK	No	No	No	75	76	-0.257272	0.650626	5	-0.344439	0.00092058	-0.289814	0.54473	-0.0183867	1	-0.111927	0.999995	10.477	10.197	10.0781	10.4768	10.1643	10.1344	10.0816	9.80128	9.65805	9.68367	9.83933	9.64197
915	Intergen_0330	Intergen				Intergen		0	CP001363	428795	428879	+	85	3	4	merged.1	444831	444915	+	85	OK	No	No	No	0	1	-0.651609	1		-0.819522	0.182844	0.0305118	1	0.682888	1	0.50986	0.999995	4.2547	3.72272	2.48535	3.99326	3.73774	3.48056	3.16032	4.28172	4.47303	5.14975	4.27954	4.26563
916	STM14_0439	putative DNA-binding transcriptional regulator	STM14_0439	STM0374	yaiV	CDS	FIG00637869: hypothetical protein	0	CP001363	428880	429503	+	624	59	62	merged.1	444916	445539	+	624	OK	No	No	No	25	34	-0.3102	0.945316	2	-0.106477	0.857996	-0.36652	0.170786	-0.0648717	1	-0.14929	0.999995	8.43665	8.48364	8.45057	8.56373	8.3676	8.29602	8.34576	8.32327	7.92949	7.63076	8.2899	7.84833
917	Intergen_0331	Intergen				Intergen		0	CP001363	429504	429547	+	44	5	7	merged.1	445540	445583	+	44	OK	No	No	No	2	2	-1.64183	0.223094		-0.0317031	1	-1.61597	0.019578	0.622982	1	0.518733	0.999995	4.89444	5.08622	5.35537	5.25533	4.91401	4.79668	4.989	4.32893	3.05182	1.80899	4.27954	2.66601
918	STM14_0440	beta-lactamase/D-alanine carboxypeptidase; similar to Escherichia coli putative enzyme (AAC73479.1)	STM14_0440	STM0375	ampH	CDS	Penicillin-binding protein AmpH	Cell Wall and Capsule,Cell Wall and Capsule_Cell Wall and Capsule - no subcategory,Cell Wall and Capsule_Cell Wall and Capsule - no subcategory_Peptidoglycan Crosslinking of Peptide Stems	CP001363	429548	430678	-	1131	37	52	merged.1	445584	446714	-	1131	OK	No	No	No	21	15	0.234167	1	4	-0.208847	0.598784	0.0573082	1	-0.186468	1	-0.291387	0.999995	7.92362	7.81403	7.62588	7.95773	7.79598	7.7801	7.72798	8.92075	9.14054	9.1758	9.02697	9.89942
919	Intergen_0332	Intergen				Intergen		0	CP001363	430679	430750	+	72	2	1	merged.1	446715	446786	+	72	OK	No	No	No	1	0	0.0757605	1		0.629136	0.178522	0.266755	1	0.243467	1	0.0521649	0.999995	4.35824	4.92649	5.66353	4.89473	5.34175	5.14377	5.02314	4.46194	4.50738	4.41954	4.37935	3.90098
920	STM14_0441.J	hypothetical protein	STM14_0441			CDS	Glucose-6-phosphate isomerase (EC 5.3.1.9)	Carbohydrates,Carbohydrates_Central carbohydrate metabolism,Carbohydrates_Central carbohydrate metabolism_Glycolysis and Gluconeogenesis	CP001363	430751	431011	-	261	1	0	merged.1	446787	447044	-	258	OK	No	No	No	2	2	0.392147	1	6	0.424289	0.829724	0.13497	0.988021	-0.20946	1	-0.2142	0.999995	2.48436	3.3555	2.89289	3.17218	3.45145	3.02475	3.387	0.416554	0.416554	0.416554	0.416554	0.416554
921	Intergen_0333	Intergen				Intergen		0	CP001363	430910	430924	+	15	0	0	merged.1	446946	446960	+	15	OK	No	Yes	No	0	0	8.43857e-17	1		3.78541e-17	1	-3.15311e-17	1	-1.12095e-17	1	0.195037	0.999995	0.416554	0.416554	0.416554	0.416554	0.416554	0.416554	0.416554	0.416554	0.416554	0.416554	0.416554	0.416554
922	STM14_0442	conserved hypothetical protein	STM14_0442			CDS	hypothetical protein	0	CP001363	430925	431059	+	135	0	0	merged.1	446961	447095	+	135	OK	No	No	No	3	1	0.0110826	1	26	3.78541e-17	1	0.0735545	1	0.0783674	1	0.0801309	0.999995	0.416554	0.416554	0.416554	0.416554	0.416554	0.416554	0.416554	0.416554	0.416554	0.416554	0.416554	0.416554
923	STM14_0443	transport protein; in Escherichia coli SbmA is involved in uptake of microcin J25; functions along with FhuA, TonB, and ExbB/D in this capacity; in Sinorhizobium meliloti, BacA is essential and required for symbiosis; defects appear to affect the cell envelope	STM14_0443	STM0376	sbmA	CDS	SbmA protein	0	CP001363	431052	432272	+	1221	14	15	merged.1	447088	448308	+	1221	OK	No	No	No	10	8	0.00261865	1	1	0.0610342	1	0.0542889	1	0.0671472	1	-0.0213294	0.999995	6.92311	7.1494	7.048	7.30372	7.31297	7.45913	6.95168	7.03759	6.78816	6.69053	6.80656	6.99265
924	Intergen_0334	Intergen				Intergen		0	CP001363	432273	432286	+	14	0	0	merged.1	448309	448322	+	14	OK	No	Yes	No	0	0	8.43857e-17	1		3.78541e-17	1	-3.15311e-17	1	-1.12095e-17	1	0.195037	0.999995	0.416554	0.416554	0.416554	0.416554	0.416554	0.416554	0.416554	0.416554	0.416554	0.416554	0.416554	0.416554
925	STM14_0444	putative outer membrane lipoprotein	STM14_0444	STM0377	yaiW	CDS	Putative outer membrane lipoprotein	0	CP001363	432287	433381	+	1095	17	16	merged.1	448323	449417	+	1095	OK	No	No	No	3	10	0.0853274	1	1	0.0788543	1	0.105341	1	0.0831042	1	0.0228966	0.999995	7.78648	8.14865	7.82895	8.03157	7.87188	8.11117	7.97037	7.36085	7.26056	7.52003	7.20374	7.11692
926	Intergen_0335	Intergen				Intergen		0	CP001363	433382	433418	+	37	0	0	merged.1	449418	449454	+	37	OK	No	No	No	0	0	8.43857e-17	1		3.78541e-17	1	-3.15311e-17	1	-1.12095e-17	1	0.195037	0.999995	0.416554	0.416554	0.416554	0.416554	0.416554	0.416554	0.416554	0.416554	0.416554	0.416554	0.416554	0.416554
927	STM14_0445	putative inner membrane protein	STM14_0445	STM0378	yaiY	CDS	Putative inner membrane protein	Genes with CRP binding sites,Genes with FNR binding sites	CP001363	433419	433727	-	309	1	3	merged.1	449455	449763	-	309	OK	No	No	No	4	0	-0.166907	1	22	-0.113785	1	-0.406185	0.855274	-0.0890468	1	-0.184971	0.999995	3.81948	3.72272	2.76941	3.17218	4.18132	2.8841	3.16032	5.78226	5.61381	5.23532	5.47454	5.26927
928	MZ1838_Intergen_0326	Intergen							NA	NA	NA	NA	NA	NA	NA	merged.1	449764	450030	+	267	OK	No	No	No	2	0	#N/A	#N/A		#N/A	#N/A	0.355022	0.733424	#N/A	#N/A	#N/A	#N/A	#N/A	#N/A	#N/A	#N/A	#N/A	#N/A	#N/A	#N/A	#N/A	#N/A	#N/A	#N/A
929	STM14_0446	hypothetical protein	STM14_0446			CDS	hypothetical protein	0	CP001363	433714	433827	+	114	0	0	merged.1	449777	449863	+	87	OK	No	No	No	0	0	8.43857e-17	1	1	3.78541e-17	1	-3.15311e-17	1	-1.12095e-17	1	0.195037	0.999995	0.416554	0.416554	0.416554	0.416554	0.416554	0.416554	0.416554	0.416554	0.416554	0.416554	0.416554	0.416554
930	Intergen_0336	Intergen				Intergen		0	CP001363	433828	433994	+	167	4	1	merged.1	449864	450030	+	167	OK	No	No	No	2	0	-0.215411	1		0.463166	0.197969	0.355018	0.733664	0.58674	1	0.372698	0.999995	6.21886	6.93528	6.90129	6.39697	6.83528	6.36147	6.70057	3.28474	3.30717	2.19805	3.37543	3.31131
931	STM14_0447	putative inner membrane protein	STM14_0447	STM0379	yaiZ	CDS	Putative inner membrane protein	Genes with CRP binding sites,Genes with FNR binding sites	CP001363	433995	434210	+	216	4	2	merged.1	450031	450246	+	216	OK	No	No	No	2	4	0.186279	1	24	0.293887	0.862433	0.249955	0.773676	0.0761777	1	-0.00476986	0.999995	4.3074	4.68164	3.99616	4.18818	4.2436	4.8731	4.68215	3.37747	3.77028	3.60655	3.55693	3.31131
932	Intergen_0337	Intergen				Intergen		0	CP001363	434211	434235	+	25	0	0	merged.1	450247	450271	+	25	OK	No	No	No	0	1	-0.00934182	1		3.78541e-17	1	-0.146977	1	-0.147094	1	-0.0521999	0.999995	0.416554	0.416554	0.416554	0.416554	0.416554	0.416554	0.416554	0.416554	0.416554	0.416554	0.416554	0.416554
933	STM14_0448	D-alanyl-alanine synthetase A; D-alanine--D-alanine ligase; DdlA; DdlB; cytoplasmic; catalyzes the formation of D-alanyl-D-alanine from two D-alanines in peptidoglycan synthesis; there are two forms of this enzyme in Escherichia coli	STM14_0448	STM0380	ddl_1	CDS	D-alanine--D-alanine ligase A (EC 6.3.2.4)	Cell Wall and Capsule,Cell Wall and Capsule_Cell Wall and Capsule - no subcategory,Cell Wall and Capsule_Cell Wall and Capsule - no subcategory_Peptidoglycan Biosynthesis,Cell Wall and Capsule_Cell Wall and Capsule - no subcategory_Peptidoglycan biosynthesis--gjo,Pseudogenes_in_typhi_clade,Pseudogenes_gained_at_sendai_paratyphi_A_node	CP001363	434236	435330	-	1095	7	9	merged.1	450272	451366	-	1095	OK	No	No	No	10	4	-0.0500477	1	18	-0.0542936	1	0.347312	0.294039	0.414234	1	0.307384	0.999995	7.06759	7.30907	7.26355	7.34519	7.12723	6.77397	7.22538	6.39487	6.62563	6.30167	6.42963	6.399
934	Intergen_0338	Intergen				Intergen		0	CP001363	435331	435407	+	77	1	2	merged.1	451367	451443	+	77	OK	No	No	No	0	1	-0.280236	1		-0.579583	0.765509	0.7414	0.670749	1.04231	1	0.758155	0.999995	2.65674	2.86167	2.31916	2.57103	1.09432	2.35461	1.06715	4.28172	4.32678	4.22408	3.99483	4.26563
935	STM14_0449	putative inner membrane protein	STM14_0449	STM0381		CDS	FIG01045207: hypothetical protein	0	CP001363	435408	436121	+	714	9	8	merged.1	451444	452157	+	714	OK	No	No	No	4	1	0.233503	1	2	0.309351	0.370664	-0.0627397	1	-0.199103	1	-0.297689	0.999995	6.53837	7.01024	7.24629	6.87397	6.77329	7.00379	6.99533	6.27945	6.76704	6.35999	6.28268	6.43526
936	Intergen_0339	Intergen				Intergen		0	CP001363	436122	436289	+	168	2	1	merged.1	452158	452325	+	168	OK	No	No	No	0	0	0.270205	1		0.148081	1	-3.15311e-17	1	-0.275034	1	-0.163465	0.999995	4.40735	4.5044	4.68403	4.41285	4.6637	4.10518	4.72427	4.73157	4.75624	4.45565	4.22692	5.03732
937	STM14_0450	putative permease; similar to Escherichia coli putative transport protein (AAC74137.1)	STM14_0450	STM0382	mdtG [D]_1	CDS	Multidrug-efflux transporter, major facilitator superfamily (MFS) (TC 2.A.1)	Virulence Disease and Defense,Virulence Disease and Defense_Resistance to antibiotics and toxic compounds,Virulence Disease and Defense_Resistance to antibiotics and toxic compounds_Multidrug Resistance Efflux Pumps,Genes with CRP binding sites,Genes with FNR binding sites	CP001363	436290	437501	+	1212	26	21	merged.1	452326	453537	+	1212	OK	No	No	No	14	20	-0.00134858	1	1	0.00471282	1	0.106158	1	0.128037	1	0.0395071	0.999995	8.0215	8.12124	8.0407	8.02733	8.0037	7.88071	8.04289	7.77295	7.92632	7.9131	7.83357	7.82118
938	Intergen_0340	Intergen				Intergen		0	CP001363	437502	437619	+	118	1	10	merged.1	453538	453655	+	118	OK	No	No	No	0	6	0.134007	1		-2.43949	0.459465	0.202011	0.948879	0.038892	1	-0.012122	0.999995	1.03205	0.416554	0.416554	0.416554	0.416554	0.416554	0.416554	6.45994	6.79513	6.67531	6.47546	6.63555
939	STM14_0451	hypothetical protein	STM14_0451			CDS?	hypothetical protein	0	CP001363	437620	437742	+	123	1	2	merged.1	453656	453778	+	123	OK	No	No	No	1	1	-0.0815126	1	76	2.16356	0.723627	-0.282483	0.891311	-0.260824	1	-0.284325	0.999995	0.416554	0.947193	0.959041	0.416554	0.416554	0.416554	0.416554	2.70279	2.85243	2.63587	2.26689	1.46818
940	Intergen_0341	Intergen				Intergen		0	CP001363	437743	437791	+	49	14	24	merged.1	453779	453827	+	49	OK	No	No	No	5	10	0.236588	1		0.189716	0.678916	-0.464517	0.0954927	-0.670088	1	-0.750427	0.999995	8.09078	8.3057	8.25727	7.89861	8.25493	8.20655	7.81338	7.91508	8.17367	8.04039	7.80693	8.34414
941	STM14_0452	hypothetical protein	STM14_0452	STM0383	iraP [D]	CDS	protein iraP	0	CP001363	437792	438058	+	267	29	22	merged.1	453828	454094	+	267	OK	No	No	No	11	16	0.483381	1	1	0.418538	0.030643	0.139949	1	-0.257508	1	-0.392064	0.999995	8.80978	9.06441	9.06685	8.64347	9.07465	9.04918	9.39262	8.85575	9.42967	9.34415	8.5873	9.38509
942	Intergen_0342	Intergen				Intergen		0	CP001363	438059	438081	+	23	0	0	merged.1	454095	454117	+	23	OK	No	No	No	0	0	8.43857e-17	1		3.78541e-17	1	-3.15311e-17	1	-1.12095e-17	1	0.195037	0.999995	0.416554	0.416554	0.416554	0.416554	0.416554	0.416554	0.416554	0.416554	0.416554	0.416554	0.416554	0.416554
943	MZ1838_Intergen_0331	Intergen							NA	NA	NA	NA	NA	NA	NA	merged.1	454095	454442	+	348	OK	No	No	No	22	15	#N/A	#N/A		#N/A	#N/A	-0.0889234	1	#N/A	#N/A	#N/A	#N/A	#N/A	#N/A	#N/A	#N/A	#N/A	#N/A	#N/A	#N/A	#N/A	#N/A	#N/A	#N/A
944	STM14_0453	hypothetical protein	STM14_0453			CDS	FIG01046247: hypothetical protein	0	CP001363	438082	438243	-	162	12	27	merged.1	454101	454274	-	174	OK	No	Yes	No	12	15	-0.261323	1	6	-0.42274	0.15869	-0.185973	0.858869	0.0298155	1	-0.0748751	0.999995	6.27286	6.03166	5.62842	6.25912	5.69373	6.23686	5.5536	7.42743	7.38589	7.39545	7.64589	7.41201
945	Intergen_0343	Intergen				Intergen		0	CP001363	438244	438409	+	166	20	7	merged.1	454277	454442	+	166	OK	No	No	No	7	3	0.0539098	1		0.203414	0.822527	-0.0410991	1	-0.203887	1	-0.263891	0.999995	7.40641	7.57008	7.58983	7.36549	7.51587	7.66122	7.59241	5.32747	4.57374	4.38251	4.83107	5.42164
946	STM14_0454	hypothetical protein; similar to Escherichia coli protein induced by phosphate starvation (AAC73487.1)	STM14_0454	STM0384	psiF	CDS	Phosphate starvation-inducible protein PsiF	0	CP001363	438410	438730	+	321	6	9	merged.1	454443	454763	+	321	OK	No	No	No	1	2	0.246302	1	17	0.480235	0.0714505	-0.150084	0.899224	-0.362573	1	-0.469164	0.999995	6.51615	6.7003	7.26355	6.32969	6.69744	6.85157	6.81218	6.52219	6.78816	6.9275	6.60482	6.7065
947	Intergen_0344	Intergen				Intergen		0	CP001363	438731	438821	+	91	0	0	merged.1	454764	454854	+	91	OK	No	No	No	0	3	-0.00977737	1		3.78541e-17	1	0.0837147	1	0.0831901	1	0.150227	0.999995	0.416554	0.416554	0.416554	0.416554	0.416554	0.416554	0.416554	0.416554	0.416554	0.416554	0.416554	0.416554
948	STM14_0455	diguanylate cyclase AdrA; catalyzes the conversion of 2 GTP into c-di-GMP; adrA overexpression induces cellulose biosynthesis, cell adherence to abiotic surfaces and swimming and swarming motility; AdrA acts post-transcriptionally on the bcsABZC operon activating cellulose biosynthesis	STM14_0455	STM0385	adrA [L]	CDS	Protein YaiC	0	CP001363	438822	439934	+	1113	14	11	merged.1	454855	455967	+	1113	OK	No	No	No	4	9	0.24397	1	2	0.282725	0.409593	0.274678	0.58262	0.000752539	1	-0.0685951	0.999995	7.31285	7.49139	7.25782	7.05982	7.41799	7.7801	7.37829	6.68526	6.82267	6.77868	6.6151	6.91774
949	Intergen_0345	Intergen				Intergen		0	CP001363	439935	439948	+	14	0	0	merged.1	455968	455981	+	14	OK	No	Yes	No	0	0	8.43857e-17	1		3.78541e-17	1	-3.15311e-17	1	-1.12095e-17	1	0.195037	0.999995	0.416554	0.416554	0.416554	0.416554	0.416554	0.416554	0.416554	0.416554	0.416554	0.416554	0.416554	0.416554
950	STM14_0456	pyrroline-5-carboxylate reductase; catalyzes the formation of L-proline from pyrroline-5-carboxylate	STM14_0456	STM0386	proC	CDS	Pyrroline-5-carboxylate reductase (EC 1.5.1.2)	Amino Acids and Derivatives,Amino Acids and Derivatives_Proline and 4-hydroxyproline,Amino Acids and Derivatives_Proline and 4-hydroxyproline_Proline Synthesis,Amino Acids and Derivatives_Proline and 4-hydroxyproline_A Hypothetical Protein Related to Proline Metabolism	CP001363	439949	440758	-	810	3	6	merged.1	455982	456791	-	810	OK	No	No	No	3	4	-2.42773	0.0459735	14	-3.58865	0.0094538	-2.66216	2.89646e-15	-0.322667	1	-0.576392	0.999995	1.03205	0.416554	0.416554	2.57103	0.416554	1.06399	0.416554	5.04601	2.0039	3.24326	4.83107	2.66601
951	STM14_0457.J	hypothetical protein	STM14_0457			CDS	hypothetical protein	0	CP001363	440096	440941	+	846	9	5	merged.1	456129	456974	+	846	OK	No	No	No	4	5	-0.187989	1	1	-0.193481	0.868276	-1.6968	2.44887e-08	-1.31841	1	-1.33636	0.999995	5.8617	5.66065	5.71464	5.95423	5.6252	5.67887	5.88598	5.20629	5.17489	5.29632	5.2556	4.41836
952	Intergen_0346	Intergen				Intergen		0	CP001363	440759	440791	+	33	2	0	merged.1	456792	456824	+	33	OK	No	No	No	0	0	0.708223	0.875136		0.717649	0.0583667	-3.15311e-17	1	-0.654465	1	-0.48037	0.999995	4.2	5.13576	4.90549	4.56101	5.09383	5.04812	5.2126	0.416554	0.416554	0.416554	0.416554	0.416554
953	STM14_0458	hypothetical protein	STM14_0458	STM0387	yaiI	CDS	Protein YaiI	0	CP001363	440898	441353	+	456	3	2	merged.1	456931	457395	+	465	OK	No	No	No	0	0	0.105418	1	1	0.283776	0.753417	-3.15311e-17	1	-0.104525	1	-0.001428	0.999995	4.92849	4.89807	5.19665	4.7375	5.12725	5.01477	5.2706	5.15482	4.86622	5.12754	4.8659	4.41836
954	Intergen_0347	Intergen				Intergen		0	CP001363	441354	441537	+	184	1	0	merged.1	457387	457570	+	184	OK	No	No	No	0	0	-0.0784373	1		-0.278068	1	-3.15311e-17	1	0.128513	1	0.192389	0.999995	4.14315	3.07986	3.00663	3.50053	3.73774	4.71598	3.75527	0.416554	0.416554	0.416554	0.416554	0.416554
955	STM14_0459.J	hypothetical protein	0			CDS		0	CP001363	441463	442056	-	594	5	8	merged.1	457496	458014	-	519	OK	No	No	No	4	4	0.187357	1	6	0.079602	1	0.225938	0.555984	0.043333	1	-0.0515736	0.999995	6.10439	6.15692	6.10779	6.09053	6.38843	6.27961	5.9406	6.83175	6.86303	7.04473	6.67525	7.09442
956	STM14_0459	shikimate kinase II; type II enzyme similar to type I but differentially regulated and with a lower Km; catalyzes the formation of shikimate 3-phosphate from shikimate in aromatic amino acid biosynthesis	STM14_0459	STM0388	aroL	CDS	Shikimate kinase III (EC 2.7.1.71)	Amino Acids and Derivatives,Amino Acids and Derivatives_Aromatic amino acids and derivatives,Amino Acids and Derivatives_Aromatic amino acids and derivatives_Common Pathway For Synthesis of Aromatic Compounds (DAHP synthase to chorismate),Amino Acids and Derivatives_Aromatic amino acids and derivatives_Chorismate Synthesis	CP001363	441538	442083	+	546	8	6	merged.1	457571	458116	+	546	OK	No	No	No	6	6	0.265633	1	11	0.321732	0.262093	0.195232	0.669894	-0.0485444	1	-0.136984	0.999995	6.97289	7.06241	7.32515	6.90203	7.45136	7.30903	7.12676	6.29142	6.44244	6.31156	6.10455	6.57183
957	Intergen_0348	Intergen				Intergen		0	CP001363	442084	442109	+	26	0	0	merged.1	458117	458142	+	26	OK	No	No	No	0	1	-0.00969477	1		3.78541e-17	1	0.360187	0.99943	0.324881	1	0.354143	0.999995	0.416554	0.416554	0.416554	0.416554	0.416554	0.416554	0.416554	0.416554	0.416554	0.416554	0.416554	0.416554
958	STM14_0460	hypothetical protein	STM14_0460	STM0389	yaiA	CDS	Protein YaiA	0	CP001363	442110	442301	+	192	5	0	merged.1	458143	458334	+	192	OK	No	No	No	1	2	0.0341772	1	1	0.0459957	1	0.0182795	1	0.0742128	1	0.0340037	0.999995	5.23091	5.44178	5.1479	5.19612	5.2537	5.11258	5.2706	0.416554	0.416554	0.416554	0.416554	0.416554
959	Intergen_0349	Intergen				Intergen		0	CP001363	442302	442551	+	250	3	7	merged.1	458335	458584	+	250	OK	No	No	No	0	4	-0.739344	1		-0.793138	0.0890763	0.20086	1	0.948843	1	0.840298	0.999995	4.2	3.65638	3.30227	4.60719	3.90123	2.8841	4.34686	5.74794	5.70544	5.66348	5.8325	5.665
960	STM14_0461	hypothetical protein; similar to Escherichia coli protein of aro operon; regulated by aroR (AAC73493.1)	STM14_0461	STM0390	aroM	CDS	AroM protein	Pseudogenes_in_typhi_clade	CP001363	442552	443229	+	678	5	11	merged.1	458585	459262	+	678	OK	No	No	No	11	8	-0.362725	1	7	-0.0882262	1	-0.148585	0.937921	0.233173	1	0.138345	0.999995	5.33611	5.00857	5.57411	5.39352	5.34175	4.98063	5.35345	5.81579	5.10929	5.25594	5.47454	5.15795
961	Intergen_0350	Intergen				Intergen		0	CP001363	443230	443299	+	70	1	1	merged.1	459263	459332	+	70	OK	No	No	No	0	2	1.22459	1		1.23227	0.134912	0.139784	1	-1.10221	1	-1.09999	0.999995	4.2547	4.54163	5.45892	4.12609	4.70855	4.67387	6.42217	3.69827	4.16403	3.66939	3.27534	3.90098
962	STM14_0462	hypothetical protein	STM14_0462	STM0391	yaiE	CDS	Cytoplasmic protein YaiE	0	CP001363	443300	443584	+	285	5	4	merged.1	459333	459617	+	285	OK	No	No	No	3	3	0.207056	1	14	0.254139	0.632546	0.882798	0.735935	1.20473	1	1.06752	0.999995	6.05901	5.79005	6.21817	5.70095	6.1491	6.11627	6.37006	6.42777	6.40649	6.50486	6.08989	6.34919
[truncated: 10,721 more rows]
[truncated: 18 more columns]
